# Supplementary material for: Glycine zinc sulfate penta­hydrate: redetermination at 10 K from time-of-flight neutron Laue diffraction
Source: Acta Crystallogr E Crystallogr Commun. 2016 Sep 16;72(Pt 10):1438–45. doi: 10.1107/S2056989016014304 (PMC5050772; doi:10.1107/S2056989016014304)
Supplement: Supplementary file 1 [file e-72-01438-sup1.cif]

##############################################################################
#                                                                            #
# This CIF contains the data in a paper accepted for publication in          #
# Acta Crystallographica Section E. It conforms to the requirements of       #
# Notes for Authors for Acta Crystallographica Section E, and has been       #
# peer reviewed under the auspices of the IUCr Commission on Journals.       #
#                                                                            #
# Full details of the Crystallographic Information File format               #
# are given in the paper "The Crystallographic Information File (CIF):       #
# a New Standard Archive File for Crystallography" by S. R. Hall, F. H.      #
# Allen and I. D. Brown [Acta Cryst. (1991), A47, 655-685].                  #
#                                                                            #
# The current version of the core CIF dictionary is obtainable from          #
# ftp://ftp.iucr.org/pub/cif_core.dic.                                       #
#                                                                            #
# Software is freely available for graphical display of the structure(s)     #
# in this CIF. For information consult the CIF software page                 #
# http://www.iucr.org/resources/cif/software.                                #
#                                                                            #
# This file may be used for bona fide research purposes within the           #
# scientific community so long as proper attribution is given to the journal # 
# article from which it was obtained.                                        #
#                                                                            #
##############################################################################
data_I
_database_code_depnum_ccdc_archive 'CCDC 1503478'
_audit_creation_method     SHELXL-2014
_journal_data_validation_number     ?
_journal_date_recd_electronic     2016-08-11
_journal_date_accepted     2016-09-08
_journal_name_full     'Acta Crystallographica, Section E'
_journal_year     2016
_journal_volume     72
_journal_issue     10
_journal_page_first     1438
_journal_page_last     1445
_journal_paper_category     GM
_journal_paper_doi     10.1107/S2056989016014304
_journal_coeditor_code     WM5318
_publ_contact_author_name     'A. D. Fortes'
_publ_contact_author_address
;
ISIS Facility, Rutherford Appleton Laboratory, Harwell Science and Innovation
Campus, Didcot, Oxfordshire OX11 0QX, U.K.
;
_publ_contact_author_email     'dominic.fortes@stfc.ac.uk'
_publ_contact_author_fax     ?
_publ_contact_author_phone     '01235 445504'
_publ_section_title
;
Glycine zinc sulfate pentahydrate: redetermination at 10 K from time-of-flight
neutron Laue diffraction
;
_publ_section_title_footnote     .
loop_
    _publ_author_name
    _publ_author_footnote
    _publ_author_address
    'Fortes, A. Dominic' .
;
ISIS Facility, Rutherford Appleton Laboratory, Harwell Science and Innovation
Campus, Didcot, Oxfordshire OX11 0QX UK
;
    'Howard, Christopher M.' .
;
Department of Earth Sciences, University College London, Gower Street, London
WC1E 6BT UK
;
    'Wood, Ian G.' .
;
Department of Earth Sciences, University College London, Gower Street, London
WC1E 6BT UK
;
    'Gutmann, Matthias J.' .
;
ISIS Facility, Rutherford Appleton Laboratory, Harwell Science and Innovation
Campus, Didcot, Oxfordshire OX11 0QX UK
;
_publ_section_synopsis
;
We report a redetermination based on single-crystal neutron diffraction data
and Raman spectra for glycine zinc sulfate pentahydrate.
;
_chemical_name_systematic
;
Hexaaquazinc(II) tetraaquadiglycinezinc(II) bis(sulfate)
;
_chemical_name_common     'glycine zinc sulfate pentahydrate'
_chemical_formula_moiety     'C4 H18 N2 O8 Zn +, H12 O6 Zn +, 2(O4 S -)'
_chemical_formula_sum     'C4 H30 N2 O22 S2 Zn2'
_chemical_formula_iupac     '[Zn (H2 O)6] [Zn (C2 H5 N O2)2 (H2 O)4] (S O4)2'
_chemical_formula_weight     653.20
_chemical_melting_point     ?
_shelx_space_group_comment
;
The symmetry employed for this shelxl refinement is uniquely defined
by the following loop, which should always be used as a source of
symmetry information in preference to the above space-group names.
They are only intended as comments.
;
_space_group_crystal_system     triclinic
_space_group_name_H-M_alt     'P -1'
_space_group_name_Hall     '-P 1'
loop_
    _space_group_symop_operation_xyz
    'x, y, z'
    '-x, -y, -z'
_cell_length_a     5.9601(15)
_cell_length_b     6.7670(17)
_cell_length_c     13.112(4)
_cell_angle_alpha     84.955(18)
_cell_angle_beta     83.25(2)
_cell_angle_gamma     83.042(19)
_cell_volume     519.8(2)
_cell_formula_units_Z     1
_cell_measurement_reflns_used     550
_cell_measurement_theta_min     ?
_cell_measurement_theta_max     ?
_cell_measurement_temperature     10(2)
_exptl_crystal_description     tabular
_exptl_crystal_colour     colourless
_exptl_crystal_size_max     4
_exptl_crystal_size_mid     2.5
_exptl_crystal_size_min     1
_exptl_crystal_density_diffrn     2.086
_exptl_crystal_density_meas     ?
_exptl_crystal_density_method     'not measured'
_exptl_crystal_F_000     336
loop_
    _exptl_crystal_face_index_h
    _exptl_crystal_face_index_k
    _exptl_crystal_face_index_l
    _exptl_crystal_face_perp_dist
    1 0 0 5.5455
    0 0 1 3.6000
    0 1 0 2.0000
    0 1 -1 1.0000
    0 1 1 3.2727
    0 1 -2 1.4545
    -1 0 2 5.4545
    -1 -1 1 4.5818
    1 0 2 6.1818
    -1 -1 0 5.0909
_exptl_absorpt_coefficient_mu     '5.0165 + 0.0182 * \l'
_exptl_absorpt_correction_type     numerical
_exptl_absorpt_process_details
;
The linear absorption coefficient is wavelength dependent
and is calculated as:
         \m = 5.0165 + 0.0182 * \l  [cm^-1^]
as determined by Gaussian integration in <i>SXD2001</i> (Gutmann, 2005)
;
_shelx_estimated_absorpt_T_min     ?
_shelx_estimated_absorpt_T_max     ?
_exptl_absorpt_correction_T_min     ?
_exptl_absorpt_correction_T_max     ?
_exptl_special_details
;
For peak integration a local UB matrix refined for each frame, using
approximately 50 reflections from each of the 11 detectors. Hence
_cell_measurement_reflns_used 550 For final cell dimensions a weighted average
of all local cells was calculated Because of the nature of the experiment, it
is not possible to give values of theta_min and theta_max for the cell
determination. The same applies for the wavelength used for the experiment.
The range of wavelengths used was 0.48--7.0 Angstroms, BUT the bulk of the
diffraction information is obtained from wavelengths in the range 0.7--2.5
Angstroms. The data collection procedures on the SXD instrument used for the
single-crystal neutron data collection are most recently summarized in the
Appendix to the following paper Wilson, C.C. (1997). J. Mol. Struct. 405,
207--217
;
_diffrn_ambient_temperature     10(2)
_diffrn_radiation_type     'neutron'
_diffrn_radiation_wavelength     0.48-7.0
_diffrn_radiation_source     'ISIS neutron spallation source'
_diffrn_radiation_monochromator     ?
_diffrn_measurement_device_type     SXD
_diffrn_measurement_method     'time-of-flight LAUE diffraction'
_diffrn_detector_area_resol_mean     ?
_diffrn_reflns_number     8296
_diffrn_reflns_av_R_equivalents     0.0892
_diffrn_reflns_theta_min     8.174
_diffrn_reflns_theta_max     87.429
_diffrn_reflns_theta_full     25.242
_diffrn_measured_fraction_theta_max     0.182
_diffrn_measured_fraction_theta_full     0.720
_diffrn_reflns_limit_h_min     -15
_diffrn_reflns_limit_h_max     15
_diffrn_reflns_limit_k_min     -18
_diffrn_reflns_limit_k_max     16
_diffrn_reflns_limit_l_min     -28
_diffrn_reflns_limit_l_max     29
_diffrn_standards_number     0
_diffrn_standards_interval_count     0
_diffrn_standards_interval_time     0
_diffrn_standards_decay_%     0
_refine_special_details
;
The variable wavelength nature of the data collection procedure means that
sensible values of _diffrn_reflns_theta_min & _diffrn_reflns_theta_max cannot
be given instead the following limits are given
_diffrn_reflns_sin(theta)/lambda_min 0.06 _diffrn_reflns_sin(theta)/lambda_max
1.38 _refine_diff_density_max/min is given in Fermi per angstrom cubed not
electons per angstrom cubed. Another way to consider the _refine_diff_density_
is as a percentage of the scattering density of a given atom:
_refine_diff_density_max = 5.7 % of hydrogen
_refine_diff_density_min = -6.1 % of hydrogen
Refinement of <i>F</i>^2^ against ALL reflections. The weighted
<i>R</i>-factor <i>wR</i> and goodness of fit <i>S</i> are based on
<i>F</i>^2^, conventional <i>R</i>-factors <i>R</i> are based on <i>F</i>,
with <i>F</i> set to zero for negative <i>F</i>^2^. The threshold expression
of <i>F</i>^2^ > \s(<i>F</i>^2^) is used only for calculating
<i>R</i>-factors(gt) <i>etc</i>. and is not relevant to the choice of
reflections for refinement. <i>R</i>-factors based on <i>F</i>^2^ are
statistically about twice as large as those based on <i>F</i>, and <i>R</i>-
factors based on ALL data will be even larger.
;
_reflns_number_total     8296
_reflns_number_gt     8296
_reflns_threshold_expression     'I > 2\s(I)'
_refine_ls_structure_factor_coef     Fsqd
_refine_ls_matrix_type     full
_refine_ls_R_factor_all     0.0892
_refine_ls_R_factor_gt     0.0892
_refine_ls_wR_factor_gt     0.2456
_refine_ls_wR_factor_ref     0.2456
_refine_ls_goodness_of_fit_ref     1.092
_refine_ls_restrained_S_all     1.091
_refine_ls_number_reflns     8296
_refine_ls_number_parameters     291
_refine_ls_number_restraints     12
_refine_ls_hydrogen_treatment     refall
_refine_ls_weighting_scheme     calc
_refine_ls_weighting_details
             'w=1/[\s^2^(Fo^2^)+(0.1376P)^2^+36.2519P] where P=(Fo^2^+2Fc^2^)/3'
_atom_sites_solution_hydrogens     difmap
_atom_sites_solution_primary     ?
_atom_sites_solution_secondary     ?
_refine_ls_shift/su_max     0.000
_refine_ls_shift/su_mean     0.000
_refine_diff_density_max     3.197
_refine_diff_density_min     -3.470
_refine_ls_extinction_method     SHELXL
_refine_ls_extinction_coef     0.0386(18)
_refine_ls_extinction_expression
                                  'Fc^*^=kFc[1+0.001xFc^2^\l^3^/sin(2\q)]^-1/4^'
loop_
    _atom_type_symbol
    _atom_type_description
    _atom_type_scat_dispersion_real
    _atom_type_scat_dispersion_imag
    _atom_type_scat_source
    'C' 'C' 0.0000 0.0000
          'Neutron Data Booklet, ILL Grenoble, France (2003) ISBN 0-9704143-7-4'
    'H' 'H' 0.0000 0.0000
          'Neutron Data Booklet, ILL Grenoble, France (2003) ISBN 0-9704143-7-4'
    'N' 'N' 0.0000 0.0000
          'Neutron Data Booklet, ILL Grenoble, France (2003) ISBN 0-9704143-7-4'
    'O' 'O' 0.0000 0.0000
          'Neutron Data Booklet, ILL Grenoble, France (2003) ISBN 0-9704143-7-4'
    'S' 'S' 0.0000 0.0000
          'Neutron Data Booklet, ILL Grenoble, France (2003) ISBN 0-9704143-7-4'
    'Zn' 'Zn' 0.0000 0.0000
          'Neutron Data Booklet, ILL Grenoble, France (2003) ISBN 0-9704143-7-4'
_computing_data_collection
;
<i>SXD2001</i> (Gutmann, 2005)
;
_computing_cell_refinement
;
<i>SXD2001</i> (Gutmann, 2005)
;
_computing_data_reduction
;
<i>SXD2001</i> (Gutmann, 2005)
;
_computing_structure_solution
;
SHELXT2014 (Sheldrick, 2015a; Gruene <i>et al.</i>,  2014)
;
_computing_structure_refinement
;
SHELXL2014 (Sheldrick, 2015b; Gruene <i>et al.</i>,  2014)
;
_computing_molecular_graphics
;
DIAMOND (Putz & Brandenburg, 2006)
;
_computing_publication_material
;
publCIF (Westrip, 2010)
;
loop_
    _atom_site_type_symbol
    _atom_site_label
    _atom_site_fract_x
    _atom_site_fract_y
    _atom_site_fract_z
    _atom_site_U_iso_or_equiv
    _atom_site_adp_type
    _atom_site_calc_flag
    _atom_site_occupancy
    _atom_site_disorder_assembly
    _atom_site_disorder_group
    S S1 0.0141(6) 0.9128(6) 0.1847(4) 0.0008(6) Uani d 1 . .
    O O1 0.1809(4) 1.0196(3) 0.1159(2) 0.0036(4) Uani d 1 . .
    O O2 -0.0249(4) 0.7303(3) 0.1375(2) 0.0037(4) Uani d 1 . .
    O O3 -0.2027(4) 1.0416(3) 0.2010(2) 0.0040(4) Uani d 1 . .
    O O4 0.1050(4) 0.8522(4) 0.2845(2) 0.0038(3) Uani d 1 . .
    Zn Zn1 0.5000 0.0000 0.5000 0.0017(4) Uani d 1 . .
    O O5 0.1954(4) 0.1618(4) 0.5392(2) 0.0049(4) Uani d 1 . .
    H H5A 0.0913(11) 0.1389(11) 0.6009(6) 0.0198(11) Uani d 1 . .
    H H5B 0.0998(10) 0.2109(9) 0.4826(6) 0.0170(10) Uani d 1 . .
    O O6 0.4360(4) 0.0464(4) 0.3456(2) 0.0043(4) Uani d 1 . .
    H H6A 0.5654(10) 0.0305(9) 0.2922(5) 0.0162(10) Uani d 1 . .
    H H6B 0.3082(10) -0.0116(10) 0.3229(6) 0.0179(11) Uani d 1 . .
    O O7 0.6512(4) 0.2793(4) 0.4768(2) 0.0037(3) Uani d 1 . .
    O O8 0.9812(4) 0.3195(4) 0.3809(2) 0.0060(4) Uani d 1 . .
    N N1 0.3991(2) 0.5025(2) 0.34432(14) 0.0044(2) Uani d 1 . .
    H H1N 0.3634(11) 0.5559(12) 0.4165(6) 0.0218(13) Uani d 1 . .
    H H2N 0.3159(12) 0.6073(10) 0.2963(7) 0.0212(12) Uani d 1 . .
    H H3N 0.3294(11) 0.3719(9) 0.3435(6) 0.0199(12) Uani d 1 . .
    C C1 0.7711(3) 0.3465(3) 0.39746(19) 0.0029(3) Uani d 1 . .
    C C2 0.6484(3) 0.4781(3) 0.3163(2) 0.0041(3) Uani d 1 . .
    H H2A 0.7111(11) 0.6233(9) 0.3086(7) 0.0220(13) Uani d 1 . .
    H H2B 0.6871(11) 0.4134(12) 0.2420(6) 0.0222(13) Uani d 1 . .
    Zn Zn2 0.5000 0.5000 0.0000 0.0008(3) Uani d 1 . .
    O O9 0.2958(4) 0.3897(3) 0.1320(2) 0.0045(4) Uani d 1 . .
    H H9A 0.2434(11) 0.2593(8) 0.1279(6) 0.0175(11) Uani d 1 . .
    H H9B 0.1606(10) 0.4824(9) 0.1443(6) 0.0190(11) Uani d 1 . .
    O O10 0.7911(4) 0.3443(4) 0.0509(2) 0.0048(4) Uani d 1 . .
    H H10A 0.7828(12) 0.2322(9) 0.1030(6) 0.0180(10) Uani d 1 . .
    H H10B 0.8989(11) 0.2959(10) -0.0061(6) 0.0197(11) Uani d 1 . .
    O O11 0.5434(4) 0.7298(4) 0.0881(2) 0.0054(4) Uani d 1 . .
    H H11A 0.6938(9) 0.7484(9) 0.1036(6) 0.0182(11) Uani d 1 . .
    H H11B 0.4422(10) 0.8523(8) 0.0915(7) 0.0200(12) Uani d 1 . .
loop_
    _atom_site_aniso_label
    _atom_site_aniso_U_11
    _atom_site_aniso_U_22
    _atom_site_aniso_U_33
    _atom_site_aniso_U_12
    _atom_site_aniso_U_13
    _atom_site_aniso_U_23
    S1 0.0006(10) 0.0009(11) 0.0010(18) 0.0001(8) -0.0003(9) 0.0000(11)
    O1 0.0027(6) 0.0037(7) 0.0038(10) -0.0006(5) 0.0016(5) 0.0001(7)
    O2 0.0029(6) 0.0028(6) 0.0058(11) -0.0007(5) -0.0007(6) -0.0012(7)
    O3 0.0017(6) 0.0040(7) 0.0053(11) 0.0018(5) 0.0010(6) 0.0000(7)
    O4 0.0039(6) 0.0054(7) 0.0018(10) 0.0001(5) -0.0015(6) 0.0011(7)
    Zn1 0.0015(4) 0.0017(4) 0.0017(5) -0.0001(3) -0.0001(3) 0.0000(3)
    O5 0.0036(7) 0.0071(8) 0.0032(11) 0.0014(5) -0.0002(6) 0.0011(7)
    H5A 0.015(2) 0.028(3) 0.014(3) -0.0027(18) 0.0046(18) 0.002(2)
    H5B 0.015(2) 0.019(2) 0.016(3) 0.0017(15) -0.0065(17) 0.004(2)
    O6 0.0041(7) 0.0064(7) 0.0021(11) -0.0005(5) -0.0004(6) 0.0002(7)
    H6A 0.0142(18) 0.021(2) 0.013(3) -0.0020(15) 0.0034(16) -0.005(2)
    H6B 0.017(2) 0.023(2) 0.017(3) -0.0076(17) -0.0052(18) -0.005(2)
    O7 0.0042(6) 0.0041(7) 0.0026(10) -0.0011(5) -0.0004(6) 0.0014(7)
    O8 0.0028(7) 0.0091(9) 0.0050(12) 0.0008(5) 0.0001(6) 0.0022(8)
    N1 0.0030(4) 0.0057(5) 0.0041(7) 0.0012(3) -0.0013(4) 0.0004(5)
    H1N 0.017(2) 0.033(3) 0.015(3) 0.002(2) 0.0004(19) -0.009(3)
    H2N 0.019(2) 0.020(2) 0.025(4) 0.0015(18) -0.011(2) 0.006(2)
    H3N 0.018(2) 0.015(2) 0.027(4) -0.0066(16) -0.001(2) 0.001(2)
    C1 0.0020(5) 0.0034(6) 0.0032(9) 0.0000(4) -0.0011(5) 0.0007(6)
    C2 0.0042(6) 0.0047(6) 0.0030(9) -0.0002(4) -0.0004(5) 0.0017(6)
    H2A 0.020(2) 0.013(2) 0.033(4) -0.0078(17) -0.005(2) 0.007(2)
    H2B 0.018(2) 0.035(3) 0.013(3) 0.007(2) -0.0031(19) -0.006(3)
    Zn2 0.0008(4) 0.0008(4) 0.0009(5) -0.0001(3) -0.0001(3) 0.0001(3)
    O9 0.0045(7) 0.0035(7) 0.0050(11) -0.0005(5) 0.0005(6) 0.0004(7)
    H9A 0.021(2) 0.0115(17) 0.021(3) -0.0064(15) -0.001(2) -0.001(2)
    H9B 0.0135(19) 0.016(2) 0.024(4) 0.0064(14) 0.0009(18) -0.001(2)
    O10 0.0039(7) 0.0047(7) 0.0050(11) 0.0019(5) -0.0012(6) 0.0010(7)
    H10A 0.024(3) 0.015(2) 0.013(3) 0.0011(17) 0.0002(19) 0.0054(19)
    H10B 0.020(2) 0.020(2) 0.016(3) 0.0065(17) 0.0040(19) -0.002(2)
    O11 0.0033(6) 0.0048(7) 0.0086(12) 0.0002(5) -0.0015(6) -0.0033(8)
    H11A 0.0091(16) 0.022(2) 0.025(3) -0.0030(15) -0.0057(17) -0.004(2)
    H11B 0.017(2) 0.0118(18) 0.031(4) 0.0059(14) -0.003(2) -0.006(2)
_geom_special_details
;
 All esds (except the esd in the dihedral angle between two l.s. planes)
 are estimated using the full covariance matrix.  The cell esds are taken
 into account individually in the estimation of esds in distances, angles
 and torsion angles; correlations between esds in cell parameters are only
 used when they are defined by crystal symmetry.  An approximate (isotropic)
 treatment of cell esds is used for estimating esds involving l.s. planes.
;
loop_
    _geom_bond_atom_site_label_1
    _geom_bond_atom_site_label_2
    _geom_bond_site_symmetry_2
    _geom_bond_distance
    _geom_bond_publ_flag
    S1 O3 . 1.473(4) ?
    S1 O1 . 1.474(5) ?
    S1 O4 . 1.480(6) ?
    S1 O2 . 1.484(4) ?
    Zn1 O5 . 2.039(2) ?
    Zn1 O5 2_656 2.039(2) ?
    Zn1 O6 . 2.093(3) ?
    Zn1 O6 2_656 2.094(3) ?
    Zn1 O7 2_656 2.173(2) ?
    Zn1 O7 . 2.173(2) ?
    O5 H5A . 0.973(7) ?
    O5 H5B . 0.997(7) ?
    O6 H6A . 0.981(6) ?
    O6 H6B . 0.985(6) ?
    O7 C1 . 1.272(4) ?
    O8 C1 . 1.240(3) ?
    N1 H3N . 1.022(6) ?
    N1 H2N . 1.027(8) ?
    N1 H1N . 1.033(7) ?
    N1 C2 . 1.481(2) ?
    C1 C2 . 1.523(4) ?
    C2 H2A . 1.085(6) ?
    C2 H2B . 1.091(7) ?
    Zn2 O10 . 2.067(3) ?
    Zn2 O10 2_665 2.067(3) ?
    Zn2 O11 2_665 2.075(2) ?
    Zn2 O11 . 2.075(2) ?
    Zn2 O9 . 2.129(3) ?
    Zn2 O9 2_665 2.129(3) ?
    O9 H9B . 0.966(6) ?
    O9 H9A . 0.979(5) ?
    O10 H10A . 0.977(8) ?
    O10 H10B . 0.979(6) ?
    O11 H11B . 0.966(6) ?
    O11 H11A . 0.966(6) ?
loop_
    _geom_angle_atom_site_label_1
    _geom_angle_atom_site_label_2
    _geom_angle_atom_site_label_3
    _geom_angle_site_symmetry_1
    _geom_angle_site_symmetry_3
    _geom_angle
    _geom_angle_publ_flag
    O3 S1 O1 . . 110.2(3) ?
    O3 S1 O4 . . 110.1(3) ?
    O1 S1 O4 . . 109.5(3) ?
    O3 S1 O2 . . 109.3(3) ?
    O1 S1 O2 . . 109.3(3) ?
    O4 S1 O2 . . 108.4(3) ?
    O5 Zn1 O5 . 2_656 180.0 ?
    O5 Zn1 O6 . . 88.59(11) ?
    O5 Zn1 O6 2_656 . 91.41(11) ?
    O5 Zn1 O6 . 2_656 91.41(11) ?
    O5 Zn1 O6 2_656 2_656 88.59(11) ?
    O6 Zn1 O6 . 2_656 180.0 ?
    O5 Zn1 O7 . 2_656 92.01(9) ?
    O5 Zn1 O7 2_656 2_656 87.99(9) ?
    O6 Zn1 O7 . 2_656 93.38(10) ?
    O6 Zn1 O7 2_656 2_656 86.62(10) ?
    O5 Zn1 O7 . . 87.99(9) ?
    O5 Zn1 O7 2_656 . 92.01(9) ?
    O6 Zn1 O7 . . 86.62(10) ?
    O6 Zn1 O7 2_656 . 93.38(10) ?
    O7 Zn1 O7 2_656 . 180.0 ?
    H5A O5 H5B . . 106.7(6) ?
    H6A O6 H6B . . 108.1(6) ?
    C1 O7 Zn1 . . 128.26(18) ?
    H3N N1 H2N . . 107.6(6) ?
    H3N N1 H1N . . 109.8(7) ?
    H2N N1 H1N . . 105.0(6) ?
    O8 C1 O7 . . 126.0(3) ?
    O8 C1 C2 . . 116.2(2) ?
    O7 C1 C2 . . 117.7(2) ?
    H2A C2 H2B . . 107.9(7) ?
    H2A C2 N1 . . 109.5(4) ?
    H2B C2 N1 . . 109.5(4) ?
    H2A C2 C1 . . 108.5(5) ?
    H2B C2 C1 . . 109.7(4) ?
    O10 Zn2 O10 . 2_665 180.0 ?
    O10 Zn2 O11 . 2_665 91.57(10) ?
    O10 Zn2 O11 2_665 2_665 88.43(10) ?
    O10 Zn2 O11 . . 88.43(10) ?
    O10 Zn2 O11 2_665 . 91.57(10) ?
    O11 Zn2 O11 2_665 . 180.0 ?
    O10 Zn2 O9 . . 91.52(11) ?
    O10 Zn2 O9 2_665 . 88.48(11) ?
    O11 Zn2 O9 2_665 . 94.16(10) ?
    O11 Zn2 O9 . . 85.84(10) ?
    O10 Zn2 O9 . 2_665 88.48(11) ?
    O10 Zn2 O9 2_665 2_665 91.52(11) ?
    O11 Zn2 O9 2_665 2_665 85.84(10) ?
    O11 Zn2 O9 . 2_665 94.16(10) ?
    O9 Zn2 O9 . 2_665 180.00(12) ?
    H9B O9 H9A . . 106.2(6) ?
    H10A O10 H10B . . 106.1(6) ?
    H11B O11 H11A . . 111.4(6) ?
loop_
    _geom_hbond_atom_site_label_D
    _geom_hbond_atom_site_label_H
    _geom_hbond_atom_site_label_A
    _geom_hbond_site_symmetry_A
    _geom_hbond_distance_DH
    _geom_hbond_distance_HA
    _geom_hbond_distance_DA
    _geom_hbond_angle_DHA
    O5 H5A O4 2_566 0.973(7) 1.793(7) 2.755(4) 169.0(7)
    O5 H5B O8 1_455 0.997(7) 1.656(8) 2.642(4) 168.9(6)
    O6 H6A O3 1_645 0.981(6) 1.722(6) 2.696(3) 170.8(5)
    O6 H6B O4 1_545 0.985(6) 1.751(5) 2.729(3) 171.8(7)
    O9 H9A O1 1_545 0.979(5) 1.732(5) 2.707(3) 173.8(6)
    O9 H9B O2 . 0.966(6) 1.895(6) 2.811(3) 157.2(6)
    O10 H10A O3 1_645 0.977(8) 1.740(8) 2.713(4) 173.0(7)
    O10 H10B O2 2_665 0.979(6) 1.811(7) 2.745(4) 158.5(7)
    O11 H11A O2 1_655 0.966(6) 1.772(6) 2.726(3) 168.6(6)
    O11 H11B O1 . 0.966(6) 1.824(6) 2.750(3) 159.5(7)
    C2 H2A O2 1_655 1.085(6) 2.682(9) 3.351(4) 119.4(6)
    C2 H2A O5 2_666 1.085(6) 2.716(8) 3.489(3) 127.9(6)
    C2 H2B O10 . 1.091(7) 2.579(8) 3.649(4) 166.7(7)
    N1 H1N O7 2_666 1.033(7) 1.853(7) 2.848(3) 160.8(7)
    N1 H2N O4 . 1.027(8) 1.961(7) 2.877(3) 147.0(7)
    N1 H3N O6 . 1.022(6) 2.216(7) 3.066(3) 139.5(5)
_shelx_hkl_file
;
  -2  -5  -8 1107.93   22.48   1  2.0800
  -2  -4  -4  756.14   16.86   1  2.8200
  -4  -5  -7  813.01   19.38   1  1.7400
  -5  -8  -9 1456.28   39.81   1  1.2800
  -3  -4 -10  515.31   14.67   1  1.7600
  -3  -4  -9  547.00   15.68   1  1.8800
  -3  -5  -6  594.02   16.93   1  2.0600
  -4  -7  -8  783.91   23.36   1  1.5200
  -4  -6 -12  830.15   26.32   1  1.4000
  -5  -9 -12 1085.43   41.36   1  1.1500
  -1  -3  -5  291.63   10.15   1  3.4400
  -7  -8 -15 1703.14   71.72   1  0.9500
  -5  -7 -13  831.66   32.85   1  1.2100
  -6  -8 -10  789.35   37.21   1  1.1500
  -6  -7  -9  635.97   28.01   1  1.2000
  -3  -6 -12  489.18   20.20   1  1.4900
  -7  -9 -19 1950.68   96.32   1  0.8500
  -4  -9 -15  816.84   39.87   1  1.1200
  -1  -2  -4  222.02    9.66   1  4.4700
  -3  -4  -5  190.44    9.23   1  2.3000
  -6  -8  -9  620.12   31.08   1  1.1600
  -4  -6  -7  251.49   14.03   1  1.6500
  -4  -9 -17  950.70   50.31   1  1.0500
  -5  -6 -10  347.64   19.03   1  1.3600
  -4  -7  -9  372.64   19.32   1  1.4800
  -3  -9 -14  542.61   29.70   1  1.1900
  -4  -7  -7  328.30   16.08   1  1.5400
  -3  -8 -11  407.89   21.79   1  1.3900
  -6  -7 -11  384.00   27.93   1  1.1600
  -5  -6 -14  480.23   25.28   1  1.1800
  -7  -9 -15  800.41   62.60   1  0.9400
  -6  -8 -14  920.05   47.71   1  1.0600
  -3  -5  -9  193.37   11.46   1  1.8200
  -5 -10 -12  552.01   36.85   1  1.1000
  -4  -6  -8  253.10   13.87   1  1.6100
  -2  -5  -6  148.00    8.91   1  2.3000
  -5  -8 -11  317.22   26.91   1  1.2300
  -4  -7 -15  416.51   26.41   1  1.2000
  -4  -5  -9  210.92   13.88   1  1.6300
  -2  -6 -10  146.39   10.38   1  1.7200
  -5  -8 -14  488.72   33.39   1  1.1400
  -3  -6 -11  179.45   13.49   1  1.5700
  -4  -7 -12  248.14   20.07   1  1.3500
  -2  -4  -7  113.12    7.28   1  2.4100
  -4  -9 -11  321.66   31.66   1  1.2500
  -2  -3  -6  103.90    6.55   1  2.7900
  -3  -8 -12  288.93   23.47   1  1.3500
  -2  -5  -7  129.51    8.51   1  2.1900
  -7  -8 -10  323.94   29.27   1  1.0400
  -6 -11 -13  533.75   51.59   1  0.9700
  -5  -7  -9  197.92   17.72   1  1.3400
  -7 -10 -17  825.03   75.02   1  0.8800
  -6  -9 -11  525.14   35.14   1  1.0900
  -4  -5  -8  133.55   10.16   1  1.6900
  -4  -6 -11  203.39   15.36   1  1.4500
  -5  -8 -12  295.10   23.36   1  1.2100
  -7  -9 -18  837.21   67.01   1  0.8800
  -4 -10 -14  404.43   36.80   1  1.1000
  -5  -7 -15  258.85   27.90   1  1.1300
  -3  -7  -8  176.65   13.05   1  1.6400
  -5  -8 -13  227.33   26.75   1  1.1800
  -6  -8 -18  530.16   51.95   1  0.9400
  -7 -11 -14  639.16   65.09   1  0.9100
  -6  -7 -13  350.80   32.33   1  1.1000
  -3  -6  -6  101.54    9.84   1  1.8800
  -4  -6 -14  184.15   16.49   1  1.2700
  -4  -5 -12  112.04   12.00   1  1.4100
  -8 -11 -13  467.48   55.47   1  0.8600
  -7 -11 -13  653.65   66.33   1  0.9200
  -4 -10 -16  332.33   41.96   1  1.0400
  -5  -6 -13  208.40   18.99   1  1.2300
  -4  -8 -13  155.40   29.79   1  1.2500
  -3  -4  -7   69.39    7.49   1  2.1200
  -5  -9 -13  308.10   31.80   1  1.1300
  -6 -10 -14  471.25   55.56   1  1.0000
  -7 -11 -18  733.88   90.57   1  0.8500
  -6  -9 -14  325.21   34.02   1  1.0300
  -2  -3  -5   62.71    5.23   1  3.0200
  -5  -7 -16  287.63   28.38   1  1.0800
  -5 -11 -20  818.75   78.33   1  0.8700
  -6  -9 -19  417.75   57.32   1  0.9000
  -4  -5 -10   79.27   10.35   1  1.5600
  -5 -10 -16  527.10   51.64   1  1.0100
  -5  -8 -18  213.65   35.30   1  1.0000
  -4  -9  -8  132.07   15.87   1  1.3100
  -2  -4  -6   58.73    5.81   1  2.5700
  -5  -7  -8   83.44   11.88   1  1.3700
  -3  -7 -12  140.42   15.03   1  1.4300
  -6  -8 -16  137.75   33.42   1  1.0000
  -4  -8 -14  205.93   30.02   1  1.2100
  -5 -11 -16  299.14   62.64   1  0.9700
  -6 -10 -12  368.58   44.27   1  1.0300
  -6 -12 -11  386.49   55.92   1  0.9500
  -3  -6  -8   78.99   12.40   1  1.7800
  -6  -7 -10  136.54   19.51   1  1.1800
  -4  -6  -9  106.88   15.90   1  1.5700
  -4 -10 -17  266.91   42.68   1  1.0100
  -5 -14 -23  809.94  129.44   1  0.7400
  -5  -7 -14  180.02   20.67   1  1.1700
  -5  -7 -10   71.73   13.78   1  1.3100
  -6  -9 -12  150.08   33.25   1  1.0800
  -6 -10 -17  375.24   55.44   1  0.9400
  -4  -9 -14  124.79   24.48   1  1.1500
  -4  -8  -9  124.59   16.71   1  1.3900
  -6 -13 -21  791.90  107.89   1  0.7800
  -8 -13 -21  374.67   96.76   1  0.7200
  -2  -3  -7   31.62    3.99   1  2.5400
  -5  -9 -14  182.45   35.23   1  1.1000
  -2  -4  -5   31.69    4.83   1  2.7100
  -4  -8 -11  112.49   19.54   1  1.3300
  -5 -10 -13  211.07   36.23   1  1.0800
  -5 -11 -12  239.00   31.32   1  1.0400
  -5 -12 -15  322.81   50.10   1  0.9400
  -2  -5  -9   36.05    5.75   1  1.9600
  -7 -10 -21  629.75   78.78   1  0.8000
  -5  -7 -17  138.00   29.35   1  1.0400
  -7  -8 -11  122.69   29.16   1  1.0300
  -6 -10 -13  266.94   46.50   1  1.0200
  -5  -9 -19  279.04   54.50   1  0.9400
  -9 -11 -21  438.54  117.07   1  0.7200
  -4 -12 -20  448.31   62.61   1  0.8600
  -5  -9 -18  228.41   47.13   1  0.9800
  -5  -6  -8   65.29   11.16   1  1.4200
  -7 -12 -13  139.07   45.33   1  0.8800
  -3  -5 -10   85.00   10.28   1  1.7300
  -4  -5  -6   32.33    5.90   1  1.7700
  -5 -11 -10  132.52   24.22   1  1.0600
  -7 -12 -14  170.10   61.22   1  0.8800
  -6 -11 -15  250.98   48.43   1  0.9400
  -5  -8 -10   72.99   16.80   1  1.2600
  -4 -10 -18  215.72   33.60   1  0.9800
  -8 -10 -13  280.18   61.93   1  0.8800
  -8 -13 -17  424.27   92.72   1  0.7700
  -3  -6  -9   48.59    8.62   1  1.7200
  -3  -8 -13   64.69   17.58   1  1.3000
  -7 -12 -22  440.18   84.34   1  0.7600
  -7 -14 -16  441.81   81.29   1  0.7900
  -6 -14 -14  224.62   51.54   1  0.8400
  -7 -13 -21  339.18   80.19   1  0.7600
  -2  -6  -9   25.11    5.74   1  1.8100
  -3  -4  -6   25.73    4.16   1  2.2200
  -4  -2  -4 1403.45   18.88   1  1.6400
  -2  -2  -6 1260.47   23.04   1  2.7800
  -6  -3  -6 1889.38   36.74   1  1.0900
  -5  -2  -8 1005.78   25.75   1  1.1800
  -3  -2  -6  729.94   17.25   1  2.1400
  -5  -2 -10 1261.14   32.47   1  1.1000
  -4  -2  -5  522.85   12.89   1  1.6300
  -5  -3 -12 1658.75   43.84   1  1.1500
  -3  -3  -7  703.46   18.01   1  2.1400
  -6  -4 -10 1708.38   49.13   1  1.1400
  -4  -2  -9  612.95   18.44   1  1.4100
  -5  -3  -6  675.69   20.33   1  1.3900
  -6  -5 -13 1998.30   64.71   1  1.0900
  -8  -5  -8 2160.81   71.04   1  0.8800
  -7  -4 -12  998.10   60.48   1  0.9300
  -7  -3 -18 3102.94  122.32   1  0.7100
  -5  -2  -7  462.31   17.70   1  1.2000
  -6  -4  -9  864.62   32.39   1  1.1600
  -5  -3  -9  636.89   25.28   1  1.3000
  -3  -2  -4  328.81   11.51   1  2.3500
  -4  -4  -9  483.67   19.20   1  1.6300
  -4  -3 -10  529.80   21.47   1  1.4800
  -5  -3  -8  454.80   19.28   1  1.3400
  -7  -5 -17 2278.01  115.16   1  0.8500
  -2  -1  -5  158.01    6.64   1  2.6500
  -5  -4 -13  719.72   38.87   1  1.1700
  -6  -3 -12  868.90   43.46   1  0.9900
  -4  -4 -11  355.64   17.98   1  1.4700
  -6  -3  -9  502.77   29.01   1  1.0700
  -4  -2  -7  259.93   11.78   1  1.5500
  -4  -2 -10  260.18   14.16   1  1.3300
  -6  -5 -12  847.56   42.55   1  1.1200
  -8  -5 -12 1422.41   81.19   1  0.8600
  -5  -4  -9  481.53   26.62   1  1.3900
  -6  -5  -9  522.51   31.79   1  1.2100
  -5  -4 -11  464.26   28.12   1  1.2900
  -2  -1  -4   93.09    5.06   1  2.9600
  -7  -5  -9  651.48   43.19   1  1.0300
  -7  -6 -17 1121.80   83.72   1  0.8800
  -5  -4  -8  227.86   17.37   1  1.4200
  -9  -7 -11 1782.14  107.50   1  0.8200
  -7  -7 -16  980.21   66.37   1  0.9300
  -6  -3 -13  561.76   39.82   1  0.9600
  -5  -5 -15  456.25   36.49   1  1.1100
  -6  -6 -14  457.98   38.63   1  1.0700
  -5  -3 -13  331.29   30.28   1  1.0900
  -4  -3  -6  149.35   12.11   1  1.7800
  -7  -4 -10  360.34   36.14   1  0.9600
  -6  -4  -7  292.12   22.05   1  1.1900
  -4  -4 -10  185.98   14.17   1  1.5500
  -7  -3 -13  515.60   48.32   1  0.8300
  -9  -7 -16 2072.61  155.26   1  0.7700
  -7  -4 -19 1003.37  103.19   1  0.7500
  -7  -6 -10  569.50   40.79   1  1.0500
  -5  -5 -11  211.77   20.41   1  1.3200
  -6  -4 -17  697.51   61.71   1  0.8900
  -6  -4 -15  539.82   50.66   1  0.9600
  -7  -3 -14  608.59   63.38   1  0.8100
  -8  -4 -15 1104.05   87.88   1  0.7600
  -8  -5  -9  538.47   49.96   1  0.8800
  -7  -4  -8  293.68   28.68   1  0.9800
  -5  -3  -7  152.76   13.56   1  1.3700
  -7  -6 -15  588.20   54.72   1  0.9400
  -7  -6 -11  428.19   41.54   1  1.0300
  -6  -5 -16  579.43   56.13   1  0.9700
  -3  -3  -9   87.22    8.87   1  1.8500
  -7  -6 -13  306.68   43.16   1  0.9900
  -8  -5 -15  744.18   97.64   1  0.8100
  -8  -6 -12  503.71   68.36   1  0.8900
  -6  -5 -14  499.67   43.73   1  1.0500
  -6  -4  -8  192.63   24.59   1  1.1800
  -5  -5 -12  156.78   20.10   1  1.2700
  -8  -8 -20 1035.27  104.80   1  0.7800
  -7  -4 -17  495.02   69.58   1  0.8000
  -8  -6 -14  503.63   71.11   1  0.8600
  -3  -3  -8   70.99    7.58   1  2.0000
  -6  -5 -15  369.31   49.67   1  1.0100
  -4  -3  -9  203.62   17.38   1  1.5700
  -7  -5 -11  325.49   44.26   1  1.0000
  -6  -6 -16  244.44   36.06   1  1.0000
  -8  -4 -10  415.73   52.34   1  0.8200
  -4  -2  -6   57.81    6.48   1  1.6000
  -5  -5 -14  226.12   30.48   1  1.1600
  -8  -7 -17  631.96   93.09   1  0.8200
  -7  -4 -14  415.80   50.02   1  0.8800
  -8  -4 -16  910.30   94.12   1  0.7400
  -7  -6 -16  428.16   57.60   1  0.9100
 -10  -7 -11  564.62   85.40   1  0.7200
  -8  -5 -19  576.90   92.84   1  0.7300
  -8  -5 -13  329.43   55.79   1  0.8500
  -8  -3 -13  449.43   72.69   1  0.7200
  -1  -1  -3   53.98    5.98   1  5.5500
  -8  -4  -8  167.08   35.94   1  0.8200
  -3  -2  -5   48.25    6.60   1  2.2700
  -4  -3  -8   59.50   10.16   1  1.6500
  -4  -2 -11   77.09   13.08   1  1.2500
  -7  -6 -12  419.55   58.83   1  1.0100
  -8  -6  -9  165.69   34.94   1  0.9100
  -7  -6 -21  450.73  115.84   1  0.7700
  -9  -8 -14  537.70   97.08   1  0.8100
  -9  -6 -16  281.83   85.57   1  0.7400
  -7  -7 -18  496.33   84.69   1  0.8800
  -9  -6 -12  286.52   73.13   1  0.7900
  -8  -5 -16  559.60   92.26   1  0.7900
 -10  -7 -12  605.67  113.48   1  0.7200
  -3  -1  -1  960.47   10.40   1  1.5800
  -2   0  -6 1212.99   13.68   1  1.4900
  -2   0  -4  714.53    8.62   1  1.6700
  -4  -1  -5 1849.63   22.61   1  1.2800
  -1   0  -2  538.32    6.50   1  3.3400
  -2   0  -5  750.31    9.79   1  1.6000
  -4  -1  -2 1065.90   16.82   1  1.1000
  -3   0  -2 1193.71   18.23   1  0.8300
  -1   0  -1  144.83    2.32   1  2.9500
  -5  -1  -6 2053.76   38.31   1  0.9500
  -5   0  -7 4272.31   82.57   1  0.6500
  -2   0  -3  232.19    4.89   1  1.6600
  -4  -1  -1  728.63   15.52   1  0.9800
  -3   0  -4  505.99   12.14   1  1.0800
  -2   0  -2  122.40    3.25   1  1.4800
  -3  -1  -2  149.26    4.76   1  1.7700
  -5  -1  -5  635.80   24.81   1  0.9300
  -4  -1   0  398.51   15.68   1  0.8200
  -5  -1  -7  734.15   25.30   1  0.9500
  -7  -1  -5 2591.45  100.65   1  0.5500
  -4   0  -3  693.08   29.64   1  0.6500
  -4   0 -10  947.48   39.92   1  0.8000
  -3   1  -8 1154.28   54.09   1  0.5500
  -5  -1  -2  651.72   27.52   1  0.7600
  -2   0  -1   56.17    2.92   1  1.0900
  -7  -2  -3 1250.79   58.20   1  0.6500
  -4   0  -7  431.75   25.62   1  0.8400
  -9  -3  -4 1901.85  117.86   1  0.5500
  -4   0  -4  270.83   19.23   1  0.7400
  -4  -1  -3  109.60    8.45   1  1.1900
  -2   1 -10  665.69   41.73   1  0.6200
  -8  -2 -10 1226.48   87.24   1  0.6400
  -6   0  -8 1168.71   84.91   1  0.5400
  -4   1 -11  929.59   80.33   1  0.5000
  -3   0  -7  106.92   12.24   1  1.0900
  -5   0  -4  423.92   46.13   1  0.5400
  -7  -1  -6  559.43   66.85   1  0.5700
  -3   0  -5  102.77    8.70   1  1.1200
  -5  -1  -4  117.78   16.18   1  0.8900
  -4  -1  -6  112.52    9.60   1  1.2700
  -8  -3  -7  510.39   53.09   1  0.7200
  -4   1 -13  702.85   91.94   1  0.5000
  -2   1  -8  260.66   24.42   1  0.6300
  -5  -1  -3  189.62   19.25   1  0.8300
  -9  -3  -7  520.49   73.16   1  0.6000
  -8  -1 -10  840.03  107.18   1  0.5200
  -6   0 -10  753.55   85.33   1  0.5600
  -7  -2   0  451.51   63.36   1  0.5100
  -6  -1  -9  345.45   44.27   1  0.7500
  -8  -2  -6  675.33   67.91   1  0.6000
  -6  -2  -4  124.10   17.34   1  0.8800
  -3   1 -13  530.50   69.32   1  0.5400
  -3  -1  -3   32.14    3.50   1  1.8600
 -10  -3 -11  643.57  100.03   1  0.5400
  -8  -3  -5  468.01   52.21   1  0.6900
  -1   0  -3   15.71    1.55   1  2.9800
  -4   0 -11  234.28   39.03   1  0.7800
  -6  -1  -7  262.27   35.56   1  0.7500
  -6  -2  -5  140.68   21.40   1  0.9100
  -7  -2  -5  188.56   37.82   1  0.7100
  -4  -1  -4   23.21    5.31   1  1.2500
   1  -1   2  267.55    4.04   1  1.2400
   1  -2   2  479.70    7.88   1  2.2800
   3  -2  -1 1350.61   24.00   1  1.2100
   2  -1   0  367.95    6.41   1  1.2700
   2  -4   3 1092.50   19.59   1  1.3300
   3  -2   0  953.31   19.12   1  1.0800
   4  -5   1 2933.47   57.37   1  0.9500
   3  -1  -1 1514.76   30.39   1  0.7100
   2  -1   1  659.87   11.89   1  0.8600
   2  -4   5 1356.45   31.58   1  0.9500
   1  -3   6 1203.46   28.66   1  0.7500
   1  -1   1  168.91    3.65   1  2.5900
   2  -2  -1  382.07    8.86   1  2.1500
   2  -1  -1  199.15    4.83   1  1.5900
   4  -4   1 1609.61   41.52   1  0.9100
   2  -2   2  293.81    8.28   1  1.3000
   3  -3   1  629.26   17.35   1  1.1800
   4  -2   0 1683.06   51.21   1  0.6400
   3  -4   3  830.47   26.22   1  1.0000
   3  -3   0  450.33   14.61   1  1.3000
   2  -2   3  449.08   12.44   1  0.9300
   2  -2   4 1135.09   31.33   1  0.6200
   3  -3  -1  401.99   12.85   1  1.4000
   2  -4   8 1742.36   73.82   1  0.5000
   5  -2  -3 2309.83   76.39   1  0.5600
   2  -2   0  165.48    6.12   1  1.9500
   3  -3   4  750.23   35.00   1  0.7000
   3  -1  -2  287.33   13.02   1  0.8400
   3  -2   2  479.19   22.19   1  0.7300
   5  -4  -2 1122.17   48.12   1  0.8000
   2  -5   4  286.88   15.50   1  1.1500
   5  -3   1 1215.44   73.89   1  0.5400
   3  -2   1  230.02   14.54   1  0.9200
   3  -5   4  476.49   28.09   1  0.9300
   5  -3  -2  792.38   55.57   1  0.6900
   1  -4   8  560.22   40.22   1  0.5900
   4  -3  -2  263.08   17.04   1  0.9900
   4  -5   3  606.61   48.47   1  0.8100
   5  -6   4 1729.30  106.83   1  0.6300
   3  -5   3  248.45   20.29   1  1.0300
   4  -3  -1  294.54   20.64   1  0.9400
   3  -4   2  214.93   16.64   1  1.1300
   7  -5  -1 1981.78  172.91   1  0.5100
   3  -3   3  212.22   18.46   1  0.8600
   3  -8  10 1303.39  116.94   1  0.5300
   5  -6   3 1423.65   83.98   1  0.6800
   4  -9   9 1715.78  159.95   1  0.5400
   6  -6   2 1076.34  100.23   1  0.5900
   4  -3   1  275.54   28.55   1  0.7900
   4  -7   7  831.69   97.53   1  0.6000
   4  -3   3  416.49   48.93   1  0.5900
   4  -5   4  341.34   47.24   1  0.7400
   3  -6   7  520.73   59.31   1  0.6800
   2  -3   6  243.66   33.88   1  0.5800
   5  -7   5  899.08  102.00   1  0.6100
   4  -2  -2  104.76   18.05   1  0.8000
   5  -6   5  311.23   63.62   1  0.5800
   7  -6  -1 1074.51  111.26   1  0.5500
   3  -4   6  310.11   46.30   1  0.6100
   7  -8   1 1171.73  146.39   1  0.5500
   4  -9   7 1044.33  111.81   1  0.6200
   4  -4  -1  173.81   19.98   1  1.0300
   4  -5   6  484.15   71.98   1  0.5800
   7  -6   2  696.99  139.70   1  0.4800
   6  -7   3 1194.45  153.56   1  0.5800
   4  -8   7 1052.20  112.10   1  0.6200
   4  -4   0  143.78   25.30   1  0.9800
   3  -6   6  126.55   33.94   1  0.7600
   3  -8   9  366.12   97.86   1  0.5900
   7  -6  -2  332.11   96.29   1  0.5700
   7  -7   3  541.04  113.10   1  0.4900
   1  -1   0    8.74    1.39   1  3.8800
   2  -4  -2 2632.32   37.22   1  2.0000
   3  -6   1 3500.40   61.55   1  1.1700
   1  -4   0 1631.28   27.66   1  2.4100
   3  -6  -2 2854.51   51.60   1  1.3100
   3  -6  -3 3027.13   55.26   1  1.3300
   2  -4   0 1329.34   26.12   1  1.8400
   2  -8  -2 2369.93   51.47   1  1.2800
   2  -6   0 1654.91   37.32   1  1.4800
   1  -4   1  787.94   17.91   1  2.2100
   2  -3   0  669.70   15.51   1  1.9900
   1  -5   0  595.80   16.80   1  2.0200
   1  -3   0  632.40   17.25   1  2.9600
   2  -3  -1  474.70   14.51   1  2.1300
   3  -7  -5 1191.34   40.21   1  1.2500
   2  -8  -3 1039.00   33.94   1  1.3000
   2  -9   1 1649.83   59.54   1  1.0600
   3  -5   0  699.16   26.92   1  1.3000
   2  -6   3  696.13   28.50   1  1.2100
   4  -8   3 3021.76  113.37   1  0.8100
   2  -4   1  354.84   13.87   1  1.7000
   2  -4  -1  383.54   15.18   1  1.9400
   3  -7  -2  915.97   39.53   1  1.2200
   2  -5   1  479.52   20.38   1  1.5500
   3  -9  -3 1102.73   57.09   1  1.0600
   4  -9  -1 1643.37   84.86   1  0.9000
   3  -8  -5  819.30   37.03   1  1.1600
   4  -5  -2  572.91   26.86   1  1.0900
   4  -6  -2  861.87   42.42   1  1.0700
   3 -11   4 2903.11  152.75   1  0.7500
   3  -5   1  429.02   21.77   1  1.2300
   2  -7  -1  398.92   22.42   1  1.3800
   1  -5  -1  258.46   12.21   1  2.1200
   3  -8  -2  740.70   40.63   1  1.1300
   2  -6   2  407.47   24.39   1  1.3200
   3  -5  -1  322.22   22.81   1  1.3600
   4  -6  -1  491.76   35.93   1  1.0400
   3  -7   3  627.97   42.08   1  0.9800
   3  -9  -5  580.37   38.06   1  1.0700
   4  -8   0 1096.83   66.34   1  0.9200
   3 -11  -5  785.85   62.04   1  0.9300
   2 -11  -1 1117.16   70.99   1  0.9500
   3  -6   2  285.93   27.84   1  1.1000
   3  -8  -3  371.59   29.73   1  1.1400
   1  -3  -1  134.69    8.15   1  3.1700
   4  -6  -3  476.07   37.76   1  1.0900
   3  -9   2  896.53   71.02   1  0.9200
   4 -10   4 1810.12  151.29   1  0.7100
   4 -10  -4  924.76   86.43   1  0.8900
   2 -10   1  695.22   51.46   1  0.9800
   2  -8  -1  313.61   31.18   1  1.2500
   3  -8  -1  452.99   37.28   1  1.1000
   5 -11  -7 1383.94  126.08   1  0.7700
   3  -7   1  388.90   37.66   1  1.1000
   5 -10   0 1569.80  143.95   1  0.7400
   5  -9   1 1526.92  134.02   1  0.7400
   4 -10   1  825.07  109.12   1  0.8000
   4  -9   2  705.82   84.46   1  0.8100
   3 -12  -1  866.87  102.02   1  0.8200
   4  -8  -5  501.92   49.29   1  1.0000
   3 -12  -3  589.02   86.20   1  0.8500
   3  -8  -6  315.52   27.59   1  1.1500
   4 -10  -1  598.38   78.48   1  0.8500
   4  -7   2  517.99   52.69   1  0.8800
   5  -8  -3  679.71   80.73   1  0.8500
   5  -8  -1  373.46   73.04   1  0.8100
   4  -7  -2  373.52   42.49   1  1.0200
   3 -13   1 1115.95  144.65   1  0.7400
   4 -10  -5  455.13   68.33   1  0.9000
   3 -11   1  839.46   87.78   1  0.8400
   3  -8   4  254.36   46.33   1  0.8700
   3 -10   0  718.19   69.78   1  0.9200
   2  -5  -2  102.43   12.34   1  1.7800
   3 -11   2  611.55   96.05   1  0.8100
   2  -8   2  207.18   28.83   1  1.1000
   4  -7  -4  395.57   41.94   1  1.0600
   3  -9  -2  346.91   44.99   1  1.0400
   1  -3   1   63.57    6.07   1  2.6300
   3 -12   4 1103.31  128.47   1  0.7100
   3 -10  -5  337.98   52.44   1  1.0000
   2  -6  -2   74.10   13.31   1  1.5800
   2  -7   1  169.44   20.13   1  1.2700
   3 -12  -2  743.79   89.59   1  0.8400
   2  -7   3  104.85   24.27   1  1.1300
   4  -9  -4  325.28   51.37   1  0.9400
   3  -7   2  223.08   29.79   1  1.0400
   2  -5   0   63.25   10.58   1  1.6600
   1  -2  -1   51.89    5.82   1  3.9900
   4  -8   1  342.77   61.22   1  0.8900
   4  -7   1  237.83   37.84   1  0.9300
   1  -3  -2   33.90    4.77   1  3.2100
   2  -9   0  165.44   30.55   1  1.1000
   2  -6  -1   36.28   12.89   1  1.5400
   3 -10  -1 2359.50   97.73   1  0.9400
   3 -13  -2  223.79   62.14   1  0.7900
   5 -12  -3  772.43  144.26   1  0.7100
   3 -12   2  370.25   91.25   1  0.7600
   5  -8  -2  302.29   68.23   1  0.8400
   3 -11  -4   98.77   28.98   1  0.9200
   3  -8  -4   96.93   19.09   1  1.1500
   5  -7  -4  108.11   36.29   1  0.8700
   4 -12  -2  669.26  134.40   1  0.7700
   2 -12  -1  449.78   69.10   1  0.8800
   3 -11  -1  268.03   56.41   1  0.8800
   4  -8   2   83.09   33.84   1  0.8500
   1  -5  -3 2843.66   31.38   1  2.1900
   0  -7  -3 2182.40   34.06   1  1.7700
   1  -6  -5 1890.43   29.71   1  1.8500
   0  -5  -2  989.95   19.39   1  2.4800
   0  -3  -3 1016.30   20.80   1  3.9700
   0  -8  -8 1276.42   30.20   1  1.4900
   0  -7  -6  755.19   21.59   1  1.7500
   0  -4  -1  464.05   12.27   1  3.0300
   0  -9  -6 1099.54   34.61   1  1.3800
   0  -6  -3  545.24   16.53   1  2.0700
   2 -11  -8 2141.79   72.33   1  1.0100
   0  -7  -5  587.64   19.80   1  1.7700
  -1 -11  -9 1398.44   52.19   1  1.1500
   1 -11  -4 1356.95   52.81   1  1.0700
   2 -10  -5 1256.53   44.57   1  1.1000
  -1  -8  -4  460.60   18.51   1  1.6100
   0  -6  -2  333.67   13.05   1  2.0500
   0  -7  -8  451.23   18.13   1  1.6600
  -1 -10  -9  830.91   36.24   1  1.2500
  -1 -11  -6 1009.79   43.86   1  1.1700
   0  -8  -4  453.00   19.73   1  1.5600
   0 -10  -3  768.31   33.97   1  1.2200
  -2 -11  -6  818.57   34.98   1  1.1800
   2 -11  -5 1127.62   51.35   1  1.0100
   1  -9  -9  610.49   29.99   1  1.2500
   1  -8  -5  432.51   22.09   1  1.4500
  -1 -12 -12 1043.65   57.04   1  1.0200
   0 -11  -3  800.88   41.73   1  1.1100
   1  -8  -3  359.26   20.03   1  1.4400
  -2 -13  -9 1078.36   60.87   1  0.9900
   0  -2  -1  276.18   12.82   1  6.2100
   0 -10  -8  449.87   30.78   1  1.2300
   1  -9  -6  388.13   27.39   1  1.3000
  -1 -11 -10  670.31   39.58   1  1.1400
   0  -7  -7  205.97   12.49   1  1.7100
  -1 -10  -6  422.80   27.93   1  1.2900
  -1  -9  -7  319.95   21.69   1  1.4200
   1 -11  -7  677.21   47.62   1  1.0800
   0  -3  -2  143.52    8.29   1  4.1400
   1 -11  -8  580.03   50.95   1  1.0700
   1 -10  -8  339.72   31.97   1  1.1700
   1  -8  -4  257.45   17.39   1  1.4500
   1 -10  -3  387.39   27.77   1  1.1600
   1 -10  -6  383.99   32.23   1  1.1800
   1  -9  -4  322.13   23.40   1  1.3000
   0  -2  -2  141.54    8.80   1  5.9600
   2 -11 -10  644.42   47.99   1  0.9900
  -1 -11  -8  301.76   33.25   1  1.1600
  -1 -10  -8  334.72   28.20   1  1.2700
  -1  -9  -8  277.68   20.87   1  1.4000
   0 -11  -9  487.73   37.07   1  1.1200
   1  -8  -6  225.00   17.82   1  1.4400
   0  -3  -1   99.62    6.53   1  4.0900
   2 -12  -8  930.87   64.80   1  0.9400
  -1 -10  -4  273.45   23.62   1  1.2700
   1  -8  -7  219.14   18.13   1  1.4200
   2  -9  -6  216.99   24.57   1  1.2000
   0 -11 -11  499.89   40.77   1  1.0900
   2 -13 -10  878.31   76.37   1  0.8700
   0 -13  -7  726.09   65.08   1  0.9600
   1  -7  -5  111.13   11.56   1  1.6300
   3 -15  -8 1394.48  130.28   1  0.7300
   1 -12  -5  385.37   50.27   1  0.9900
   0  -4  -3   83.70    6.82   1  3.0900
  -1  -9  -6  205.83   19.61   1  1.4300
   1  -4  -3   48.71    4.49   1  2.6100
   0  -9  -5  211.27   22.68   1  1.3900
   0  -9  -9  186.36   21.56   1  1.3300
  -2 -12  -7  185.16   27.44   1  1.0800
   1 -14  -9  573.72   82.30   1  0.8600
   1 -11  -6  314.63   44.38   1  1.0800
  -1 -13  -8  403.59   54.92   1  0.9800
   2 -13  -9  732.88   93.37   1  0.8700
   1 -12  -2  289.58   39.79   1  0.9600
   2 -10  -9  250.57   30.58   1  1.0700
   1  -6  -3   62.39    7.84   1  1.8700
   1 -10  -7  198.76   31.58   1  1.1800
   0  -4  -2   67.04    5.89   1  3.1100
  -2 -13  -7  192.53   31.76   1  0.9900
   0 -11  -8  235.57   38.31   1  1.1300
   0  -5  -5   51.30    5.88   1  2.3900
   2 -12  -6  505.27   54.17   1  0.9400
   1 -13  -2  430.60   50.80   1  0.8800
   0  -7  -4  130.10   15.20   1  1.7800
   0 -12  -3  282.67   39.36   1  1.0100
   1  -7  -3   91.96   11.12   1  1.6300
  -1 -14 -10  402.11   60.85   1  0.9100
   1 -12  -8  239.84   48.08   1  0.9900
   0 -10  -9  198.01   27.52   1  1.2100
   0 -10  -7  165.24   23.32   1  1.2400
  -1  -9  -4   93.87   12.87   1  1.4200
   0  -8  -5   73.73   11.31   1  1.5600
   0 -15  -5  506.01   89.88   1  0.8200
  -1 -18 -10  804.13  187.70   1  0.7100
   1 -15 -11  548.57   93.56   1  0.8000
   1 -15  -4  586.34   77.69   1  0.7900
   1 -11  -5  263.12   32.81   1  1.0800
   2 -13  -8  316.31   60.50   1  0.8700
   1 -13  -8  338.70   58.81   1  0.9200
   1 -10  -4  163.47   27.16   1  1.1700
   0 -14  -6  377.21   61.95   1  0.8900
   0  -4  -4   45.22    5.19   1  2.9800
   0  -5  -3   53.31    6.27   1  2.4900
   0  -5  -4   32.20    6.04   1  2.4500
   0  -9  -8  142.68   20.52   1  1.3600
   1 -11 -11  212.06   36.35   1  1.0400
  -1 -16  -6  312.72   81.80   1  0.7900
  -1  -8  -6   40.38    9.80   1  1.6000
   1  -6  -4   49.27    7.95   1  1.8700
   1 -15  -9  320.63   89.62   1  0.8100
  -1  -7  -4   37.57    7.86   1  1.8300
  -2 -12  -6  190.11   29.49   1  1.0700
  -1 -10  -7  143.52   25.82   1  1.2800
  -1 -15 -17  268.21   67.03   1  0.7900
   2 -13 -13  194.68   55.08   1  0.8400
   1 -16 -14  822.49  152.01   1  0.7400
   0 -15 -11  573.67   89.16   1  0.8300
   0 -14  -9  326.15   70.59   1  0.8900
   2 -11  -6  151.23   34.67   1  1.0100
  -4  -3  -2  979.46   16.56   1  1.7300
  -4  -3  -3  888.30   16.11   1  1.8000
  -4  -4  -1 1107.49   21.75   1  1.6900
  -5  -5   0 1048.41   24.98   1  1.2600
  -6  -7  -4 1672.61   41.22   1  1.1900
  -5  -5  -4 1031.97   25.43   1  1.4700
  -5  -4  -4  579.76   16.87   1  1.4600
  -2  -2  -1  504.36   13.79   1  3.5400
  -3  -3   0  298.46    8.71   1  2.1000
  -6  -6  -2 1228.26   40.13   1  1.1500
  -4  -3  -1  297.80    9.49   1  1.6300
  -3  -3  -1  332.42   11.10   1  2.2900
  -6  -6  -5  853.64   28.68   1  1.2300
  -7  -7  -1 1801.03   64.05   1  0.9400
  -6  -5  -5  757.09   26.30   1  1.2300
  -4  -4  -4  366.44   12.46   1  1.8600
  -6  -4  -3  479.99   18.45   1  1.1200
  -7  -7  -5 1271.98   49.03   1  1.0500
  -7  -7  -6  949.19   38.66   1  1.0600
  -3  -2  -1  116.77    4.44   1  2.1500
  -7  -5  -3  716.51   32.37   1  0.9700
  -4  -4   0  229.77    9.97   1  1.5700
  -6  -5  -3  554.19   24.93   1  1.1800
  -6  -7  -1 1021.60   46.20   1  1.0900
  -5  -3  -3  176.93    8.67   1  1.3300
  -6  -5  -6  456.27   23.70   1  1.2400
  -3  -3  -2  195.09    8.68   1  2.4200
  -7  -6   0  793.24   39.27   1  0.8800
  -3  -2  -2   96.76    4.68   1  2.3100
  -7  -6  -2  558.12   36.53   1  0.9700
  -4  -5  -2  191.73   10.31   1  1.7100
  -5  -4  -3  187.28   11.90   1  1.4300
  -1  -1   0  134.69    6.98   1  6.2700
  -5  -4  -5  191.83   11.31   1  1.4800
  -7  -8  -3  641.77   40.74   1  0.9900
  -3  -3  -3  111.06    6.25   1  2.4800
  -6  -5  -1  320.67   19.03   1  1.0800
  -7  -8  -5  535.64   33.25   1  1.0300
  -6  -4  -5  202.22   15.55   1  1.1800
  -8  -7  -6  979.09   56.04   1  0.9200
  -5  -5  -1  243.93   15.33   1  1.3300
  -8  -8  -7  735.53   47.30   1  0.9200
  -9  -8  -6 1409.15   86.60   1  0.8100
  -9  -5  -7  891.69   61.63   1  0.7400
  -6  -6  -4  283.02   21.94   1  1.2100
 -10  -8  -9 1710.56  102.19   1  0.7400
  -4  -5  -1  161.56   10.95   1  1.6400
  -8  -7   1  705.12   56.85   1  0.7400
  -9  -7  -2  687.87   62.78   1  0.7300
  -9  -8  -2  866.73   78.85   1  0.7400
  -6  -4  -2  144.33   13.66   1  1.0800
  -6  -5  -4  234.20   18.52   1  1.2100
  -7  -5  -5  272.02   23.27   1  1.0200
  -6  -4  -4  127.52   13.16   1  1.1600
  -8  -7  -5  550.16   48.22   1  0.9000
  -9 -10   0  648.38   84.55   1  0.7000
  -5  -3  -4   77.30    7.39   1  1.3700
  -6  -6  -6  169.70   18.30   1  1.2400
  -7  -5  -6  295.93   25.92   1  1.0300
  -3  -4  -1   66.95    5.55   1  2.1800
  -7  -7  -3  282.98   38.80   1  1.0000
  -7  -6  -5  202.09   27.70   1  1.0400
  -9  -9  -5  959.24  107.14   1  0.8000
  -5  -5  -3  117.18   12.85   1  1.4400
  -5  -6  -1  133.00   15.93   1  1.3100
  -7  -7  -7  246.32   25.55   1  1.0600
  -8  -7  -8  376.83   40.61   1  0.9300
  -8  -8  -2  493.37   56.07   1  0.8400
  -9 -10  -6  605.33   73.18   1  0.8000
  -9  -7  -1  512.23   58.26   1  0.7000
  -7  -6  -6  131.31   23.63   1  1.0500
  -7  -7  -4  169.17   30.34   1  1.0300
  -9  -8  -1  603.26   72.65   1  0.7200
  -9  -9 -10  452.38   58.13   1  0.8300
  -8  -7  -4  402.97   51.96   1  0.8900
  -9  -8  -5  577.22   78.06   1  0.8000
  -8  -9  -5  265.61   41.06   1  0.9000
  -8  -7  -3  338.44   44.42   1  0.8700
  -9  -9  -1  228.27   74.27   1  0.7200
  -8  -7  -7  198.27   38.08   1  0.9300
  -7  -4  -5  155.67   22.69   1  0.9500
  -6  -8  -2  121.38   18.40   1  1.0900
  -6  -6  -1   94.08   19.58   1  1.1000
  -8  -5  -5  486.21   36.66   1  0.8500
  -9  -9  -4  497.18   77.19   1  0.7800
  -6  -6   0   52.50   11.77   1  1.0500
  -9  -7  -9  421.65   56.32   1  0.8200
  -8 -10  -3  292.88   56.98   1  0.8400
  -6  -7  -3  101.87   16.33   1  1.1500
  -9 -11  -2  795.29  102.51   1  0.7300
  -9 -10  -7  239.12   43.26   1  0.8100
  -8  -6  -5  174.34   36.52   1  0.8900
  -9  -7  -4  236.16   47.14   1  0.7700
  -9 -11  -3  503.64   89.03   1  0.7400
  -8  -9  -1  336.51   70.22   1  0.8100
 -10  -8  -8  340.35   80.34   1  0.7300
 -10  -9  -7  407.36   72.18   1  0.7300
 -10  -8 -10  390.04   86.31   1  0.7400
 -10 -10  -8  521.18   90.10   1  0.7400
  -9 -10  -3  280.88   70.01   1  0.7600
  -6  -5  -2   98.01   22.15   1  1.1300
  -7  -6  -3   77.64   19.96   1  1.0000
  -2  -2   3 1861.43   15.11   1  1.4600
  -1  -1   2  386.37    4.22   1  2.0500
  -2  -2   4 1307.67   15.70   1  1.0300
  -1  -3   4  853.99   12.24   1  1.6100
  -4  -2   3 2418.88   39.60   1  0.7400
  -4  -3   3 1453.01   24.35   1  1.0100
  -1  -3   5  474.14   10.70   1  1.2000
  -1  -2   4  269.13    5.87   1  1.2800
  -3  -2   3  444.95   11.29   1  1.0300
  -1  -2   3  200.60    5.03   1  1.9700
  -1  -3   6  584.23   16.05   1  0.8900
  -3  -3   3  402.89   11.34   1  1.3300
  -4  -5   5 1061.78   33.00   1  0.9400
  -3  -4   5  566.84   19.51   1  1.0300
  -2  -5   6  644.42   21.84   1  1.0500
  -4  -4   6 1233.10   41.50   1  0.7300
  -2  -5   7  807.12   28.78   1  0.8900
  -2  -3   5  263.20   10.71   1  1.0600
  -5  -4   4  725.49   32.95   1  0.8100
  -1  -5   9  916.47   44.11   1  0.6500
  -3  -3   2  131.35    6.07   1  1.5900
  -3  -4   4  246.54   11.96   1  1.2200
  -3  -2   4  240.17   12.58   1  0.7700
  -3  -2   2   91.11    4.90   1  1.3200
  -3  -8  10 1890.23   96.61   1  0.6400
  -3  -5   6  447.24   22.73   1  0.9500
  -4  -6   8 1248.56   62.24   1  0.6900
  -3  -4   8  773.19   47.60   1  0.5800
  -5  -7   8 1498.49   80.43   1  0.6500
  -3  -4   6  290.18   18.13   1  0.8600
  -2  -3   3   89.97    5.34   1  1.7400
  -4  -3   6  560.10   37.17   1  0.5700
  -3  -3   6  319.58   21.87   1  0.6800
  -2  -4   7  216.79   19.56   1  0.8000
  -2  -2   2   50.39    3.15   1  2.0000
  -3  -5   9  625.11   52.15   1  0.5900
  -3  -7   8  594.37   44.29   1  0.7700
  -6  -7   7  780.16   65.92   1  0.6400
  -4  -8   9  790.39   75.88   1  0.6600
  -4  -4   8  410.24   47.32   1  0.5100
  -4  -5   6  311.08   26.60   1  0.8300
  -6  -4   4  388.68   39.02   1  0.6600
  -7  -6   6  774.10   77.92   1  0.5800
  -3  -9  11 1167.97  108.58   1  0.5900
  -4  -4   3   95.43    9.90   1  1.1400
  -5  -4   6  361.26   39.68   1  0.6100
  -3  -3   5  109.99   11.85   1  0.8700
  -2  -4   6   92.52   13.07   1  0.9900
  -5  -5   8  523.40   65.18   1  0.5500
  -5  -7  11  868.81  112.00   1  0.4800
  -6  -7   6  645.56   58.00   1  0.7000
  -5  -5   4  231.58   22.58   1  0.8900
  -4  -7   9  539.20   65.04   1  0.6400
  -3  -6   8  394.06   38.97   1  0.7500
  -4  -6   7  409.87   40.00   1  0.7800
  -2  -5   9  244.33   32.96   1  0.6300
  -4  -5   8  210.13   43.44   1  0.6200
  -3  -8  11  416.43   71.16   1  0.5700
  -8  -9   8  674.51  121.43   1  0.5200
  -2  -4   9  275.22   43.82   1  0.5100
  -4  -7  11  371.90   79.46   1  0.5100
  -6  -6   6  421.28   60.72   1  0.6700
  -6  -7   9  486.24   75.77   1  0.5300
  -2  -7  11  236.90   46.58   1  0.5700
  -8  -8   8  752.23  125.02   1  0.5000
  -5  -3   5  169.80   32.38   1  0.5600
  -9  -9   7  415.65  108.36   1  0.5000
  -3  -9  12  414.89   86.08   1  0.5400
  -4  -5   9  298.25   54.62   1  0.5300
  -1  -1   1   13.29    1.57   1  3.9800
  -5  -7   9  334.02   77.98   1  0.5900
  -9  -8   7  536.86  117.15   1  0.4800
  -6  -5   8  547.27   95.90   1  0.4800
   0  -5   3 3371.22   39.11   1  1.7100
   0  -3   2 1366.23   22.46   1  2.7200
   0  -7   5 3466.13   62.31   1  1.1300
  -1  -5   2 1124.03   21.33   1  1.9500
   1  -5   3 1123.13   22.75   1  1.5400
   0  -3   1  809.10   16.85   1  3.3100
   0  -4   3  806.62   17.01   1  1.9300
   0  -6   2  910.90   21.46   1  1.6600
   0  -4   2  549.95   14.32   1  2.2700
   0  -7   3  753.04   25.09   1  1.3500
   1  -7   5  904.18   35.58   1  1.0600
  -1  -9   4 1294.08   49.76   1  1.0600
   0  -5   1  317.60   10.97   1  2.1200
  -1  -9   3  978.36   38.76   1  1.1300
   0  -8   2  663.66   26.05   1  1.2900
  -1  -6   2  384.19   14.94   1  1.6900
   0 -11   6 3265.20  134.54   1  0.8000
   0 -11   3 1897.13   73.61   1  0.9300
   0  -6   5  463.84   19.73   1  1.2100
   1  -7   4  675.21   30.05   1  1.1600
  -1  -7   4  537.21   25.55   1  1.2700
   0  -7   1  325.75   14.61   1  1.5500
   1 -11   1  924.52   45.67   1  0.9600
   1  -6   4  384.00   19.23   1  1.2600
   0  -8   5  968.35   48.83   1  1.0500
  -1  -6   3  285.73   16.03   1  1.5400
   1  -7   3  400.15   21.97   1  1.2600
   0 -11   2  995.31   55.13   1  0.9700
  -1  -9   5 1108.39   55.49   1  0.9900
  -2 -11   3 1107.72   56.72   1  0.9500
   1  -5   2  176.87    8.93   1  1.7200
  -1 -11   6 1977.02  105.48   1  0.8200
  -2 -10   3  658.21   37.10   1  1.0300
  -1  -7   3  242.60   18.41   1  1.3800
   0 -10   4  732.29   54.54   1  0.9600
  -2 -11   6 1117.75   97.07   1  0.8200
   0  -7   4  399.81   24.98   1  1.2400
   1  -9   6  802.30   64.54   1  0.8700
  -1  -8   3  306.18   23.59   1  1.2400
  -1  -7   2  152.06   12.18   1  1.4900
   0 -10   6  989.29   81.04   1  0.8500
  -1 -10   4  516.63   45.13   1  0.9800
  -2 -12   3  860.72   63.14   1  0.8800
   0  -7   2  149.23   12.71   1  1.4500
   0 -10   2  315.86   28.73   1  1.0600
  -1 -12   3  614.54   64.06   1  0.8800
  -1  -6   5  137.00   12.80   1  1.2300
   0  -5   2   86.31    8.09   1  1.9200
  -2 -10   4  500.89   43.94   1  0.9800
   0 -10   5  590.99   59.63   1  0.9100
   1 -10   2  334.14   36.97   1  1.0100
   0 -10   3  324.33   37.73   1  1.0100
  -1  -9   2  215.93   20.93   1  1.1900
   1 -10   5  413.73   51.17   1  0.8700
   1  -6   2  122.68   10.27   1  1.5200
   2 -10   6  696.60   84.72   1  0.7700
   0 -11   5  646.33   67.28   1  0.8500
   1 -11   4  495.66   53.35   1  0.8500
   1  -8   5  219.28   37.23   1  0.9900
   0 -13   4  775.52   94.46   1  0.7700
   1 -11   3  435.34   54.76   1  0.8900
   1  -9   3  170.04   23.84   1  1.0500
   1  -9   7  448.06   61.38   1  0.8100
  -1 -10   5  400.59   59.43   1  0.9300
  -2 -10   6  499.78   71.33   1  0.8700
  -1 -10   6  469.41   63.11   1  0.8700
   0 -12   5  709.18   89.81   1  0.7900
   0 -10   8  494.33   82.40   1  0.7500
   1 -10   6  695.64   92.62   1  0.8200
   1 -10   4  274.64   41.07   1  0.9200
   0  -9   5  324.53   40.50   1  0.9800
   0  -9   3  159.06   22.26   1  1.1000
   0  -2   1   39.06    4.39   1  4.5200
   0  -5   4   50.82    7.74   1  1.4900
  -2 -13   4  453.47   73.94   1  0.7900
   0 -14   5  574.35  110.75   1  0.7000
  -1  -6   4   52.90    9.33   1  1.3900
   0 -13   3  200.88   48.06   1  0.8000
   1  -9   4   57.80   16.57   1  0.9900
   0  -6   1   16.85    4.14   1  1.7800
  -2 -13   7  210.85   70.08   1  0.7000
   0 -12   3  232.46   45.05   1  0.8600
  -1 -12   6  125.26   45.00   1  0.7700
   0  -4   1   11.01    2.54   1  2.5800
  -2  -4  -1  773.69   17.31   1  2.7200
  -3  -7  -2 1011.41   27.51   1  1.6500
  -2  -7  -1  700.64   22.54   1  1.7100
  -2  -7  -3  633.26   21.12   1  1.8000
  -3  -6  -4  509.48   16.60   1  1.9100
  -3  -7  -3  717.24   23.92   1  1.6900
  -2  -9  -4  742.17   27.49   1  1.4200
  -2  -4  -2  393.24   13.21   1  2.8300
  -4  -8  -2  611.71   24.01   1  1.3600
  -5 -11  -1 1545.07   67.73   1  0.9800
  -3  -8  -2  570.62   24.80   1  1.4800
  -3  -9  -2  644.59   29.93   1  1.3300
  -4  -9  -5  680.67   30.00   1  1.3100
  -2  -6  -1  304.69   14.01   1  1.9700
  -5 -10  -2  785.46   43.01   1  1.0800
  -4  -9  -1  665.98   32.32   1  1.2100
  -4  -9  -6  479.82   24.55   1  1.3200
  -4 -10  -7  739.48   34.97   1  1.2200
  -4  -9  -2  475.04   27.95   1  1.2500
  -2  -8  -3  311.91   16.81   1  1.5800
  -3  -9   0  494.72   25.88   1  1.2500
  -3 -10  -1  534.60   32.38   1  1.1800
  -3  -9  -3  543.88   29.76   1  1.3600
  -1  -2  -1  230.66   11.73   1  5.6600
  -3 -11  -1  335.09   29.95   1  1.0700
  -4 -12  -2  963.64   59.25   1  0.9900
  -3  -7  -1  226.19   14.45   1  1.5900
  -5 -11  -4  534.10   45.33   1  1.0500
  -1  -4  -2  113.62    7.43   1  3.2000
  -2  -6   0  139.17    9.27   1  1.8700
  -4 -10  -1  416.92   32.56   1  1.1200
  -6 -11  -5  604.71   46.51   1  0.9900
  -3 -10   0  349.18   27.57   1  1.1400
  -5 -11  -8  483.55   38.15   1  1.0700
  -6 -11  -6  450.99   35.74   1  1.0000
  -4 -12  -3  536.21   46.03   1  1.0000
  -1  -3   0   80.63    5.87   1  3.7400
  -1  -3  -1  126.23    8.87   1  4.0700
  -3 -10  -4  295.53   28.49   1  1.2500
  -3  -8  -3  212.24   19.92   1  1.5100
  -5 -10  -5  373.67   32.80   1  1.1300
  -3  -7  -4  122.59   11.37   1  1.7100
  -5 -12  -2  497.28   55.81   1  0.9400
  -7 -12  -4  540.68   59.73   1  0.8600
  -4  -8  -5  132.12   15.89   1  1.4300
  -3 -10  -5  291.90   28.18   1  1.2600
  -3  -9  -4  215.15   20.56   1  1.3800
  -4 -11  -4  389.14   42.54   1  1.1000
  -4 -12  -1  395.77   44.97   1  0.9600
  -4 -13  -6  579.99   64.05   1  0.9700
  -6 -11  -3  388.76   42.20   1  0.9600
  -4 -15  -3  674.92   83.30   1  0.8100
  -5 -10  -6  230.01   29.44   1  1.1500
  -7 -13  -5  665.94   76.50   1  0.8400
  -5 -12  -4  391.99   50.40   1  0.9800
  -4  -8  -3  103.69   14.40   1  1.3900
  -2  -5  -2   69.50    7.55   1  2.3900
  -6 -15  -7  634.70   88.14   1  0.8000
  -2  -7   0   58.20    9.25   1  1.6300
  -4  -9  -4  148.42   25.42   1  1.3000
  -2  -6  -2   82.13    9.12   1  2.0400
  -4 -12  -5  265.95   42.58   1  1.0300
  -6 -14  -3  797.93  108.19   1  0.8100
  -6 -12  -7  259.42   43.77   1  0.9500
  -3 -11  -3  156.16   27.05   1  1.1200
  -2  -5  -3   39.30    5.14   1  2.4300
  -7 -12  -3  274.53   52.48   1  0.8500
  -4 -15  -4  542.31   99.57   1  0.8300
  -3  -6  -1   87.97   10.02   1  1.7800
  -4 -13  -3  352.36   56.23   1  0.9300
  -6 -13  -5  342.83   65.42   1  0.8800
  -4 -12  -6  180.96   31.60   1  1.0400
  -6 -13  -2   65.04   29.82   1  0.8500
  -7 -14  -8  425.24   79.48   1  0.8100
  -6 -15  -6  358.03  100.70   1  0.8000
  -4 -14  -4  445.78   65.73   1  0.8800
  -5  -9  -2  128.62   22.20   1  1.1500
  -6 -15  -4  188.92   53.49   1  0.7800
  -3  -5   0 2102.21   28.68   1  1.8700
  -2  -5   4 1964.96   28.87   1  1.4200
  -2  -3   1 1327.80   23.98   1  2.5600
  -3  -4   1 1390.99   28.18   1  1.8400
  -2  -6   4 2449.31   59.47   1  1.3300
  -2  -5   1  642.65   15.84   1  2.0000
  -3  -5   2  806.28   25.09   1  1.5700
  -2  -3   0  511.35   14.52   1  2.9300
  -5  -9   2 2705.60   82.48   1  0.9900
  -3  -6   1  609.67   19.93   1  1.5800
  -5  -6   2 1014.46   33.46   1  1.0900
  -3  -4   2  496.02   14.28   1  1.6400
  -5  -7   1 1715.99   57.56   1  1.1400
  -4  -9   1  828.96   33.68   1  1.1200
  -4  -8   2 1136.05   43.60   1  1.1400
  -3  -8   2  768.14   28.61   1  1.2400
  -4  -7   5  757.61   35.34   1  0.9600
  -4  -6   2  579.28   29.04   1  1.2800
  -4  -6   3  499.95   26.37   1  1.1800
  -5  -8   2 1172.66   61.35   1  1.0300
  -5  -7   2  806.80   44.72   1  1.0700
  -1  -3   1  148.86    7.31   1  3.2300
  -4  -6   4  353.49   21.08   1  1.0700
  -2  -5   3  278.90   14.69   1  1.6100
  -5  -8   0  494.72   30.16   1  1.1400
  -3  -8   5 1021.94   58.46   1  1.0100
  -3  -5   1  206.15   12.04   1  1.7300
  -4  -9   2  448.28   32.36   1  1.0700
  -4 -10   8 1402.35   96.69   1  0.7100
  -4  -7   4  601.75   45.16   1  1.0500
  -6  -9   6  990.97   77.40   1  0.7100
  -4  -7   2  397.92   27.67   1  1.2200
  -5  -9   1  442.16   40.77   1  1.0400
  -2  -4   2  143.42   10.61   1  2.0100
  -4  -7   3  529.58   36.18   1  1.1300
  -4  -9   5 1078.28   84.82   1  0.9000
  -3  -5   3  179.62   14.23   1  1.4100
  -7  -9   4 1001.58   83.02   1  0.7300
  -4  -8   3  560.82   45.02   1  1.0800
  -3  -9   5  637.70   54.07   1  0.9500
  -3  -9   4  516.28   38.63   1  1.0200
  -4  -9   6  792.57   63.53   1  0.8400
  -4 -10   7 1223.55  107.07   1  0.7600
  -5  -7   3  218.91   28.83   1  1.0000
  -5 -10   5 1168.47  117.79   1  0.8100
  -6 -11   5 1383.04  145.60   1  0.7300
  -5  -9   0  198.89   26.64   1  1.0800
  -4  -8   4  601.14   65.41   1  1.0100
  -5 -10   3  707.09   63.13   1  0.9000
  -3  -9   3  190.93   25.22   1  1.0800
  -5  -9   6  787.86   77.45   1  0.7800
  -6  -7   3  192.35   33.51   1  0.8800
  -5  -8   5  507.38   52.80   1  0.8500
  -1  -2   1   91.36    7.76   1  4.0200
  -2  -5   2   71.39    7.81   1  1.8100
  -5  -9   5  565.94   79.23   1  0.8300
  -4 -11   5  511.07   75.47   1  0.8200
  -2  -4   1   47.33    5.88   1  2.2900
  -4 -10   5  271.17   55.42   1  0.8600
  -5 -13   2  606.24   71.29   1  0.7900
  -5 -10   1  335.25   42.95   1  0.9800
  -5 -10   4  554.21   83.21   1  0.8500
  -7 -11   1  411.16   69.99   1  0.8000
  -3  -7   5  169.86   28.35   1  1.0600
  -7 -10   4  384.41   71.28   1  0.7200
  -5 -14   4  660.24  103.35   1  0.7000
  -6  -9   2  380.75   76.70   1  0.9000
  -4 -11   3  317.03   48.79   1  0.9000
  -5 -11   7 1967.66  154.41   1  0.7000
  -6 -10   1  268.74   47.21   1  0.9000
  -2  -4   3   38.45    5.41   1  1.7300
  -2  -6   2   63.71    8.83   1  1.6200
   6   4   0 2828.42   41.25   2  1.5600
   5   4  -2 2307.13   33.87   2  1.7200
   4   2  -3 2276.92   34.21   2  2.4800
   4   3  -3 1983.74   30.73   2  2.1700
   5   2  -5 2009.34   34.47   2  1.9700
   6   3  -3 2135.76   40.61   2  1.7100
   5   3   0 1195.26   24.20   2  1.9500
   4   2  -2 1215.21   25.16   2  2.5600
   5   2  -1 1285.46   26.46   2  2.1700
   5   4  -4 1234.15   26.56   2  1.6700
   7   6  -6 1750.66   49.85   2  1.1400
   7   5  -4 1641.15   45.74   2  1.2900
   5   3  -1  707.37   19.55   2  1.9700
   7   3  -1 1091.63   29.69   2  1.5300
   8   5  -6 2002.82   57.78   2  1.1700
   9   5  -2 2393.33   67.10   2  1.1200
   3   2  -3  584.06   16.39   2  2.9200
   6   4  -4  828.13   25.82   2  1.5400
  10   4  -5 2763.44   84.94   2  1.0700
   8   3  -9 1250.10   45.00   2  1.2100
   5   2  -2  500.56   16.71   2  2.1600
   5   2  -4  539.96   19.33   2  2.0500
   8   4  -4 1308.06   46.63   2  1.2800
   8   3  -8 1172.27   42.27   2  1.2400
   9   7  -5 2227.74   87.98   2  0.9600
   8   5  -9 1381.34   58.13   2  1.0900
   6   3  -6  622.24   24.29   2  1.5800
   9   5  -7 1576.52   65.77   2  1.0700
   7   5  -3  904.26   34.41   2  1.3000
   8   3  -2  913.80   37.04   2  1.3700
   7   4  -7  925.23   37.97   2  1.3100
   6   4  -3  572.38   21.87   2  1.5600
   6   2  -2  456.26   18.24   2  1.8400
   4   2  -1  335.46   12.56   2  2.5900
  10   5  -3 1752.99   73.35   2  1.0400
   7   4  -4  583.67   29.12   2  1.4000
   4   2  -4  347.12   13.79   2  2.3700
  11   7   0 2246.03  109.83   2  0.8700
   9   5  -8 1432.62   69.93   2  1.0500
   4   3  -1  244.04   10.53   2  2.2300
   8   3  -5  811.79   36.79   2  1.3300
   6   4  -2  400.91   19.43   2  1.5700
   2   1  -1  368.33   15.20   2  5.1400
  11   5  -9 3039.91  129.86   2  0.9100
   9   6  -7 1217.27   64.76   2  1.0100
   5   3  -5  386.57   18.19   2  1.8100
   9   5   0  704.99   42.62   2  1.1100
   9   4  -4 1022.06   51.32   2  1.1700
   5   4  -3  162.08   12.20   2  1.7000
  12   5  -4 2341.51  116.03   2  0.9000
   9   4  -8  903.70   55.71   2  1.1100
  10   6   0 1235.09   68.45   2  0.9700
   8   3  -7  341.33   29.01   2  1.2700
   9   6  -4 1101.83   57.85   2  1.0400
   6   3  -2  371.91   18.02   2  1.7300
   4   3  -4  224.21   11.36   2  2.0900
  10   6  -3 1328.56   75.01   2  0.9800
   9   6  -6 1048.58   61.67   2  1.0300
   7   4  -6  646.55   34.87   2  1.3500
   6   2  -4  333.36   17.64   2  1.7800
   5   2  -3  269.06   14.14   2  2.1100
   9   4  -6  849.53   48.63   2  1.1500
  10   6  -6 1247.06   77.53   2  0.9600
  11   8  -2 1563.89  100.24   2  0.8300
   8   5  -8  754.51   47.44   2  1.1200
   9   3  -6  607.20   37.48   2  1.1900
   8   6  -3  596.18   41.23   2  1.1200
  10   4  -9 1043.09   72.30   2  1.0100
   7   2  -3  258.62   18.31   2  1.5900
   8   5  -2  511.72   33.58   2  1.2100
   3   2  -2  146.25    7.94   2  3.0700
  10   6  -2 1013.81   65.52   2  0.9800
   8   4  -2  440.92   27.20   2  1.3000
   9   5  -4  651.29   50.66   2  1.1100
   6   5  -5  307.76   22.68   2  1.3600
   9   5  -3  676.15   45.75   2  1.1200
   5   3  -3  217.29   13.35   2  1.9300
   7   2  -2  219.95   15.05   2  1.6000
   8   6  -2  442.80   32.87   2  1.1200
   7   3  -6  339.61   24.72   2  1.4400
   6   5  -4  249.34   18.37   2  1.3800
   7   4  -2  305.05   20.91   2  1.4300
   9   7  -3  769.31   53.66   2  0.9700
   7   6  -7  429.18   33.68   2  1.1200
   7   3  -5  386.88   24.14   2  1.4700
   8   6  -6  694.63   48.10   2  1.0800
  12   8  -5 1699.38  141.13   2  0.7800
   8   4  -6  481.08   36.95   2  1.2500
  12   6  -8 1885.92  129.57   2  0.8400
  11   4  -4  879.28   73.57   2  0.9900
   8   7  -8  756.47   53.78   2  0.9700
   5   3  -2  143.64   10.66   2  1.9600
   8   7  -6  457.18   48.44   2  1.0000
   7   3  -2  259.29   20.19   2  1.5300
  10   8  -5 1096.20   81.23   2  0.8600
   3   1  -2  142.24    8.84   2  3.5600
   9   4  -7  464.57   48.06   2  1.1300
  11   5 -11 1139.24   95.58   2  0.8800
  11   3  -4  570.98   54.60   2  1.0200
   9   5  -9  669.39   71.19   2  1.0300
   8   3  -3  345.22   31.55   2  1.3600
   9   6  -5  456.85   51.52   2  1.0400
  12   4  -7 1113.94  107.53   2  0.9000
  11   6  -5  996.27   86.38   2  0.9200
  11   5  -7  822.45   79.88   2  0.9400
  11   4  -6  707.82   83.38   2  0.9800
  10   7  -1  778.78   66.97   2  0.9200
   9   4  -1  412.95   38.56   2  1.1800
  11   6  -8  803.31   85.57   2  0.8900
  11   4  -9  778.37   79.29   2  0.9400
  11   6  -4  804.94   72.26   2  0.9200
  10   4  -2  395.59   43.35   2  1.0900
   8   6  -4  300.72   40.00   2  1.1100
  10   6  -7  671.03   70.15   2  0.9500
  14   6  -2 1110.43  136.36   2  0.7700
  11   5  -3  731.61   70.38   2  0.9600
  10   3  -4  344.07   40.16   2  1.1100
  11   5  -8  797.42   85.52   2  0.9300
  12   5 -14 1042.40  138.78   2  0.7900
  12   5  -8  832.47  107.86   2  0.8700
  11   8  -5  673.75   91.11   2  0.8200
  11   8  -3  942.77  107.76   2  0.8200
   8   5  -1  173.78   22.07   2  1.2100
   8   6  -5  308.48   33.18   2  1.1000
  13   7  -5 1131.77  144.58   2  0.7900
   9   4  -3  310.66   36.96   2  1.1800
  10   3  -5  198.93   33.49   2  1.1000
   9   8  -8  517.88   68.26   2  0.8600
  14   6 -11  974.87  185.93   2  0.7300
  13   5  -2  970.19  112.00   2  0.8400
  12   7  -4  848.91   96.57   2  0.8300
  13   7  -3  717.35  119.47   2  0.7800
  10   4  -8  512.25   73.85   2  1.0300
  12   7 -10  803.56  140.84   2  0.7900
  10   7  -7  615.09   81.14   2  0.9000
   8   6  -8  388.57   43.47   2  1.0500
   7   5  -6  192.07   22.60   2  1.2500
   3   1  -1   46.44    5.16   2  3.6800
   8   4  -9  170.06   31.13   2  1.1600
  10   7  -3  423.66   61.75   2  0.9300
  10   7  -4  290.91   56.39   2  0.9200
  15   6  -4  615.26  118.92   2  0.7200
  10   5  -2  349.20   47.41   2  1.0400
   8   3  -4  212.26   27.63   2  1.3500
   8   5   0  180.56   23.17   2  1.2000
   9   6  -2  194.42   37.00   2  1.0500
  11   6  -3  860.22  106.25   2  0.9200
  11   4  -2  331.72   62.05   2  1.0000
  10   8  -8  595.34   82.45   2  0.8300
  12   7 -11 1058.76  135.65   2  0.7700
  12   5  -6  459.35   94.28   2  0.8900
  13   4  -3  448.60   80.56   2  0.8600
  14   8  -4  702.99  158.28   2  0.7100
  14   4  -5  546.87   99.68   2  0.8000
   7   5  -2   56.74   14.88   2  1.3100
  10   5  -1  212.78   36.13   2  1.0400
  13   5 -15 1037.98  154.13   2  0.7400
   3   2  -1   48.67    5.36   2  3.1500
  10   4  -3  285.80   50.18   2  1.0800
   5   3  -4   90.61   12.76   2  1.8800
  15   5 -11  778.93  167.31   2  0.7100
  12   5 -10  589.41  103.75   2  0.8500
   9   7  -7  311.23   61.41   2  0.9400
  12   6  -3  449.63   93.63   2  0.8700
  10   4  -6  302.41   59.61   2  1.0600
  10   5  -6  309.50   67.42   2  1.0200
  14   5  -5  824.24  133.10   2  0.7800
   2   1  -2   34.66    4.43   2  4.7400
   9   4 -10  275.79   56.95   2  1.0500
  14   7  -1  761.42  116.48   2  0.7400
   9   6  -3  197.07   38.63   2  1.0500
  11   5  -5  363.97   63.28   2  0.9500
   7   3  -7  109.63   21.98   2  1.3900
  12   9  -5  997.16  139.92   2  0.7400
  13   7 -14  747.63  150.20   2  0.7100
  14   4  -6  801.73  127.40   2  0.8000
  11   4  -5  343.97   59.82   2  0.9900
  11   8 -10  660.81  110.39   2  0.7800
  13   9  -8  730.04  154.32   2  0.7000
   7   3  -3  101.09   17.95   2  1.5200
  13   4  -7  538.22   97.92   2  0.8400
  15   4  -5  452.99  108.30   2  0.7500
  11   5  -4  333.60   75.41   2  0.9600
  12   8  -1  516.58   91.49   2  0.7800
  10   4 -10  154.12   37.50   2  0.9800
  11   6 -11  666.52  128.48   2  0.8500
  10   7  -5  253.95   59.50   2  0.9100
  13   6 -10  363.38   97.93   2  0.7800
  10   6 -11  251.28   66.72   2  0.8900
  14   5 -13  880.61  167.91   2  0.7200
  14   7  -2  609.94  200.39   2  0.7400
   3   5   0 3403.34   38.84   2  1.3800
   2   3  -1 1269.30   19.10   2  2.4700
   4   6   1 2567.05   44.97   2  1.1400
   3   4  -1 1383.65   24.17   2  1.8800
   4   4   1 1548.71   27.90   2  1.7500
   4   5  -1 1907.06   35.42   2  1.5000
   5   5   0 1676.63   34.81   2  1.4500
   2   3   0  683.81   14.23   2  2.3800
   4   5   3 1094.05   26.29   2  1.2600
   3   4   0  743.80   17.31   2  1.8300
   2   2   1  647.50   14.79   2  3.3200
   5   6   0 1643.48   40.70   2  1.2300
   6   6   2 1734.79   46.85   2  1.1500
   6   7   4 2873.89   75.99   2  0.9200
   3   5  -2  815.75   20.99   2  1.4500
   3   4  -2  700.42   18.28   2  1.8800
   5   7   3 2035.61   56.51   2  0.9300
   2   2  -1  669.06   17.43   2  3.6900
   4   5  -4  878.35   25.17   2  1.4800
   6   6  -2 1711.93   46.24   2  1.2300
   5   6  -2 1395.59   38.89   2  1.2600
   6   7   0 2004.54   59.21   2  1.0500
   7   7   1 2640.13   73.91   2  1.0200
   5   6  -4 1279.98   37.46   2  1.2500
   4   6   2 1044.89   31.60   2  1.0900
   5   7  -1 1717.48   54.97   2  1.0600
   3   3   1  434.47   12.72   2  2.3000
   5   9  -2 3482.27  115.06   2  0.7800
   7   6   0 1634.38   49.68   2  1.1600
   3   3   0  429.80   13.29   2  2.4200
   6   7   1 1439.10   52.27   2  1.0300
   4   6  -3  654.31   27.55   2  1.2400
   5   7   2 1134.30   47.28   2  0.9700
   5   7  -4 1096.17   47.05   2  1.0700
   5   7  -2 1085.44   45.05   2  1.0700
   6   7  -6 1286.93   51.47   2  1.0500
   4   4   0  382.64   14.92   2  1.8200
   7   6   2 1148.68   46.47   2  1.1200
   4   6  -2  580.65   26.29   2  1.2300
   8   8  -3 2424.78   93.69   2  0.9300
   4   6  -4  587.54   24.71   2  1.2300
   6   5   1  614.74   26.56   2  1.3500
   6   9   3 2307.04  104.78   2  0.7300
   8   7  -1 1389.34   58.13   2  1.0100
  10   9  -2 3428.89  146.21   2  0.8000
   4   5   2  321.83   16.33   2  1.3500
   5   6  -5  515.24   27.07   2  1.2300
   4   4  -2  253.78   12.76   2  1.8500
   4   4  -1  308.07   14.05   2  1.8500
   6   9  -6 1873.37   94.66   2  0.8200
   5   5   1  403.85   20.01   2  1.4200
   4   7  -4  657.86   34.38   2  1.0200
   5   8  -2  990.69   58.62   2  0.9100
   2   4  -2  147.34    8.06   2  1.7100
   3   3  -2  231.53   10.96   2  2.4400
   4   8  -3 1012.41   54.94   2  0.8500
   3   4  -3  225.92   11.39   2  1.8600
   8   9  -8 1985.23  113.34   2  0.8100
   7   9   4 1629.34  102.70   2  0.7300
   3   5  -3  220.92   13.35   2  1.4500
   3   5  -1  207.62   12.90   2  1.4300
   6   8   3 1181.50   68.23   2  0.8400
   7   9  -4 1519.14   91.58   2  0.8400
   1   2  -1   88.95    4.59   2  3.4200
   6   9   1 1474.32   87.58   2  0.7800
   4   7  -2  431.11   33.50   2  1.0100
   5   6   4  506.13   29.29   2  1.0300
   9   8   2 1636.74   94.00   2  0.8600
   4   7  -3  436.26   31.16   2  1.0200
   6   9   2 1427.79   95.27   2  0.7500
  10  10  -4 2441.85  166.15   2  0.7400
   4   5   1  228.48   15.68   2  1.4200
   9   8  -1 1213.39   76.93   2  0.8900
   4   5   0  178.83   14.25   2  1.4700
   7   8   5  974.01   81.11   2  0.7900
   6   7  -3  414.59   34.49   2  1.0800
   7   8  -6  989.87   65.14   2  0.9200
   4   5  -3  197.19   15.67   2  1.5000
   9   9  -3 1409.87   98.59   2  0.8200
   8   8  -4  821.17   69.48   2  0.9200
   8   9  -1 1244.21   95.04   2  0.8300
   4   4  -3  127.39   11.10   2  1.8200
   7   9   0  949.54   84.06   2  0.8100
   8   8   3 1279.03   81.28   2  0.8600
   7   8   3  934.53   66.36   2  0.8600
   5   6   1  180.69   20.07   2  1.2000
   4   8  -4  475.80   45.10   2  0.8600
   9  10   0 1863.79  130.31   2  0.7400
   5   8   0  958.01   63.18   2  0.8800
   8   8   2  833.21   74.06   2  0.8800
   5   5  -1  153.90   15.21   2  1.4800
   9   8   1  961.16   77.23   2  0.8700
   5   7  -5  396.95   35.37   2  1.0600
   5   8  -5  500.67   50.81   2  0.9100
   7   7  -2  430.45   39.16   2  1.0600
   5   5  -3  195.78   15.45   2  1.4700
   6   8  -3  451.15   51.11   2  0.9400
   5   9  -5  721.47   71.86   2  0.7900
   8   9  -7  688.32   78.06   2  0.8200
   3   4   1   98.22    8.53   2  1.7300
   7  10  -6 1275.33  119.70   2  0.7500
   7   7  -3  360.78   43.97   2  1.0600
   5   7  -3  236.68   27.52   2  1.0700
   9   9   5  968.67  106.51   2  0.7300
   3   4   2   62.26    7.38   2  1.6100
   5   9  -1  499.34   59.41   2  0.7600
   8   8  -1  490.91   56.07   2  0.9200
   6   8   2  350.41   55.59   2  0.8700
   7   7   3  285.82   40.33   2  0.9700
   9   8   0  484.59   71.46   2  0.8800
   3   3  -1   41.80    5.39   2  2.4600
   9   9   4  587.96   99.76   2  0.7500
   7   8   4  316.51   62.05   2  0.8300
   7  10  -1  616.05   95.33   2  0.7300
  11   9   3 1012.62  152.51   2  0.7400
   5   5  -2   62.65   12.87   2  1.4800
  11  10   0  739.65  123.23   2  0.7100
   6   7   3  185.69   42.48   2  0.9700
   8   7   1  290.75   40.88   2  0.9900
   7   9   1  560.26   76.60   2  0.8000
   2   3   1   28.03    4.23   2  2.1800
  11   9   2  730.75  110.44   2  0.7500
   6   6   0   94.28   22.53   2  1.2100
   6  10  -1  491.00   85.24   2  0.7100
   7  10  -4  421.01   80.24   2  0.7500
   6   6  -3   66.27   15.97   2  1.2300
   7   7  -5  125.48   32.41   2  1.0400
   6  10  -3  315.66   88.88   2  0.7200
   6   8  -6  334.92   58.63   2  0.9300
   7   7  -4  205.80   35.36   2  1.0500
   6   8   4   79.38   26.73   2  0.8000
   8  10   1  241.09   68.99   2  0.7200
   6  10  -6  596.82  114.59   2  0.7300
   8   7   2  256.70   49.52   2  0.9700
   7  10  -2  461.72   89.70   2  0.7400
  12   9   2  488.82  109.94   2  0.7200
   8   9   5  391.48   73.73   2  0.7200
   8  10  -7  703.98  128.63   2  0.7500
   3   5   1   13.30    4.05   2  1.3600
   2   2   6 5691.06   59.81   2  0.7700
   1   3   2 2242.17   23.68   2  0.9900
   1   2   3 2323.53   19.66   2  1.0100
   2   4   1 1619.97   20.92   2  1.4600
   1   2   1  630.68    8.91   2  2.5800
   2   4   4 2500.47   41.44   2  0.8800
   2   4   2  839.54   17.06   2  1.2900
   1   5  -2 2261.08   45.02   2  0.8400
   2   5  -1 1086.60   21.90   2  1.1900
   2   3   3  489.44   10.77   2  1.5600
   0   2  -2  249.84    5.22   2  1.2900
   2   5   0 1082.62   24.39   2  1.1300
   1   3  -1  345.67    7.74   2  1.8500
   1   1   3  140.63    3.61   2  1.5400
   2   6  -1 1813.77   47.02   2  0.8800
   2   5   1  980.51   24.96   2  1.0300
   0   3  -3  880.17   19.22   2  0.8600
   1   4   0  663.80   17.34   2  1.0000
   1   3   3 2699.51   47.00   2  0.6300
   1   2   2  175.02    4.70   2  1.7600
   1   3   1  289.95    7.75   2  1.3500
   0   4  -4 1715.40   48.71   2  0.6600
   1   3   0  182.23    5.99   2  1.6500
   2   5  -2  525.03   15.77   2  1.2400
   3   7   2 2073.12   70.71   2  0.7400
   3   5   6 1252.99   51.07   2  0.7300
   3   6   4 1103.04   52.86   2  0.7700
   6   9   7 3834.88  168.22   2  0.5900
   0   1  -1   32.49    1.23   2  2.5600
   3   7   3 1501.80   75.95   2  0.6800
   5   7   6 1605.43   73.86   2  0.7600
   6   9   6 3361.48  146.65   2  0.6300
   0   5  -6 1314.92   70.49   2  0.5500
   0   4  -3 1239.16   49.47   2  0.5600
   2   5   5 1234.71   75.20   2  0.5200
   4   6   4  591.48   33.27   2  0.9500
   1   4  -1  157.27   11.20   2  1.1300
   2   6   3 1057.33   65.75   2  0.5900
   5   8   9 2920.43  175.75   2  0.5000
   3   8  -2 1001.64   65.39   2  0.7300
   4   8   2 1311.81   81.42   2  0.7300
   4   9   1 1358.11  111.08   2  0.6400
   5  11   1 2695.56  195.65   2  0.5300
   4   7   4 1036.05   58.28   2  0.7800
   2   6   1  536.21   41.13   2  0.7600
   4   7   5  727.41   67.46   2  0.7100
   4   9   0 1255.08   92.82   2  0.6700
   1   4  -2   78.30    8.31   2  1.2200
   5  10   1 1752.01  133.80   2  0.6200
   2   7  -3  581.08   48.57   2  0.7400
   5   7   7  928.32   70.81   2  0.7000
   3   8   2 1042.59   85.72   2  0.5900
   4   9   3 1637.16  137.21   2  0.5800
   5  10   2 1191.10  131.82   2  0.6000
   1   6  -2  670.13   57.36   2  0.6100
   4   7   8 1420.99  125.77   2  0.5200
   6   8   8  753.52   94.11   2  0.6300
   3   7   1  419.93   46.90   2  0.7900
   1   4   2  307.01   33.43   2  0.6200
   5   9   5 1485.36  141.00   2  0.6000
   5   9   6 1084.37  120.40   2  0.5600
   1   7  -6  576.29   76.96   2  0.5700
   5   9   7 1256.12  144.91   2  0.5200
   3   7   0  249.51   32.57   2  0.8400
   3   5   3   89.89   16.88   2  1.1100
   3   9  -4  927.25  102.65   2  0.6300
   3   5   4  154.96   24.58   2  0.9800
   1   7  -4  505.05   85.52   2  0.5300
   2   6   0  247.32   30.53   2  0.8300
   0   5  -5  529.54   66.60   2  0.5100
   2   9  -3  598.68  123.61   2  0.4800
   2   3   6  314.59   35.15   2  0.6300
   4   9   2  989.59  132.07   2  0.6100
   3   9   0  919.07  135.87   2  0.5500
   4   6   8  617.28   97.44   2  0.6100
   4   6   7  575.56   65.93   2  0.6900
   6  10   5  708.34  117.42   2  0.5800
   4  10  -1  800.51  121.02   2  0.5800
   2   7  -2  152.23   38.68   2  0.7200
   1   6  -3  411.24   44.66   2  0.6600
   3   8  -1  335.33   75.68   2  0.7000
   5  12  -4 1533.89  226.54   2  0.5200
   2   3   2   38.83    4.42   2  1.8900
   3   6   1  144.05   21.48   2  1.0100
   4  11  -3  524.92  129.52   2  0.5300
   7  11   8  984.34  190.67   2  0.4900
   4  10  -5  626.56   85.27   2  0.6200
   5  11   4  765.64  290.79   2  0.4700
   4  11  -5  970.10  151.35   2  0.5400
   7  11   6  846.00  158.10   2  0.5400
   3   9  -5  612.36   91.09   2  0.6400
   5  12  -3  550.72  170.48   2  0.5100
   2  -4  -2 4595.38   42.43   2  1.3600
   0  -3  -3 6299.08   63.02   2  0.7100
   1  -5  -3 8659.37  111.90   2  0.7200
   1  -2   2 1599.71   16.12   2  1.0700
   0  -3  -4 2830.42   36.82   2  0.8500
   2  -4   0 2147.54   32.21   2  1.1600
   1  -3   0 1354.10   18.74   2  1.1700
   0  -2  -3  559.27    8.12   2  1.3500
   0  -3  -5 2145.39   32.11   2  0.9300
   0  -2  -4  585.64    9.36   2  1.5700
   3  -6  -3 5306.67   90.31   2  0.9000
   2  -5  -5 2731.91   48.43   2  1.0700
   3  -6  -2 5105.07   92.93   2  0.8700
   0  -2  -2  590.02    9.54   2  1.0700
   1  -2   1  284.32    5.97   2  1.7100
   1  -4  -7 1336.86   29.46   2  1.1100
   2  -5  -1 2174.57   55.45   2  0.8700
   1  -3  -4  393.23   10.66   2  1.6700
   2  -4   3 2601.30   58.97   2  0.7000
   1  -3  -6  414.61   10.98   2  1.5400
   0  -1  -2  141.61    3.57   2  2.8700
   1  -6  -5 4491.88  132.64   2  0.6000
   0  -3  -6  739.54   21.67   2  0.9600
   1  -4  -6  620.32   19.82   2  1.1300
   0  -4  -7 1962.48   58.33   2  0.7100
   1  -4  -2  684.16   22.89   2  0.9700
   1  -5  -9 1807.64   57.82   2  0.8300
   1  -3  -1  302.34   10.18   2  1.4200
   2  -5  -3 1082.16   34.34   2  1.0200
   0  -5  -8 2796.36  101.01   2  0.5500
   2  -6 -11 2328.85   80.29   2  0.7900
   0  -2  -5  173.85    6.04   2  1.4100
   2  -6  -8 1878.76   67.56   2  0.8300
   3  -7  -5 2734.81  102.13   2  0.7600
   2  -4   1  645.00   25.39   2  1.0100
   0  -5 -12 2820.58  114.36   2  0.5700
   3  -6   1 5131.52  198.34   2  0.7100
   2  -6   0 2733.49  110.07   2  0.5800
   1  -3  -5  180.99    8.38   2  1.6200
   2  -5  -4  573.35   25.52   2  1.0500
   1  -5  -5  799.11   42.81   2  0.8200
   2  -7 -14 2685.83  132.07   2  0.6300
   2  -6  -9  996.11   55.45   2  0.8200
   1  -5  -6  671.78   43.16   2  0.8400
   1  -4  -8  180.41   17.18   2  1.0700
   3  -7  -2 1272.90   85.53   2  0.6800
   1  -4  -4  178.01   13.04   2  1.1200
   1  -2  -1   75.98    4.26   2  2.7100
   3  -9 -11 2862.58  200.06   2  0.5600
   0  -4  -5  766.27   47.91   2  0.6200
   1  -5  -4  657.98   48.49   2  0.7800
   3  -8  -5 1344.39  123.57   2  0.6200
   2  -7  -9 1113.97   99.49   2  0.6800
   3  -9  -7 2489.31  199.93   2  0.5400
   2  -5   1  659.84   58.02   2  0.7000
   0  -4 -10  569.37   48.13   2  0.7100
   2  -6  -7  344.37   48.64   2  0.8400
   4  -8   3 4182.18  238.88   2  0.4700
   3  -8  -9 1722.36  131.16   2  0.6500
   1  -3  -2   27.86    4.31   2  1.5900
   3  -8  -6 1120.75  140.53   2  0.6400
   3  -8  -3 1058.48  154.82   2  0.5800
   0  -3  -7  187.01   15.03   2  0.9500
   3  -6   3  563.32   84.96   2  0.5700
   2  -5  -2  177.23   20.60   2  0.9700
   3  -8  -2 1102.52  162.65   2  0.5500
   1  -3  -3   55.91    6.57   2  1.6600
   4  -8   0 1356.53  139.49   2  0.5800
   3 -10  -8 4322.07  318.95   2  0.4700
   1  -5  -1  376.25   58.29   2  0.5500
   2  -7 -11  805.93  101.39   2  0.6700
   2  -5   0  111.90   28.95   2  0.8000
   1  -3   1   71.12    9.98   2  0.8700
   2  -7 -13  587.50   94.96   2  0.6500
   1  -7  -8  226.59   66.01   2  0.5300
   2  -8 -11  892.71  150.03   2  0.5700
   4  -7  -2  814.33   69.15   2  0.7700
   2  -6 -10  366.36   45.35   2  0.8100
   4 -10 -10 1452.64  197.10   2  0.5300
   4  -9  -4  662.12  155.19   2  0.5700
   0  -1  -1    2.56    0.40   2  2.1400
   4 -10  -7  668.47  146.90   2  0.5200
   1  -2  -2    3.83    1.33   2  2.5800
   2  -3  -5 1540.39   25.87   2  1.8800
   3  -4  -5 2221.26   38.53   2  1.4900
   3  -3  -5 2098.49   36.93   2  1.8600
   4  -4  -3 2134.55   41.52   2  1.4700
   3  -4  -7 1704.93   39.02   2  1.4000
   2  -4  -8 1421.49   32.21   2  1.2700
   3  -3  -2 1146.67   26.03   2  1.9600
   3  -5 -11 2550.81   60.83   2  1.0100
   5  -5  -4 2249.92   60.90   2  1.1800
   4  -6  -5 2167.49   61.58   2  1.0000
   2  -4  -6  753.63   21.27   2  1.3800
   4  -3  -6 1059.91   30.70   2  1.6800
   3  -3  -6  901.23   25.75   2  1.7800
   4  -4  -4 1079.29   33.05   2  1.4700
   3  -6  -8 2174.41   63.86   2  0.9300
   4  -5  -2 1191.23   38.39   2  1.1700
   1  -2  -4  342.13    9.86   2  2.5400
   2  -4  -7  701.87   21.53   2  1.3300
   5  -4  -3 1319.03   39.85   2  1.3900
   2  -2  -2  582.04   17.19   2  2.9300
   6  -4  -4 1340.06   43.90   2  1.2800
   6  -5  -8 2152.97   74.58   2  1.0800
   4  -3  -3  637.80   20.43   2  1.8000
   2  -3  -4  420.95   14.52   2  1.9500
   1  -2  -3  250.77    8.32   2  2.7500
   3  -2  -2  536.65   17.18   2  2.5600
   3  -4  -8  758.96   27.47   2  1.3400
   2  -2  -5  498.35   15.94   2  2.4500
   3  -3  -4  545.19   19.05   2  1.9200
   5  -7  -7 3047.39  110.90   2  0.8600
   6  -6  -5 2477.18   92.45   2  0.9800
   4  -7  -8 2828.20  108.85   2  0.8300
   6  -5 -13 2644.10   99.02   2  0.9500
   7  -7 -10 4183.12  214.34   2  0.8200
   6  -6 -10 2727.69  113.47   2  0.9300
   4  -7 -12 3089.09  123.39   2  0.7800
   6  -5  -4 1093.99   49.89   2  1.1200
   3  -5  -4  460.28   23.78   2  1.1800
   8  -6 -10 2969.19  139.92   2  0.8700
   6  -5 -11 1521.88   70.49   2  1.0100
   5  -4 -10  932.44   45.38   2  1.2000
   5  -6  -6 1530.18   67.01   2  1.0000
   4  -6  -8 1064.98   65.06   2  0.9800
   5  -7 -13 2744.21  129.69   2  0.7900
   3  -5  -7 3157.24   55.54   2  1.1500
   4  -4  -7  519.02   28.06   2  1.3800
   6  -6  -9 1648.13   90.14   2  0.9500
   7  -5  -5 1343.50   64.97   2  1.0600
   5  -4  -9  779.26   36.54   2  1.2400
   7  -6  -8 1858.80  107.18   2  0.9300
   4  -5  -9  667.21   41.18   2  1.1100
   8  -7  -8 3163.53  157.96   2  0.8100
   4  -5 -12 1077.02   51.55   2  1.0000
   2  -2  -3  305.64   13.23   2  2.8400
   3  -4  -6  345.81   19.60   2  1.4500
   6  -8 -11 3205.08  191.50   2  0.7400
   5  -7  -9 2009.18  103.61   2  0.8500
   3  -4  -3  223.16   15.19   2  1.5000
   4  -6  -3  766.34   43.40   2  0.9700
   7  -8  -4 3223.63  177.28   2  0.7400
   1  -1  -1  330.69   16.42   2  5.8600
   4  -5  -4  564.73   31.92   2  1.2000
   2  -2  -4  225.65   11.50   2  2.6600
   5  -5  -3  588.78   37.23   2  1.1700
   3  -4  -4  238.93   16.57   2  1.5000
   4  -6  -6  550.70   42.86   2  0.9900
   5  -7  -5 1466.80   89.57   2  0.8600
   6  -6 -14 1861.14  123.11   2  0.8400
   4  -6  -9  761.66   63.21   2  0.9600
   6  -6 -13 1765.84  113.03   2  0.8700
   4  -3  -4  248.79   16.86   2  1.7800
   9  -6  -6 1538.74  108.94   2  0.8600
   5  -4  -5  399.23   28.20   2  1.3700
   7  -6  -5  995.10   75.95   2  0.9400
   7  -6  -7 1189.06   89.09   2  0.9400
   5  -6 -13 1242.08   92.91   2  0.8700
   4  -3  -7  190.06   16.11   2  1.6100
   6  -5 -10  738.99   58.89   2  1.0300
   4  -4  -9  341.02   28.84   2  1.2800
   8  -8  -5 2027.42  176.01   2  0.7300
   5  -6 -10  718.62   61.41   2  0.9500
   6  -6  -4  832.51   65.23   2  0.9800
   8  -8  -6 1566.54  166.95   2  0.7300
   6  -8  -7 1351.07  131.12   2  0.7500
   5  -6  -7  626.52   54.52   2  1.0000
   4  -4  -8  270.16   23.83   2  1.3300
   5  -4  -7  235.45   25.90   2  1.3200
   5  -5  -5  473.19   42.44   2  1.1800
   4  -7 -14  985.17  106.32   2  0.7400
   6  -7  -8  773.79   85.94   2  0.8500
   4  -7 -11  831.40   80.63   2  0.8000
   4  -5  -6  326.51   28.72   2  1.1900
   5  -5  -8  497.49   45.05   2  1.1300
   6  -5  -6  360.38   38.27   2  1.1100
   7  -6 -11  848.41   90.65   2  0.8900
   4  -4  -5  219.31   20.29   2  1.4500
   4  -5  -5  314.73   26.19   2  1.2100
   6  -6 -12  692.31   80.94   2  0.8900
   4  -3  -8  152.67   17.12   2  1.5300
   7  -6  -6  596.57   64.23   2  0.9400
   9  -7 -14 1700.37  192.24   2  0.7300
   8  -7  -7  868.01  105.85   2  0.8100
   2  -3  -2   55.26    6.88   2  1.9700
   5  -6 -14  684.96   83.45   2  0.8500
   5  -8 -12 1462.74  153.28   2  0.7100
   1  -1  -2   80.51    8.06   2  5.3200
   3  -5  -5  113.40   15.84   2  1.1800
   5  -6  -3  203.47   39.36   2  0.9900
   2  -3  -3   64.52    7.01   2  2.0000
   8  -7 -12  670.22  120.57   2  0.7700
   6  -5  -5  375.25   49.79   2  1.1300
   5  -7  -3  353.55   61.78   2  0.8300
   4  -6 -12  122.33   31.05   2  0.8900
   7  -7 -14 1092.22  129.98   2  0.7600
   5  -6 -12  469.59   70.01   2  0.9000
   5  -4  -4  120.41   18.48   2  1.3900
   3  -3  -3   86.42   11.19   2  1.9600
   7  -6 -15  826.57  107.10   2  0.8100
   8  -6 -17  876.30  163.84   2  0.7500
   7  -8 -10 1039.90  155.41   2  0.7400
   9  -8  -9  909.61  160.82   2  0.7100
   8  -8  -9  612.21  177.13   2  0.7300
   4   0  -5 2722.51   41.55   2  2.4100
   5  -2  -3 2497.49   38.53   2  1.8600
   4  -2  -6 1323.59   27.46   2  1.9300
   5  -1  -3 1423.40   32.33   2  2.0700
   8  -2  -5 2657.25   69.32   2  1.2600
   7  -1 -10 1859.49   59.16   2  1.2800
   7  -2 -11 1832.40   59.31   2  1.1900
   2  -1  -2  625.60   18.06   2  4.2000
   7  -4 -10 1975.71   63.28   2  1.0800
   8  -4  -8 2370.57   78.01   2  1.0500
   4  -2  -3  500.01   15.96   2  2.1600
   4  -2  -4  595.41   18.19   2  2.1000
   8  -2  -4 1664.04   53.75   2  1.2700
   5  -1  -4  432.50   18.71   2  2.0300
   9  -3  -5 2274.14   74.96   2  1.0800
   7  -2  -7 1307.60   47.39   2  1.3500
   8  -1  -9 2192.17   70.86   2  1.2200
   7  -1  -5 1164.11   39.82   2  1.4900
   6  -2  -6  868.33   32.44   2  1.5400
   6  -2  -7  989.69   34.48   2  1.4900
   5  -1  -5  656.00   23.80   2  1.9500
   4  -1  -6  543.96   19.00   2  2.1400
   5  -2  -7  683.40   25.42   2  1.6600
   8  -2  -6 1303.17   55.35   2  1.2500
   6  -1  -8  864.86   33.30   2  1.5300
  11  -3  -8 3123.85  149.28   2  0.9100
   7  -1  -7 1128.90   41.53   2  1.4200
   3  -1  -5  415.86   15.26   2  2.6600
   6  -3  -6  718.95   29.89   2  1.4100
  10  -3 -11 4035.43  150.91   2  0.9200
   8  -2 -12 1701.47   74.37   2  1.0700
   7  -4 -11 1353.52   61.94   2  1.0500
   8  -2 -10 1253.69   67.14   2  1.1400
   6  -2  -4  538.63   22.86   2  1.6100
   6  -2  -5  579.83   25.07   2  1.5800
  10  -2  -8 2025.78   94.90   2  1.0100
   5  -2  -4  404.51   18.34   2  1.8300
   8  -1 -11 1060.26   57.16   2  1.1400
   3  -1  -2  295.25   12.63   2  3.2100
   4  -2  -7  335.27   15.63   2  1.8300
   9  -2  -5 1340.16   71.24   2  1.1400
   7  -3 -13 1192.33   58.64   2  1.0500
   8   0 -10  938.25   49.37   2  1.2100
   4  -1  -5  339.13   16.34   2  2.2800
   7  -2  -6  606.07   34.50   2  1.3800
   4  -1  -2  307.27   14.14   2  2.5400
  11  -1 -10 2182.00  138.01   2  0.9300
   7  -1 -11  585.67   43.16   2  1.2300
  11  -1  -8 2233.67  128.36   2  0.9600
  10  -1  -7 1677.62   93.43   2  1.0600
   6  -2 -10  547.35   31.75   2  1.3300
   8  -3 -14 1360.26   85.40   2  0.9600
   9  -1 -14 1657.54   89.76   2  0.9700
   6  -1  -5  429.25   23.44   2  1.7000
  10  -4  -6 1492.42  102.96   2  0.9300
  11  -3  -9 1929.95  128.65   2  0.8900
   8  -4  -7  930.58   54.83   2  1.0700
   7  -3 -11  964.12   55.67   2  1.1200
   7  -3  -8  765.14   45.20   2  1.2300
   8  -3  -9 1040.36   56.18   2  1.1100
   3   0  -4  226.76   11.87   2  3.1500
  10   0 -14 1688.58  108.03   2  0.9300
   9  -1  -8  873.06   58.48   2  1.1400
  10  -5 -11 2143.31  156.75   2  0.8300
   5   0  -7  262.03   16.34   2  1.8600
   6  -3 -11  420.91   30.28   2  1.2000
   8  -3 -11  713.74   67.64   2  1.0500
  10  -3  -9 1369.45  105.41   2  0.9600
   8  -4 -12  796.01   70.89   2  0.9800
   9  -2  -8  924.75   69.07   2  1.1000
   4  -1  -4  178.80   12.41   2  2.3900
   8  -4 -11  790.10   66.69   2  0.9900
  10  -5 -12 2078.45  144.52   2  0.8200
  13  -4  -8 3035.85  229.88   2  0.7500
   9  -1 -13 1146.45   76.10   2  1.0000
   8  -2  -9  519.23   44.67   2  1.1700
  10  -2 -13 1292.30  108.78   2  0.9100
   9  -5 -11 1207.14   96.47   2  0.8800
   7  -4 -13  561.20   50.27   2  0.9900
   9  -3 -16 1223.27  104.38   2  0.8600
   8  -4  -6  508.66   48.27   2  1.0800
   6  -1  -3  197.90   19.22   2  1.7600
   5  -2  -6  176.57   16.68   2  1.7200
   8  -4 -15  855.61   87.20   2  0.8900
   8  -1  -5  536.12   37.27   2  1.3300
   9  -1 -12  686.91   65.09   2  1.0300
   2  -1  -3   83.45    6.84   2  3.8500
   6  -1  -4  142.18   14.76   2  1.7400
  10  -4 -14 1274.21  155.41   2  0.8300
  11  -4  -7  464.83   91.26   2  0.8600
   9  -5 -13  887.86  101.09   2  0.8400
   9  -2 -11  564.51   70.46   2  1.0300
   9  -2 -10  458.69   60.26   2  1.0500
   7  -3  -7  325.96   35.04   2  1.2600
  10  -3 -13 1200.08  145.54   2  0.8900
  13  -3 -10 1668.03  197.26   2  0.7700
   8  -4 -10  505.16   61.55   2  1.0100
  10  -3  -8  760.72   83.07   2  0.9700
   7  -2  -4  167.29   22.55   2  1.4200
  10  -2  -9  588.92   81.38   2  1.0000
  12  -1 -11 1502.22  172.02   2  0.8600
   8  -1  -7  393.21   53.45   2  1.2800
  15  -1  -7 1304.81  181.34   2  0.7300
  11  -4 -11  908.26  124.16   2  0.8300
  12  -1  -7  605.75   94.81   2  0.9000
   8  -2 -13  469.92   54.61   2  1.0400
  11  -4 -13 1571.52  161.57   2  0.8000
   8  -3  -5  445.93   44.06   2  1.1800
   6  -2  -9  174.27   24.43   2  1.3900
  13  -3 -14 1326.14  194.24   2  0.7300
  12  -2 -10 1047.44  114.76   2  0.8500
  11  -2 -12 1046.96  138.17   2  0.8800
   9  -2  -6  229.79   65.04   2  1.1200
  11  -5  -8  778.23  122.42   2  0.8100
   9  -5 -14  933.81  116.28   2  0.8300
   9  -3  -7  341.57   49.29   2  1.0600
   6  -3  -9  239.37   29.67   2  1.2900
  12  -6  -8 1461.25  170.42   2  0.7200
  11  -2 -11 1112.40  123.62   2  0.8900
   9  -2 -12  525.77   70.50   2  1.0000
  12  -3 -14  946.49  169.14   2  0.7700
  11  -1 -15  725.96  116.17   2  0.8400
  14  -2 -10 1472.20  213.28   2  0.7500
   7  -2  -5  195.19   25.45   2  1.4000
  10   0 -13  533.14   78.35   2  0.9500
  14  -1 -12 1410.16  193.64   2  0.7400
   8  -3  -6  215.79   37.86   2  1.1700
  11  -5 -17 1003.48  161.67   2  0.7100
   6   0  -8  114.01   18.23   2  1.5800
  10  -4  -8  470.67   88.80   2  0.9200
  12  -2  -9  693.41  127.63   2  0.8600
   5  -2  -8   97.72   14.03   2  1.5800
  12  -6 -10 1221.84  169.37   2  0.7100
  10  -2  -7  306.77   68.68   2  1.0200
   5  -1  -8   70.56   10.71   2  1.6900
  13  -3 -13  944.83  193.84   2  0.7400
  11  -3  -6  502.19   79.86   2  0.9100
   9  -3 -14  480.53   82.70   2  0.9100
  12  -2 -11 1067.88  149.18   2  0.8400
   9  -5 -10  387.65   78.19   2  0.8900
   8  -4 -13  418.63   69.03   2  0.9400
   6  -3 -10   99.67   26.59   2  1.2400
   6  -1  -6   62.76   14.26   2  1.6400
  10  -1  -5  439.38   63.54   2  1.0900
  14  -3 -13  909.93  233.61   2  0.7000
   9  -3  -9  612.59   69.07   2  1.0300
  10  -3 -17  656.13  120.81   2  0.8000
  13  -1 -17 1050.05  172.97   2  0.7200
  10  -4  -9  304.49   71.17   2  0.9000
  11  -4 -10  481.29  104.21   2  0.8400
  11  -2  -7  454.72   74.54   2  0.9400
  11  -2  -9  362.42   78.46   2  0.9200
   7  -4 -12  332.34   54.39   2  1.0200
  12  -1 -12  675.16  151.08   2  0.8500
  11  -1  -6  257.30   66.49   2  0.9800
  12  -4  -7  405.59  105.28   2  0.8100
   9  -3 -15  616.44   95.65   2  0.8900
   3  -1  -4   48.80    7.72   2  2.8800
   3   3  -8 3484.08   37.38   2  1.7000
   2   3  -8 2122.97   28.78   2  1.6100
   2   4  -4 1112.14   16.57   2  1.6600
   3   5  -5 1935.86   29.72   2  1.4000
   4   5  -5 1765.22   29.50   2  1.4500
   3   4  -8 1778.04   31.96   2  1.4600
   4   6  -8 2490.10   49.54   2  1.1200
   3   4 -11 1831.60   41.91   2  1.2100
   3   4  -5  882.74   19.82   2  1.7300
   5   7  -8 2638.34   62.84   2  1.0000
   1   2  -4  382.02    8.91   2  2.6800
   3   5  -9 1398.11   35.60   2  1.1800
   3   5  -6  823.06   22.37   2  1.3500
   4   5 -11 1850.91   48.83   2  1.1200
   2   2  -5  498.68   12.26   2  2.6500
   4   7 -10 2763.56   75.77   2  0.9100
   3   6  -6 1006.25   27.59   2  1.1100
   2   3  -5  487.49   12.63   2  2.0700
   1   2  -3  311.82    8.29   2  3.0200
   4   5  -6  769.52   22.52   2  1.4000
   3   4 -10  844.79   27.38   2  1.2900
   2   4  -7  461.22   15.40   2  1.4300
   3   4  -6  513.58   16.53   2  1.6400
   5   6 -14 2762.15   88.76   2  0.9100
   3   4  -4  382.84   12.32   2  1.8000
   2   4  -9  515.32   18.30   2  1.2600
   4   5 -13 1570.58   55.61   2  1.0200
   3   5 -13 1460.54   50.09   2  0.9600
   5   7 -11 2103.88   77.81   2  0.9200
   4   5  -9  802.32   30.03   2  1.2400
   3   6  -8  848.65   33.23   2  1.0500
   4   6  -7  629.51   26.73   2  1.1500
   5   7 -14 2240.78   92.50   2  0.8300
   4   7  -9 1220.86   58.00   2  0.9400
   4   7  -6  751.28   32.39   2  1.0000
   4   5  -8  479.37   22.67   2  1.2900
   6   7  -9 1095.38   51.65   2  0.9900
   5   6 -11 1239.08   52.62   2  1.0200
   5   9  -9 2026.47   89.88   2  0.7600
   4   8  -9 1472.98   68.71   2  0.8200
   4   6 -12 1055.84   51.07   2  0.9600
   5   8  -8 1071.48   56.79   2  0.8800
   2   4  -6  197.02   10.65   2  1.5100
   2   3  -3  149.24    6.78   2  2.3700
   3   6  -9  556.50   33.03   2  1.0100
   1   2  -2   83.25    3.88   2  3.3200
   3   7 -14 1444.36   87.94   2  0.7300
   6   8 -12 1624.49   95.14   2  0.8200
   5   7 -12  864.44   61.49   2  0.8900
   4   5 -12  403.21   28.48   2  1.0700
   5   6  -8  459.45   27.56   2  1.1400
   4   8  -6  627.64   43.06   2  0.8500
   4   8  -8  553.55   41.80   2  0.8300
   6   9 -13 1636.08  111.88   2  0.7300
   7   7 -17 1394.64  106.34   2  0.7700
   5   8 -12 1056.75   73.66   2  0.8000
   5   9  -8 1005.11   72.74   2  0.7700
   5   6  -9  357.70   30.70   2  1.1000
   5   6 -15  802.65   66.36   2  0.8700
   3   7 -12  793.06   62.12   2  0.7900
   7   9 -13 1107.24  112.33   2  0.7400
   6   7  -8  418.02   36.73   2  1.0100
   6   9  -8  661.30   66.90   2  0.8000
   5   8 -13  800.01   73.95   2  0.7800
   5   8 -10  461.90   54.19   2  0.8400
   5   7  -9  398.42   38.24   2  0.9800
   3   7 -10  436.46   39.48   2  0.8400
   2   3  -4   66.29    5.20   2  2.2300
   4   7 -12  374.97   46.71   2  0.8500
   4   5  -7  141.27   16.06   2  1.3500
   4   7 -11  484.82   51.71   2  0.8800
   5   6 -12  344.78   40.59   2  0.9800
   7   8 -15 1113.41  101.52   2  0.7600
   3   6 -12  329.67   35.64   2  0.9000
   4   6 -14  520.00   52.94   2  0.8800
   3   4  -9  112.41   12.40   2  1.3700
   6   7 -15  445.86   61.44   2  0.8200
   3   7 -13  514.17   55.55   2  0.7600
   3   5 -10  132.44   19.08   2  1.1200
   7   9 -12  856.44   92.00   2  0.7600
   2   4  -3   45.63    5.23   2  1.7100
   4   7 -16  425.19   79.36   2  0.7400
   7   9 -15  497.21   92.75   2  0.7100
   4   7 -17  712.05   94.99   2  0.7100
   5   6 -13  346.57   46.19   2  0.9500
   3   6  -7   96.09   16.44   2  1.0800
   3   5  -8   24.93    8.82   2  1.2300
   6   9 -12  616.51   80.85   2  0.7400
   6   6 -16  442.75   67.06   2  0.8500
   1   2  -5   16.76    2.67   2  2.3500
   6   8  -9  303.16   49.60   2  0.8900
   4   4 -11  116.25   21.14   2  1.2500
   3   4  -7   57.04    8.26   2  1.5500
   6   7 -10  180.24   40.26   2  0.9600
   3   5 -11  145.36   24.72   2  1.0700
   6   6 -15  220.38   43.35   2  0.8900
   7   9  -9  401.06   58.59   2  0.8000
   3   6  -5   78.14   12.55   2  1.1300
   7   8 -13  361.95   72.78   2  0.8000
   4   4 -10   31.36    7.14   2  1.3200
   6   9 -11  382.67   58.67   2  0.7600
   4   6 -11  203.66   41.49   2  0.9900
   2   4  -5   24.14    5.34   2  1.6000
   4   6 -16  262.29   56.22   2  0.8100
   6   7 -13  255.85   41.29   2  0.8800
   0   2  -6 3145.49   30.56   2  1.3000
   0   3  -6 3469.00   40.26   2  0.9700
   0   1  -2  517.16    6.71   2  2.9000
   0   2  -9 3947.70   55.58   2  1.0300
   0   2  -7 2136.20   31.27   2  1.2100
   0   1  -6 1098.69   18.08   2  1.6700
  -1   0 -12 7081.93  125.71   2  0.5600
   0   0  -7  835.27   14.65   2  1.6000
   0   0  -6  644.73   11.58   2  1.8700
   0   3  -9 3376.16   65.14   2  0.8700
   0   2  -5  590.17   11.50   2  1.3900
   0   3  -7 1762.04   34.21   2  0.9400
   0   1  -4  448.25    8.88   2  2.2300
   0   1  -3  370.10    7.18   2  2.6000
   0   4  -9 4283.92   91.28   2  0.7100
   0   3  -8 1646.58   40.33   2  0.9100
   0   2 -10 2179.00   51.56   2  0.9600
   0   1 -11 2025.39   47.06   2  0.9800
   0   3 -10 2769.71   66.80   2  0.8300
   0   2 -12 3932.64   95.10   2  0.8300
   0   2  -8  878.54   24.18   2  1.1200
   0   1 -12 1678.75   53.21   2  0.9000
   0   0  -4  240.06    6.53   2  2.8000
   0   0 -15 2878.06   92.56   2  0.7500
   0   2  -4  157.09    5.47   2  1.4500
   0   1  -8  461.49   15.46   2  1.3100
   0   2 -11 1503.13   54.06   2  0.8900
   0   2 -13 1930.41   78.02   2  0.7800
   0   0 -10  406.71   17.97   2  1.1200
   0   3 -13 1549.83   82.61   2  0.7100
   1   4 -17 2889.38  148.91   2  0.6700
   0   1 -15 1469.29   82.51   2  0.7300
   0   4 -12 1572.55   94.67   2  0.6500
   0   4  -8  514.77   35.57   2  0.7300
   1   3 -20 4136.29  238.81   2  0.6100
   0   3 -12  784.38   58.05   2  0.7500
   0   3 -11  773.00   52.41   2  0.7800
   1   3 -12  557.48   34.69   2  0.9900
  -1  -1 -15 1275.77   99.78   2  0.5100
   0   3 -14 1375.13  103.13   2  0.6700
   0   1 -19 1790.89  144.22   2  0.5800
   0  -1 -23 1997.85  201.24   2  0.4900
   1   4 -12  462.91   36.03   2  0.8700
  -1   1 -16 1096.40  137.94   2  0.4900
   1   0 -20 1385.42  106.69   2  0.6700
   0   6 -13 1788.68  153.42   2  0.4800
   0   4 -11  689.66   66.87   2  0.6700
  -1  -1 -17  891.26  120.24   2  0.4800
  -1   1 -14  873.78   99.75   2  0.5200
   0   2 -15  635.51   92.74   2  0.6900
  -1   0 -16 1012.50  103.91   2  0.5000
   1   5 -18 1486.38  138.46   2  0.5900
   1   2 -22 2066.07  202.44   2  0.5800
   1   0 -23 2066.60  178.86   2  0.5800
   1   2 -20 1521.08  159.75   2  0.6400
   0   0  -3   28.88    2.56   2  3.7300
  -1   2 -14  604.44  105.70   2  0.4900
   0   0  -5   32.09    3.18   2  2.2400
   0   3 -16 1073.75  118.61   2  0.6100
   0  -1 -21 1029.47  142.08   2  0.5300
   0   4 -17  989.08  165.07   2  0.5400
   1   1 -21 1223.76  134.75   2  0.6300
   0   1  -5   43.05    4.61   2  1.9200
   0   0  -2   44.91    3.72   2  5.5900
   1   6 -19  512.67   97.49   2  0.5200
   0   2 -16  639.94  107.29   2  0.6500
   0   1 -13  515.73   51.79   2  0.8300
   0   2 -20 1042.83  147.67   2  0.5400
   1   0 -26 1283.87  186.96   2  0.5000
   1   0 -21  682.24  123.73   2  0.6400
   1   1 -23 1017.96  221.31   2  0.5700
  -1   1 -11  352.70   58.15   2  0.5500
   0   1  -9   76.34   11.21   2  1.1800
   1   1 -24  364.62  119.57   2  0.5400
   1  -1  -9 1393.03   21.61   2  1.6600
   2  -3  -8  855.80   18.62   2  1.5500
   2  -2 -10  799.98   22.86   2  1.5100
   3  -3 -13 2186.59   48.00   2  1.1500
   3  -3 -11 1677.11   36.55   2  1.3100
   3  -3  -9 1134.71   25.20   2  1.4900
   1  -1  -7  648.66   14.60   2  2.1800
   1  -1  -6  511.56   12.26   2  2.5500
   3  -5 -14 3799.04   92.88   2  0.8900
   3  -4 -11 1268.67   32.98   2  1.1600
   3  -2 -10  989.27   25.93   2  1.5600
   4  -4 -14 2339.37   67.43   2  1.0200
   2  -2 -17 2711.48   78.72   2  0.8800
   4  -1 -16 2106.01   61.83   2  1.0700
   3  -1 -12  934.97   29.61   2  1.4200
   2  -3  -9  571.03   18.50   2  1.4400
   4  -2 -15 1782.64   58.95   2  1.1000
   2  -3 -15 1880.98   58.66   2  0.9500
   2  -2 -12  759.86   26.39   2  1.2800
   2  -3 -14 1445.39   49.71   2  1.0100
   4  -3 -11  797.99   28.04   2  1.3000
   2  -2 -15 1291.76   47.18   2  1.0100
   3  -2 -12  987.85   34.02   2  1.3400
   5  -4 -14 1784.86   62.08   2  1.0100
   2  -2  -9  553.72   17.93   2  1.6700
   5  -4 -16 2148.65   81.83   2  0.9300
   2  -3 -12  763.67   28.40   2  1.1600
   2  -1  -8  378.32   13.62   2  2.0700
   1  -1  -8  275.13   10.30   2  1.8900
   2  -1  -7  393.33   13.67   2  2.3400
   3  -3 -10  601.52   21.47   2  1.4000
   2  -3 -17 1738.65   69.80   2  0.8400
   1  -1  -5  242.12    9.22   2  3.0400
   3  -5 -13 1098.36   50.26   2  0.9300
   4  -3 -10  430.50   18.53   2  1.3800
   4  -6 -17 2729.61  112.38   2  0.7500
   4  -4 -15 1244.85   60.32   2  0.9700
   2  -1  -9  324.44   13.58   2  1.8400
   4  -2 -16 1044.67   51.82   2  1.0400
   3  -4 -14 1092.33   46.13   2  0.9900
   2  -3 -11  307.98   18.58   2  1.2500
   3  -4 -15  902.77   49.30   2  0.9400
   3  -2 -11  364.12   18.52   2  1.4400
   5  -2 -19 1552.92   89.64   2  0.8900
   5  -4 -15  953.48   57.37   2  0.9700
   5  -3 -18 1609.44   91.25   2  0.8900
   2  -2 -19 1324.04   76.88   2  0.7800
   2  -2  -7  162.65    9.10   2  2.0300
   2  -1 -11  242.18   14.05   2  1.4900
   2  -3 -13  461.69   27.79   2  1.0800
   6  -3 -20 2344.61  126.59   2  0.8200
   4  -1 -15  561.16   35.53   2  1.1400
   3  -3 -21 2153.10  131.30   2  0.7300
   2  -2  -8  170.03   10.92   2  1.8400
   5  -6 -17 1448.79  100.54   2  0.7700
   2  -2  -6  120.78    7.03   2  2.2400
   1  -1  -4  115.82    7.21   2  3.6700
   3  -2 -20 1644.31   97.97   2  0.8000
   4  -2 -19  906.16   70.68   2  0.8700
   3  -4 -16  561.39   52.15   2  0.8900
   5  -3 -15  458.49   40.21   2  1.0400
   6  -6 -19 1763.93  125.38   2  0.7200
   7  -4 -20 1033.40  112.49   2  0.7700
   5  -4 -18 1041.07   80.33   2  0.8500
   3  -3 -18  762.22   64.88   2  0.8500
   1  -1  -3   85.71    5.69   2  4.4600
   3  -2 -18  841.94   64.65   2  0.8900
   5  -2 -22 1427.09  116.77   2  0.7600
   3  -2 -13  217.96   24.17   2  1.2400
   4  -2 -13  271.08   24.21   2  1.2500
   4  -3 -15  399.57   38.51   2  1.0400
   6  -4 -20  937.18  104.20   2  0.7800
   2  -1 -10   95.07    8.84   2  1.6500
   4  -2 -18  399.51   49.49   2  0.9200
   4  -4 -12  283.97   27.87   2  1.1200
   4  -2 -20  753.83   82.53   2  0.8300
   3  -4 -17  706.09   64.59   2  0.8400
   3  -4 -19  682.73   86.04   2  0.7600
   6  -2 -24 1433.93  154.36   2  0.7100
   3  -1 -13  161.79   19.24   2  1.3100
   5  -4 -17  702.79   67.19   2  0.8900
   5  -3 -19  432.26   65.23   2  0.8500
   2  -2 -14  238.43   25.75   2  1.0900
   6  -4 -17  522.32   63.41   2  0.8800
   4  -4 -22 1262.45  135.99   2  0.7000
   7  -5 -20  705.01  107.02   2  0.7400
   2  -2 -13  109.97   17.16   2  1.1800
   4  -4 -13  152.56   23.45   2  1.0700
   5  -4 -20  386.44   81.37   2  0.7800
   3  -6 -16  813.34   93.73   2  0.7400
   6  -2 -22  962.03  107.23   2  0.7700
   4  -3 -17  271.00   45.34   2  0.9300
   4  -3 -18  427.85   69.95   2  0.8900
   5  -5 -20  772.79  118.92   2  0.7400
   4  -5 -20  567.97   89.83   2  0.7200
   6  -2 -21  754.87   95.06   2  0.8000
   3  -5 -19  447.13   90.68   2  0.7100
   3  -3 -15  169.35   37.94   2  1.0100
   6  -6 -20  599.29  104.86   2  0.7000
   3  -5 -17  390.65   68.67   2  0.7800
   3  -3 -12  121.71   19.27   2  1.2300
   2  -4 -12  131.36   21.06   2  1.0200
   4  -3 -14  115.52   20.47   2  1.1000
   5  -5 -19  652.41  106.38   2  0.7700
   2  -2 -18  215.59   40.51   2  0.8300
   3  -4 -21  429.76   79.67   2  0.7000
   4  -2 -14  108.96   22.93   2  1.1700
   5  -2 -23  204.07   82.10   2  0.7300
   5  -4 -22  482.99   96.13   2  0.7100
   4  -3 -13  113.37   17.48   2  1.1700
   3   1  -6 1959.42   37.43   2  2.5300
   5   2 -13 4096.15   84.72   2  1.2500
   4   1  -6 1940.83   41.20   2  2.2400
   7   3  -9 2862.27   63.02   2  1.3100
   4   1 -11 2239.22   56.73   2  1.5300
   3   2  -7  858.39   21.61   2  2.1000
   4   2  -7 1174.79   29.74   2  1.9600
   6   3 -14 3537.22   96.48   2  1.1100
   6   2 -10 2097.28   56.46   2  1.4000
   7   1 -12 3703.96   98.15   2  1.2200
   4   1  -7 1233.99   33.32   2  2.0800
   5   3 -10 1464.19   41.24   2  1.4200
   6   2  -9 1574.24   44.81   2  1.4700
   6   3 -13 2528.42   79.97   2  1.1600
   3   1  -7  787.21   24.61   2  2.3000
   7   2 -10 2041.29   62.12   2  1.3000
   3   1  -5  688.33   22.54   2  2.8000
   4   2  -8  652.93   23.58   2  1.8300
   8   1 -15 3818.76  145.62   2  1.0100
   5   1 -14 1489.45   66.24   2  1.2100
   5   2  -7  544.61   21.70   2  1.7900
   5   1 -15 1744.59   73.24   2  1.1400
   4   1 -12  839.22   40.47   2  1.4200
   5   2  -9  573.52   26.34   2  1.6000
   8   4 -13 1332.40   66.86   2  1.0200
   7   1 -19 3219.50  159.81   2  0.8900
   7   4 -16 1939.81  103.37   2  0.9400
   7   3 -17 2365.29  127.83   2  0.9400
   6   1 -17 1575.22   85.65   2  1.0000
   4   1  -8  454.57   24.66   2  1.9300
   6   3 -12  584.94   38.76   2  1.2200
   6   2 -13  997.60   55.40   2  1.2100
   2   1  -5  235.39   11.63   2  3.1500
   8   1 -14 1465.93   91.35   2  1.0500
   6   2 -15 1053.60   68.45   2  1.0900
   5   1 -10  426.81   30.45   2  1.5500
   7   2 -16 1662.77  102.84   2  1.0000
   6   2 -17 1503.61   87.95   2  0.9800
   5   1 -12  526.31   41.86   2  1.3700
   7   3 -15  943.55   68.55   2  1.0200
   6   1 -18  973.82   78.56   2  0.9500
   6   1 -15  883.16   68.92   2  1.1100
   9   1 -17 1774.28  150.49   2  0.9000
   3   1  -8  231.69   15.53   2  2.0700
   4   1 -10  339.43   24.10   2  1.6500
   5   2  -8  183.96   17.66   2  1.6900
   6   2 -16  779.06   70.61   2  1.0400
   2   1  -4  129.79    9.24   2  3.6500
  10   3 -16 1472.71  131.83   2  0.8700
   8   2 -22 2886.23  250.22   2  0.7700
   8   3 -12  469.10   49.50   2  1.0900
  10   5 -16 1454.05  113.38   2  0.8200
   5   3 -12  270.40   25.12   2  1.2600
   8   2 -12  475.61   57.89   2  1.1200
   9   3 -23 3020.02  254.75   2  0.7100
   6   1 -16  784.08   72.22   2  1.0500
   5   1 -11  293.86   27.00   2  1.4600
   8   3 -13  524.82   64.47   2  1.0600
   6   1 -11  264.55   28.73   2  1.3600
   9   4 -20 1837.13  177.30   2  0.7700
   8   2 -13  237.11   49.31   2  1.0800
   6   3 -16  435.12   55.44   2  1.0000
   5   1  -8  129.76   16.51   2  1.7500
   9   5 -17  844.07  105.42   2  0.8300
   7   2 -19  705.71   99.52   2  0.8800
  12   3 -17 1468.93  162.73   2  0.7700
   8   4 -15  259.90   54.13   2  0.9500
   8   1 -23 1755.96  219.89   2  0.7400
  11   1 -17 1219.51  151.37   2  0.8100
   6   1 -13  258.27   49.33   2  1.2300
   4   2 -11  144.06   20.43   2  1.4700
   6   1 -10  178.19   25.38   2  1.4400
   9   3 -18  644.00  107.14   2  0.8400
   8   4 -14  754.94   71.50   2  0.9800
   5   1  -9  174.42   19.13   2  1.6500
  12   1 -20 1265.64  257.28   2  0.7200
   7   1 -18  903.98  107.03   2  0.9300
   9   2 -18 1389.54  159.87   2  0.8600
   7   4 -14  219.75   45.16   2  1.0200
   7   3 -13  473.43   54.32   2  1.1100
   7   3 -18  594.72   79.54   2  0.9000
   8   3 -14  368.19   60.44   2  1.0200
  10   2 -17  785.14  122.70   2  0.8500
   5   2 -10  125.11   20.39   2  1.5000
   6   2 -12  101.08   24.15   2  1.2600
  10   1 -16  736.52  124.57   2  0.8800
  12   2 -18  921.84  142.94   2  0.7500
   8   4 -22  762.72  139.97   2  0.7300
  10   1 -20 1015.13  170.24   2  0.7800
   8   4 -19  479.85   97.04   2  0.8200
   6   2 -11  184.69   29.34   2  1.3400
   9   2 -16  489.83  105.38   2  0.9300
   7   1 -11  131.69   32.61   2  1.2700
   5   2 -11   81.91   17.81   2  1.4100
   8   1 -13  215.57   53.80   2  1.0900
   5   3 -11  164.14   22.28   2  1.3400
  10   2 -18  412.50   97.78   2  0.8200
  11   3 -22 1449.88  208.39   2  0.7000
   9   4 -21  796.95  161.60   2  0.7500
   8   2 -14  284.16   60.52   2  1.0400
   8   2 -16  755.68   99.03   2  0.9700
   9   4 -17  273.62   78.25   2  0.8500
  11   4 -19  612.01  137.41   2  0.7500
  11   3 -16  338.22   71.15   2  0.8200
   7   3 -16  339.16   69.91   2  0.9800
   8   1 -17  470.84   86.97   2  0.9400
  10   5 -20  970.56  173.68   2  0.7300
  10   3 -14  697.86  101.44   2  0.9100
  11   3 -20  619.80  186.33   2  0.7400
  12   4 -19  631.40  133.46   2  0.7200
  11   5 -20  687.16  146.24   2  0.7100
   7   3 -12  102.71   23.94   2  1.1600
   9   1 -19  707.49  152.26   2  0.8400
   8   1 -16  711.14   92.08   2  0.9700
   9   3 -21  992.45  180.12   2  0.7600
   8   3 -17  443.83   85.24   2  0.9100
   1   1  -6 1457.30   25.05   2  2.5500
   3   1 -11 3315.99   59.21   2  1.5600
   1   1  -9 1499.63   29.69   2  1.6400
   1   0  -6 1068.04   21.63   2  2.7700
   3   0 -17 4707.67  109.96   2  0.9900
   2   0 -11 1233.31   29.42   2  1.5300
   2   3 -11 1330.73   32.66   2  1.2600
   1   1  -7  936.10   25.53   2  2.1700
   2   2 -10  876.69   25.81   2  1.5300
   2   3 -13 1709.26   54.02   2  1.0800
   2   0 -14 1471.57   45.18   2  1.1600
   2   2  -9  644.54   20.46   2  1.7000
   2   2 -11  980.96   31.58   2  1.4000
   1   0 -10  461.76   15.44   2  1.5200
   2   0 -12  831.32   28.16   2  1.3900
   2   1 -12 1079.32   37.83   2  1.3600
   4   4 -15 1520.68   59.13   2  1.0000
   3   2 -12  750.62   30.29   2  1.3600
   1   1  -8  453.40   17.49   2  1.8700
   3   2 -13 1289.24   50.05   2  1.2500
   1   0  -9  310.88   12.65   2  1.7200
   2   3 -15  917.93   55.93   2  0.9400
   2   0 -15 1254.66   48.28   2  1.0700
   1   0  -8  342.37   13.56   2  1.9800
   2   2 -20 4182.75  189.82   2  0.7300
   3   2 -11  571.81   25.61   2  1.4700
   2   2 -15 1650.28   76.86   2  1.0100
   1   1 -10  393.99   19.72   2  1.4600
   4   0 -19 1772.13   84.37   2  0.9000
   2   1 -11  551.25   24.29   2  1.5000
   2   1 -17 1515.51   76.96   2  0.9100
   3   0 -20 2538.16  117.20   2  0.8200
   4   3 -19 3332.27  147.45   2  0.8500
   5   3 -21 3485.19  177.81   2  0.7900
   2   0 -13  522.07   26.90   2  1.2700
   3   2 -14 1000.08   50.75   2  1.1600
   1   1  -4  234.54   10.48   2  3.7600
   3   0 -21 2771.07  135.36   2  0.7700
   3   2 -15 1004.42   60.33   2  1.0800
   2   1 -13  638.68   36.39   2  1.2400
   1   0  -5  186.63    8.98   2  3.4100
   2   1  -8  352.53   17.27   2  2.0900
   1   0  -7  185.16    9.56   2  2.3100
   5   4 -17 1125.40   71.94   2  0.9100
   2   2  -8  224.38   11.60   2  1.8800
   4   4 -18 1518.26   99.01   2  0.8500
   2   1 -18 1428.30   86.48   2  0.8500
   3   3 -13  429.60   31.61   2  1.1700
   4   2 -17 1025.76   70.70   2  0.9900
   3   3 -18 1093.16  102.84   2  0.8500
   3   2 -22 2008.62  166.91   2  0.7100
   2   2 -14  571.51   48.18   2  1.0800
   1   1  -5  120.23    7.45   2  3.0600
   5   1 -20 1268.89   98.87   2  0.8700
   3   3 -14  496.92   40.72   2  1.0900
   3   4 -19 1368.13  108.64   2  0.7600
   2   1 -15  483.45   43.71   2  1.0500
   6   5 -20 1374.04  112.65   2  0.7700
   3   2 -10  193.98   16.55   2  1.6000
   5   4 -16  430.98   50.57   2  0.9600
   2   0 -10  132.46   11.70   2  1.7100
   2   0 -18  662.97   54.79   2  0.8600
   3   2 -16  724.57   61.87   2  1.0100
   3   4 -20 1862.07  141.00   2  0.7200
   4   0 -22 1552.51  121.96   2  0.7700
   2   2 -17  950.48   87.57   2  0.8800
   3   0 -15  340.45   29.95   2  1.1400
   4   1 -15  394.93   40.59   2  1.1500
   3   2 -18 1297.41  106.73   2  0.8900
   3   2 -17 1088.86   89.74   2  0.9500
   4   4 -16  477.74   50.58   2  0.9400
   3   2 -19 1275.25  124.08   2  0.8400
   5   3 -19 1133.15  119.23   2  0.8700
   2   3 -17  604.87   76.19   2  0.8300
   3   0 -16  247.64   35.79   2  1.0600
   3   3 -17  614.76   73.79   2  0.9000
   3   3 -19 1002.25  113.97   2  0.8100
   3   1 -17  490.47   52.71   2  0.9800
   5   1 -19  447.28   60.13   2  0.9100
   3   3 -16  427.78   53.30   2  0.9700
   3   2 -21  696.04  123.91   2  0.7500
   2   2 -16  605.28   74.63   2  0.9400
   3   0 -18  389.46   49.31   2  0.9300
   4   2 -14  252.28   38.46   2  1.1900
   6   5 -22  815.97  120.47   2  0.7100
   4   2 -22  757.91  141.94   2  0.7500
   3   3 -20  603.12  102.78   2  0.7600
   3   4 -18  825.79  101.76   2  0.8000
   2   1 -19  166.53   45.64   2  0.8000
   2   2 -18  379.87   66.29   2  0.8200
   2   3 -16  263.80   57.28   2  0.8800
   6   3 -21  530.00   97.92   2  0.7900
   5   5 -21  276.27   84.14   2  0.7200
   3   3 -21  583.10  120.23   2  0.7200
   4   0 -20  236.94   59.63   2  0.8500
   4   1 -17  180.54   35.70   2  1.0100
   5   3 -18  108.08   50.19   2  0.9100
   2  -4  -2 1458.11   19.81   3  2.3800
   3  -6  -3 1783.06   27.22   3  1.5900
   3  -6  -2 1779.34   28.36   3  1.6500
   3  -6   1 1952.13   31.57   3  1.7500
   4  -5   1 1896.13   31.52   3  1.8500
   3  -4   0 1084.51   20.42   3  2.3400
   2  -6   0  958.90   20.23   3  1.7900
   2  -4   0  745.56   16.20   3  2.6000
   3  -4   1  792.27   18.32   3  2.3700
   4  -8   3 1891.95   43.98   3  1.3100
   5  -7   1 1539.31   39.29   3  1.3800
   3  -5   0  484.24   15.93   3  2.0100
   3  -7  -2  600.29   20.00   3  1.4600
   1  -3   0  332.42   10.46   3  3.5700
   2  -3   0  393.62   12.61   3  3.2500
   4  -9  -1 1013.82   38.54   3  1.1600
   4  -6   2  528.36   19.41   3  1.6400
   5  -7  -2  827.01   28.56   3  1.3200
   2  -3   1  324.37   11.45   3  3.2900
   7  -8   1 1012.12   44.11   3  1.1100
   2  -5   1  275.74   10.44   3  2.1400
   3  -7   3  400.51   17.21   3  1.5100
   4  -8   0  604.49   26.34   3  1.3000
   2  -4  -1  224.51    8.47   3  2.5200
   2  -3  -1  229.45    9.27   3  3.1000
   2  -4   1  228.90    9.59   3  2.6200
   4  -7   4  501.16   21.68   3  1.4400
   5  -7  -1  483.24   24.14   3  1.3400
   3  -5   1  286.89   11.99   3  2.0300
   3  -8  -2  446.46   21.07   3  1.2900
   4  -6  -1  307.45   16.74   3  1.6000
   4  -6  -2  348.19   17.50   3  1.5500
   5  -7   2  492.46   24.79   3  1.3800
   5  -9   1  737.45   38.69   3  1.1400
   3  -6   3  238.46   12.77   3  1.7200
   5 -10   0  916.37   50.38   3  1.0400
   3  -5  -1  196.10   10.95   3  1.9600
   4 -10   1  558.27   38.74   3  1.0700
   6 -10   2  819.12   54.01   3  1.0100
   3  -9   2  469.55   26.49   3  1.2000
   4  -9   1  474.52   28.83   3  1.1800
   4  -7   2  302.33   18.97   3  1.4700
   3  -6   2  196.49   13.13   3  1.7500
   4  -6   1  240.22   14.85   3  1.6400
   4 -10  -1  430.96   38.97   3  1.0600
   4  -7  -2  233.49   17.78   3  1.4000
   3  -8  -1  261.07   18.98   3  1.3200
   3  -5   3  166.31   10.19   3  1.9900
   3 -11   1  574.86   43.20   3  0.9800
   5  -8  -3  352.10   25.93   3  1.1800
   4  -8   1  237.64   21.30   3  1.3100
   8  -9   0  606.29   51.15   3  0.9700
   5  -8   4  318.61   27.48   3  1.2500
   7 -11  -1 1196.67   78.72   3  0.8900
   3  -7   1  181.20   13.84   3  1.5200
   5  -7   0  253.09   21.95   3  1.3600
   4  -8   4  281.53   22.03   3  1.3000
   4  -9   2  440.98   30.59   3  1.1800
   5  -8   2  299.61   25.13   3  1.2500
   3 -10   0  296.01   27.94   3  1.0700
   4  -7   3  236.49   18.15   3  1.4600
   5  -6   1  201.60   15.69   3  1.5100
   8 -11   3 1115.72   85.86   3  0.8700
   5 -10  -2  454.27   46.56   3  1.0200
   3  -7   2  120.24   12.94   3  1.5200
   1  -2   1   91.29    6.39   3  5.1700
   7  -9  -1  447.68   42.35   3  1.0200
   5 -12  -3  668.00   76.19   3  0.8600
   4 -10  -3  256.94   33.90   3  1.0200
   7 -11  -2  640.91   68.82   3  0.8800
   7 -12   2  552.59   81.15   3  0.8500
   5 -10   2  291.77   38.47   3  1.0500
   5 -10   3  450.24   45.70   3  1.0500
   5 -13   0  699.76   78.68   3  0.8200
   5  -8  -2  244.28   25.14   3  1.2000
   5  -8  -1  182.01   24.18   3  1.2300
   6 -11  -3  341.10   53.47   3  0.9000
   6 -12  -1  501.11   76.51   3  0.8600
   2  -7   1  132.51   12.66   3  1.5400
   4  -9  -2  197.06   28.28   3  1.1400
   4  -6   3   99.14   11.91   3  1.6300
   7 -12  -4  572.64   75.37   3  0.8000
   4  -8  -3  176.86   19.86   3  1.2300
   4  -7   0   84.06   14.79   3  1.4500
   6 -13  -4  866.93  107.55   3  0.7700
   6  -7  -1  133.64   19.20   3  1.2500
   4  -6   0  121.43   11.87   3  1.6300
   2  -5   0   50.74    6.48   3  2.1200
   4  -7   1  110.02   12.61   3  1.4600
   1  -2  -1   29.31    3.05   3  4.7600
   8 -13   2  657.76  100.31   3  0.7800
   5  -8   0  109.71   20.04   3  1.2400
   5 -10  -3  215.84   28.55   3  1.0000
   4  -8  -1   95.42   17.06   3  1.2800
   7  -8   0  205.85   34.64   3  1.1000
   4 -11   2  202.29   43.83   3  0.9800
   3  -6  -1   65.36    9.34   3  1.7000
   6 -12  -6  423.81   69.67   3  0.7900
   3 -10   1   83.20   22.04   3  1.0800
   5 -11   2  170.81   39.69   3  0.9700
   9 -13  -3  632.05  142.29   3  0.7200
   3  -5   2   46.19    7.50   3  2.0200
   6  -9   4  147.09   29.90   3  1.0900
   4  -8   2  112.22   19.38   3  1.3200
   7  -9   0  229.69   39.26   3  1.0300
   7 -14   1  356.78   95.94   3  0.7400
   7  -9   3  235.85   34.75   3  1.0400
   7 -14   4  435.87   91.37   3  0.7500
   2  -2   0    6.35    1.71   3  4.1000
   1  -5  -3 2428.31   29.21   3  1.8500
   0  -7  -3 1897.99   34.10   3  1.2200
   0  -5  -2  892.79   16.90   3  1.7300
   0  -6  -1 1092.48   21.49   3  1.5200
   2  -8  -2 1807.60   37.07   3  1.2900
   0  -4  -1  381.44    9.94   3  2.2400
   1  -5   0  482.24   13.82   3  2.1100
   0  -5  -1  407.51   11.96   3  1.8100
   0  -6  -3  407.77   15.03   3  1.4000
   2  -8  -3  862.76   29.02   3  1.2500
   0  -7  -1  501.73   18.34   3  1.3100
   2  -5  -3  408.09   13.28   3  1.8900
   0  -2  -1  211.76    7.51   3  4.1700
   3 -10  -8 1962.01   79.88   3  0.8800
   3  -9  -7 1222.77   50.36   3  0.9900
   3  -8  -5  643.87   29.83   3  1.1700
   1  -5  -5  274.04   11.36   3  1.5600
   0  -6  -2  246.97   11.65   3  1.4700
   1  -5  -4  224.28   10.47   3  1.7100
   1  -5  -1  202.69    8.93   3  2.0600
   2 -10  -5 1109.48   54.11   3  0.9600
   2 -11  -8 1885.45   97.48   3  0.8000
   0  -3  -2  116.76    5.30   3  2.6100
   0  -9  -6  873.67   46.85   3  0.8700
   1  -5  -6  181.74   10.57   3  1.4000
   1 -11  -4 1038.58   66.40   3  0.8600
   3  -9  -5  540.19   33.93   3  1.0700
   2  -9  -5  573.29   34.88   3  1.0500
   2  -8  -4  373.52   24.25   3  1.2100
   1  -7  -6  332.38   20.62   3  1.1600
   1  -8  -1  324.03   20.22   3  1.2600
   1  -8  -9  614.23   42.33   3  0.8700
   0  -8  -4  380.40   26.95   3  1.0500
   2 -11  -5  870.49   66.41   3  0.8800
   3  -8  -6  363.18   24.71   3  1.1200
   1  -8  -3  287.89   20.62   3  1.2000
   0 -10  -3  701.61   49.93   3  0.8900
   0  -3  -1   73.68    4.40   3  2.9300
   1  -8  -5  313.05   25.70   3  1.1100
   2 -11  -1  666.66   51.16   3  0.9500
   1  -7  -8  348.66   24.82   3  1.0000
   1  -6  -1  125.34    9.06   3  1.7000
   1  -6  -2  103.09    9.38   3  1.6500
   3 -11 -11  485.12   75.78   3  0.7300
   0  -4  -3   57.49    4.62   3  1.8900
   0 -11  -3  519.52   57.48   3  0.8100
   1  -4  -4   60.00    5.83   3  1.9800
   2  -9 -10  438.69   47.40   3  0.8200
   1  -8   0  172.76   14.91   3  1.2800
   1  -8  -4  178.94   17.79   3  1.1600
   3 -11  -5  537.60   52.01   3  0.9000
   1 -11  -7  543.27   73.28   3  0.7800
   1  -9  -9  529.29   49.41   3  0.8200
   2 -12  -8  606.39   84.29   3  0.7400
   0 -10  -8  314.30   55.81   3  0.7400
   1  -9  -4  299.34   36.06   3  1.0400
   1 -10  -6  296.36   47.07   3  0.8800
   1  -4  -3   34.47    4.52   3  2.2100
   1  -7  -1   71.07   10.19   3  1.4500
   0  -9  -5  254.87   35.14   3  0.9200
   0  -7  -4   60.24   12.50   3  1.1600
   1  -9  -6  341.40   38.03   3  0.9600
  -1 -11  -2  530.53   60.37   3  0.7400
   5 -13  -8  408.22   85.40   3  0.7200
  -1 -11  -3  327.92   55.21   3  0.7300
   0  -4  -2   48.91    4.88   3  2.0900
   2 -14  -3  500.12   85.98   3  0.7200
   1  -8  -6  156.06   22.52   3  1.0500
   2 -11 -10  479.53   80.04   3  0.7300
   1 -10  -4  167.94   31.24   3  0.9400
   2  -8  -7   91.71   21.88   3  1.0500
   1  -8  -7  108.79   21.39   3  0.9900
   1  -7   0   55.15    9.12   3  1.4700
   1  -7  -2   70.47   10.65   3  1.4100
   1  -7  -3   54.91    9.49   3  1.3700
   1  -6  -6   98.38   15.38   3  1.2700
   2  -9  -9  275.27   35.56   3  0.8700
   4 -11  -6   91.20   32.74   3  0.8800
   3 -10  -5  118.52   30.56   3  0.9800
   1 -10  -8  174.65   41.56   3  0.8100
   1  -5  -2   31.37    5.41   3  1.9600
   2  -9  -7  265.71   42.50   3  0.9700
   0  -7  -2   42.58   10.13   3  1.2700
   0  -5  -3   30.99    5.87   3  1.6100
   1 -12  -2  345.03   59.99   3  0.8100
   1  -3  -2   14.93    2.65   3  3.0800
   0 -10  -2   78.71   31.18   3  0.9100
   0  -1  -3 1016.37    6.39   3  1.6500
  -1  -2  -1  493.16    5.24   3  1.1700
  -1  -4  -3 2063.13   23.20   3  1.2300
  -1  -3  -3  955.69   12.03   3  1.1200
  -1  -2   0  314.70    3.91   3  1.4500
  -1  -3  -2  879.41   10.75   3  1.3700
   0  -3  -5 1079.80   15.81   3  1.4500
   0  -3  -4  895.75   13.17   3  1.8200
  -1  -5  -2 1059.12   19.29   3  1.2800
  -1  -5  -6 2599.12   47.23   3  0.8500
   0  -4  -7 1153.95   26.37   3  1.0300
   0  -5  -8 1926.71   45.94   3  0.9100
  -1  -4  -6 1516.07   36.16   3  0.7500
   0  -2  -3  240.37    5.89   3  2.4400
  -2  -6  -6 2802.24   80.94   3  0.5600
  -1  -4  -4  571.83   15.75   3  1.0700
  -2  -4  -1  788.70   23.94   3  0.6600
   0  -3  -6  366.58   12.10   3  1.1500
  -1  -5  -5  905.14   29.06   3  0.9600
   0  -4  -5  368.56   11.73   3  1.4400
  -1  -5  -9 2174.36   76.03   3  0.5400
   0  -3  -8  802.52   28.39   3  0.7000
  -1  -3  -1  115.46    4.33   3  1.5700
  -1  -3  -5  518.89   20.03   3  0.6500
   0  -1  -2   95.75    3.11   3  3.4300
  -1  -6  -3  486.33   18.96   3  1.1000
  -1  -2   1   42.83    1.66   3  1.5600
  -2  -5   0  386.56   18.05   3  0.8400
  -1  -4  -7  850.55   36.80   3  0.6100
   0  -2  -5   92.86    5.36   3  1.1900
  -1  -7  -8 1459.86   74.66   3  0.7100
  -1  -3   0   59.10    3.31   3  1.7000
  -2  -7  -1  768.28   39.56   3  0.8100
   0  -5 -12 1376.38   90.07   3  0.5100
  -2  -4  -2  318.95   20.16   3  0.5800
  -1  -7  -7  938.45   56.66   3  0.7700
  -1  -4  -2  118.40    7.53   3  1.3800
   0  -2  -4   48.08    3.29   3  1.7200
   0  -2  -6  132.84   10.54   3  0.8200
  -2  -8  -5 1321.76   77.12   3  0.6600
  -2 -11  -3 1612.26   98.40   3  0.6200
  -2  -7  -3  583.41   44.94   3  0.7400
  -1  -7 -11 1257.93  117.45   3  0.5200
   0  -5  -7  218.20   20.59   3  1.0400
  -1  -6  -7  516.00   39.69   3  0.7700
   0  -7  -8  416.27   33.06   3  0.8800
  -1  -6  -8  562.02   47.98   3  0.6900
  -3  -7  -2  760.21   76.60   3  0.5000
  -1 -11  -9 1356.22  130.12   3  0.5900
  -3  -7  -3  439.77   59.72   3  0.4700
  -1  -4  -5  171.70   14.79   3  0.9000
  -2  -9  -5 1058.86   88.97   3  0.6400
  -2  -9  -4  755.14   82.86   3  0.6700
  -2 -10  -4  695.11   89.53   3  0.6400
  -1  -5  -7  451.70   37.13   3  0.7400
   0  -8 -14 1283.76  154.51   3  0.5100
   0  -3  -9  285.77   39.90   3  0.5500
  -2  -6  -1  175.46   22.09   3  0.8200
  -2  -6  -4  191.95   23.88   3  0.6800
  -2  -9  -9  798.07  123.71   3  0.5100
  -1  -6  -6   98.91   26.65   3  0.8600
  -2  -7  -5  337.11   47.98   3  0.6500
  -1 -10  -9  642.99   88.09   3  0.6200
  -2  -6   0  112.58   19.47   3  0.8500
  -1  -9  -7  265.18   48.62   3  0.7100
   0  -7 -12  779.80   95.06   3  0.6000
  -1  -6  -4   90.51   16.20   3  1.0200
  -2  -5  -2 2805.41   40.85   3  0.7500
  -1  -8 -12  533.07  105.21   3  0.5000
   0  -4 -11  126.33   35.93   3  0.4900
  -3  -8  -2  275.94   52.76   3  0.5400
  -1 -11 -10  233.27   60.25   3  0.5600
   2   1   9 2500.32   28.38   3  1.0800
   2   2   6 2753.44   34.19   3  0.8400
   4   2   4 1503.78   21.51   3  1.3700
   2   2   1 1177.23   19.45   3  0.7600
   1   1   4  252.31    4.52   3  1.4200
   2   2   4  627.96   14.04   3  0.9400
   1   1   8 1135.38   26.01   3  0.7600
   1   1   7  577.47   14.31   3  0.8700
   3   2   6  578.83   14.46   3  1.1900
   4   3   3 1351.00   34.49   3  0.8500
   3   2   9 1166.68   29.68   3  0.9200
   4   3   2 1438.60   36.03   3  0.8100
   6   3   6 1746.61   46.34   3  0.9200
   1   1   1   48.74    1.40   3  1.7600
   3   2   3  313.04    8.99   3  1.3600
   3   2   4  304.81    9.45   3  1.3400
   2   1   6  230.35    6.91   3  1.6700
   1   1   3   66.68    2.35   3  1.6700
   4   2   5  396.62   13.08   3  1.3300
   1   1   5  110.07    4.59   3  1.1900
   2   1   7  203.65    7.49   3  1.4300
   2   1   5  121.76    4.82   3  1.9400
   4   2   9  429.97   20.92   3  1.0500
   1   1   2   35.55    1.71   3  1.8700
   5   3   6  560.05   29.77   3  0.9200
   5   3  10 1060.30   51.04   3  0.7900
   3   1  10  220.98   13.62   3  1.1600
   4   2   7  173.00   10.93   3  1.2000
   5   3  12 1116.17   67.31   3  0.7100
   3   3   7  700.33   45.79   3  0.6100
   5   4   4  663.54   61.36   3  0.6000
   2   1   4   62.78    3.67   3  2.2500
   6   4  10 1190.95   87.67   3  0.6400
   8   5   8 1773.15  136.66   3  0.5600
   4   2  10  217.59   21.28   3  0.9700
   3   2  11  355.45   31.05   3  0.7700
   6   3  12  610.27   52.10   3  0.7500
   6   3  10  421.78   37.60   3  0.8200
   5   3   8  386.16   32.14   3  0.8600
   6   3   5  442.44   27.33   3  0.9200
   7   5   7 1253.98  134.54   3  0.5300
   3   2   2   93.03    7.72   3  1.3500
   2   2  10  475.47   44.47   3  0.6000
   3   3  10  645.29   64.38   3  0.5300
   6   4   9  662.87   71.79   3  0.6500
   5   2  16  607.66   66.64   3  0.6900
   2   2   7   86.47   18.53   3  0.7700
   5   2  15  469.50   49.62   3  0.7300
   6   3   9  344.24   34.83   3  0.8500
   3   2  10   99.40   24.25   3  0.8500
   2   1   2   20.70    2.11   3  2.7400
   3   2  16  265.95   49.33   3  0.5100
   7   4  12  511.36   92.13   3  0.6300
   4   3  10  289.56   44.79   3  0.7100
   5   3   4  105.94   19.74   3  0.9300
   7   4   8   82.19   26.09   3  0.6900
   6   3  13  365.19   58.98   3  0.7200
   2   1  11  116.13   17.66   3  0.8500
   8   5  12  622.60  128.61   3  0.5300
  10   5  12  371.37   90.84   3  0.5200
   8   4  15  425.73   77.48   3  0.5800
   6   2  21  824.19  107.07   3  0.5500
   7   5   5  180.90   57.95   3  0.5200
   4   1   7 1464.25   24.70   3  1.5800
   5   0   7 1925.83   34.70   3  1.6500
   4   1   5 1169.06   22.07   3  1.8000
   3   1   4  632.54   12.48   3  2.1600
   5   1   6 1405.24   28.54   3  1.5200
   4   1   9  974.55   21.41   3  1.3400
   4   1  10  895.82   22.82   3  1.2300
   3   1   6  295.28    9.58   3  1.8000
   6   2   8  916.96   31.67   3  1.0800
   5   1   7  562.90   18.64   3  1.4500
   6   0   8 1019.53   32.71   3  1.4000
   5   1   5  540.40   17.86   3  1.5800
   6   0  12 1163.81   41.77   3  1.1400
   7   0  13 1447.19   57.89   3  1.0300
   7   0  10  981.07   40.77   3  1.1700
   6  -1  13  855.19   37.32   3  1.1400
   5   0   6  402.72   16.93   3  1.7400
   6   1  12  804.77   40.03   3  1.0300
   8   2  13 1352.87   75.05   3  0.8200
   6   0  10  613.60   29.23   3  1.2700
   2   0   4  232.15   10.22   3  3.4000
   8   0   8  860.02   43.29   3  1.1300
   3   0   4  248.33   11.25   3  2.8000
   6   1  11  533.35   32.33   3  1.0900
   6   2  10  716.35   33.09   3  1.0000
   8   2  10 1073.13   64.80   3  0.9000
   6  -1  10  516.93   26.32   3  1.3500
   4   0   7  306.73   14.21   3  1.8500
   5   1  12  361.80   23.10   3  1.0500
   4   0   6  208.53   10.68   3  2.0000
   8   1  10 1066.69   60.64   3  1.0000
   5   0   5  266.00   14.20   3  1.8100
   6   0  14  678.64   39.52   3  1.0100
   5  -1   9  305.41   17.08   3  1.5600
   9   3   9  997.60   74.55   3  0.7700
   4   0   4  191.18   10.41   3  2.2600
   6   1  13  454.88   36.12   3  0.9800
  10   0  12 1401.29   94.35   3  0.8700
   4   1   6   97.57    8.17   3  1.6900
   7   0   7  317.58   23.51   3  1.2900
   7   1  14  464.46   47.51   3  0.9000
  10   1  10  996.24   81.49   3  0.8500
   6   2  12  481.49   38.96   3  0.9000
   6   1   7  196.87   16.46   3  1.3100
   6   0  11  237.20   24.07   3  1.2000
   9  -1  13  670.69   69.67   3  0.9500
   8   3   8  426.63   47.59   3  0.8200
   2   0   3   98.05    7.23   3  4.0000
   8   0   7  381.42   31.63   3  1.1500
   6   1  15  452.00   43.37   3  0.8700
   9  -1  16  866.91   82.41   3  0.8500
   8   3  11  555.22   59.87   3  0.7700
   5   0  10  125.80   13.97   3  1.3600
   6   2   9  188.63   20.88   3  1.0400
   9   1  15  827.98   92.39   3  0.8000
   3   0   5   64.00    5.86   3  2.5300
   9  -1  14  606.90   69.72   3  0.9100
   7   1  16  462.55   60.04   3  0.8100
   8   0  12  404.23   45.00   3  1.0000
  10   0  11  390.83   61.90   3  0.8900
   8  -1  12  426.87   42.02   3  1.0500
   8   1  15  574.91   66.76   3  0.8300
   8   3  13  465.14   69.72   3  0.7300
  10   3  11  749.20   91.85   3  0.7000
   6   0   7  195.92   18.69   3  1.4600
   9   0  12  481.57   71.75   3  0.9300
   8   2   7  315.35   44.61   3  0.9600
   8   1  17  894.41   96.17   3  0.7600
   9   1  16  554.38   71.57   3  0.7700
   6   1   9  131.20   18.06   3  1.2100
   7   1   8  161.30   23.47   3  1.1500
   3   0   7   45.44    5.22   3  2.0200
  10  -2  20  933.70  121.52   3  0.7300
   8   3   9  306.86   47.66   3  0.8000
   9   1  12  361.17   62.35   3  0.8800
   5   0   9   89.35   11.48   3  1.4600
   1   0   2   80.36    8.40   3  6.7900
   7   0  15  211.39   34.54   3  0.9300
   3   1   5   18.54    3.50   3  1.9900
   6  -1  12  196.82   25.56   3  1.2000
   2   0   2   63.39    6.53   3  4.5100
   7  -1  14  439.94   52.31   3  1.0200
   8   0  10  230.91   35.94   3  1.0700
   7   0   8   89.02   22.59   3  1.2600
   9   0  13  330.12   49.80   3  0.9100
   4   0   9   45.60    7.89   3  1.5500
   7   0  14  288.22   40.57   3  0.9800
   9   0   8  264.73   35.79   3  1.0200
   8   1  14  418.49   61.58   3  0.8700
   7   2  13  190.28   35.32   3  0.8500
  10   3   9  512.20   76.40   3  0.7200
   8  -1  14  191.64   36.88   3  0.9700
  10   1  13  438.15   73.50   3  0.8000
   9   1   9  289.54   47.40   3  0.9400
   8   1  12  245.91   48.26   3  0.9300
   6  -1  11  105.05   18.07   3  1.2700
  10   2  13  675.39  128.56   3  0.7400
   8   2  15  366.45   65.99   3  0.7600
   4   0   5   36.76    6.48   3  2.1400
  10   1  14  637.82  104.61   3  0.7800
   9   1  14  219.06   50.12   3  0.8300
   4  -1   8   31.04    5.79   3  1.8300
   9   0  10  325.81   59.16   3  0.9800
   7   1  19  718.55   85.63   3  0.7000
   7  -1  13  150.90   36.58   3  1.0800
  10   2  12  663.89  103.40   3  0.7600
   4   0   8   34.07    8.25   3  1.7000
   9   2  10  313.59   55.84   3  0.8400
   3   1   3   25.59    3.47   3  2.2900
   7   1   7   70.72   17.58   3  1.1700
   9   1  11  465.45   60.83   3  0.9000
  10   1   9  173.77   43.46   3  0.8700
  11   0  14  273.44   71.12   3  0.7800
   9   0  15  270.20   71.86   3  0.8500
   7   2  12  208.82   38.69   3  0.8800
   8  -1  13  124.65   41.54   3  1.0100
   7   2  14  136.58   41.97   3  0.8000
   4   1   4   13.49    4.23   3  1.8800
   4  -3   6 1327.45   25.41   3  2.0300
   5  -3   3 1204.32   23.57   3  1.9400
   4  -2   4 1352.65   26.55   3  2.3800
   6  -2   9 1274.73   36.97   3  1.4400
   5  -2   6  822.55   24.67   3  1.8600
   4  -1   6  494.94   15.30   3  2.1500
   3  -1   5  418.30   13.32   3  2.7400
   7  -4  11 1612.95   55.78   3  1.1900
   6  -2  10  786.93   27.80   3  1.3800
   7  -4   5  872.17   31.12   3  1.3900
   3  -1   3  517.84   17.09   3  3.2300
   7  -3   9 1050.31   41.07   3  1.3000
   3  -2   4  389.65   13.60   3  2.8600
   4  -2   3  370.23   13.44   3  2.4600
   9  -3   7 1559.70   60.02   3  1.1100
   5  -4   6  434.47   18.00   3  1.6900
   4  -2   6  419.43   16.58   3  2.1400
   7  -5   8  898.87   34.90   3  1.2600
   8  -4   8 1139.24   47.99   3  1.1900
   6  -3   8  637.84   28.10   3  1.4900
   6  -4   7  606.00   25.84   3  1.4800
   4  -1   4  379.55   14.93   3  2.4200
   6  -4   5  372.13   19.28   3  1.5500
   5  -2   8  496.68   22.98   3  1.6800
   9  -2  11 1173.30   64.04   3  1.0200
   9  -6   9 1353.49   63.66   3  1.0200
   5  -2   4  347.41   15.07   3  1.9900
  10  -6  11 1908.90  108.12   3  0.9200
   8  -6   8  921.03   44.67   3  1.1100
   5  -2   9  349.68   17.88   3  1.5800
   7  -3   7  512.79   29.11   3  1.3800
   8  -4   7  558.88   35.47   3  1.2100
   9  -2  10 1014.71   56.71   3  1.0500
   4  -3   5  167.57   10.40   3  2.1300
   7  -5  11  611.55   38.99   3  1.1500
   2  -1   3  181.20   10.18   3  4.2700
   9  -4   9  946.56   58.23   3  1.0700
   6  -2   4  220.67   14.38   3  1.6900
  10  -5   9 1003.93   74.24   3  0.9700
  11  -5   7 1121.86   79.16   3  0.9100
   5  -2   7  208.16   14.78   3  1.7700
   8  -5  13  644.97   69.28   3  1.0200
   5  -1   6  137.65   10.83   3  1.8500
   7  -4   4  294.28   18.80   3  1.4000
   4  -2   5  152.15   11.05   3  2.2700
   8  -3  13  675.22   58.43   3  1.0400
   8  -3  10  565.06   40.40   3  1.1500
   6  -2   6  226.44   18.04   3  1.6200
   6  -4  10  146.97   19.83   3  1.3300
   5  -3   5  150.96   12.61   3  1.8600
  10  -3  12  871.99   87.53   3  0.9300
   5  -4   7  142.19   11.55   3  1.6300
   8  -5  11  532.62   48.34   3  1.0800
   7  -1   6  172.27   15.85   3  1.3900
   9  -5  15  849.92   85.39   3  0.9000
   6  -3   6  571.50   23.73   3  1.5800
  10  -4  13  876.15   93.02   3  0.9100
   8  -6  12  396.36   50.37   3  1.0200
   6  -3   4  102.35   12.41   3  1.6500
   9  -5   5  380.98   32.76   3  1.0900
   8  -4  10  484.16   39.44   3  1.1400
   8  -4  12  491.96   51.58   3  1.0700
   7  -3  11  292.68   34.32   3  1.2100
  11  -2   9  637.78   71.09   3  0.9000
  10  -2  10  532.74   58.07   3  0.9600
   6  -3   9  125.74   18.54   3  1.4200
   8  -3  11  494.34   47.10   3  1.1200
  10  -4  14  648.19   74.50   3  0.8900
  10  -6  15  759.02  105.63   3  0.8400
   7  -5  10  298.24   28.23   3  1.1900
   3  -1   4   58.62    6.76   3  3.0000
   5  -3   4   97.43   10.19   3  1.9100
  10  -3  15  863.95   86.45   3  0.8600
   9  -5   9  615.06   60.36   3  1.0500
  13  -4  16  588.52  157.37   3  0.7200
   9  -4  10  375.01   50.10   3  1.0400
   8  -2  11  333.52   35.40   3  1.1100
   9  -3  15  379.46   65.01   3  0.9200
   8  -3   8  195.93   30.78   3  1.2100
   2  -1   2   67.51    6.43   3  4.7500
   6  -4   8  146.04   20.00   3  1.4400
  11  -6  15  730.93  115.86   3  0.8000
  10  -3  16 1002.94  128.21   3  0.8400
  13  -2  10 1072.47  133.46   3  0.7600
   6  -1   5   70.79   11.10   3  1.6300
   8  -4  13  275.32   49.69   3  1.0400
   6  -2   7  101.43   16.26   3  1.5700
  10  -3  14  643.62   80.89   3  0.8900
  10  -2  12  380.24   53.71   3  0.9200
   8  -2   7  136.23   24.85   3  1.2300
   4  -3   4   57.97    6.45   3  2.2100
   9  -7  11  385.85   52.42   3  0.9400
   4  -1   5   73.18    8.43   3  2.2900
   7  -3   8  123.14   25.51   3  1.3400
   8  -4   6  153.39   23.37   3  1.2300
  12  -8   9  690.92  103.43   3  0.7900
   9  -5  12  380.33   64.91   3  0.9800
   9  -2   7  267.53   35.80   3  1.1100
   7  -3  10  160.49   27.62   3  1.2600
  13  -3  13  880.17  166.11   3  0.7400
   7  -4   6   57.04   17.07   3  1.3700
   7  -4   9   83.42   25.37   3  1.2700
   8  -5   6  140.40   24.65   3  1.1900
  10  -4  12  560.29   84.46   3  0.9300
  13  -4  12 1125.00  189.29   3  0.7600
   9  -3  11  383.11   52.89   3  1.0300
  10  -5   6  374.74   51.15   3  1.0000
   9  -3  10  223.83   49.30   3  1.0600
   9  -7  13  333.76   67.03   3  0.9100
   7  -4   8  145.65   26.62   3  1.3100
  11  -8  14  406.88   95.53   3  0.7700
   9  -8  13  575.69   72.86   3  0.8700
   9  -4   6  206.97   34.67   3  1.1100
   9  -4  14  269.43   57.92   3  0.9500
  11  -3  12  347.56   76.42   3  0.8700
  11  -4  20  597.58  114.89   3  0.7200
   9  -6  13  269.61   70.51   3  0.9400
  12  -6  12  593.26  113.47   3  0.7900
  11  -9  14  263.62   91.17   3  0.7500
   3  -1   2   33.90    4.93   3  3.3700
   0  -5   3 2081.89   25.29   3  1.7700
   0  -3   2  773.95   13.04   3  2.9100
   0  -7   5 2275.46   39.98   3  1.2300
   0  -3   1  608.90   11.11   3  3.0800
   0  -4   3  540.28   11.91   3  2.1400
   0  -6   2  654.93   15.42   3  1.5400
   0  -6   3  466.71   14.29   3  1.5000
   0  -4   2  316.54    8.71   3  2.2600
   1  -7   5  591.59   19.63   3  1.3800
   0  -5   1  272.31    8.77   3  1.8700
   0  -7   3  532.81   17.09   3  1.3100
   1  -6   5  344.29   12.73   3  1.5800
   0  -6   5  349.63   13.55   3  1.3900
   0  -8   2  522.38   21.84   3  1.1600
   0 -11   6 2000.16   78.42   3  0.8200
   0  -7   6  476.98   20.44   3  1.1900
   0  -8   5  529.37   23.02   3  1.1000
  -1  -9   4 1004.37   43.39   3  0.8900
   1  -7   4  351.94   15.11   3  1.4200
   1  -7   3  248.62   11.90   3  1.4500
   0 -11   3 1281.12   56.82   3  0.8400
   0  -7   1  261.71   12.39   3  1.3300
   1 -11   1  707.70   40.31   3  0.9200
   0  -7   4  258.52   15.16   3  1.2700
   0 -10   6  694.37   51.01   3  0.8900
  -1 -11   6 1063.49   72.87   3  0.7300
   0  -4   4  102.16    6.00   3  1.9800
   0  -2   2   91.30    5.04   3  3.9600
   0 -10   4  504.98   38.41   3  0.9200
   0 -11   2  583.15   42.16   3  0.8500
  -1  -9   8  801.29   55.82   3  0.8000
   0 -10   9  515.06   60.33   3  0.8200
   1 -10   2  294.19   27.37   3  1.0100
   1  -8   5  186.16   17.05   3  1.2200
   1 -11   3  408.27   36.13   3  0.9100
   0 -11   1  554.26   45.62   3  0.8500
   1  -9   3  161.83   18.88   3  1.1200
   0  -5   2   42.25    4.39   3  1.8300
   0 -10   5  368.66   39.77   3  0.9000
   0 -11   5  393.69   46.44   3  0.8300
   1 -11   4  345.00   36.49   3  0.9000
   1 -10   3  115.95   24.07   3  1.0100
   0  -5   4   40.15    4.98   3  1.6900
  -1  -8   4  147.71   18.14   3  0.9700
   1  -8   4   95.41   14.22   3  1.2400
   0  -8   7  146.50   19.17   3  1.0300
   0  -7   2   99.56   10.61   3  1.3300
   0  -9   5  303.20   30.35   3  1.0000
  -1 -12   3  517.76   66.27   3  0.7000
   0  -9   1  132.87   16.58   3  1.0400
  -1 -10   5  242.02   39.08   3  0.8000
   0 -13   4  597.24   74.39   3  0.7100
  -1  -8   3  174.33   18.29   3  0.9800
   0 -10   2  267.93   28.75   3  0.9300
   0 -11  10  473.14   56.07   3  0.7400
   0 -10   1  249.95   26.46   3  0.9300
   0  -8   6  108.79   18.93   3  1.0700
   0 -10   3  207.39   29.17   3  0.9300
   0 -12   5  458.85   56.00   3  0.7600
   0  -8   4   41.75   10.60   3  1.1300
   0  -9   3  102.25   18.36   3  1.0200
   1 -10   5  187.26   28.21   3  0.9800
   1 -11   9  346.68   44.67   3  0.8200
  -1 -10   6  226.03   38.15   3  0.7900
  -1  -9   2  141.03   22.55   3  0.9100
   0 -10   8  292.58   37.54   3  0.8400
   1  -7   1   44.21    7.21   3  1.4800
   1  -9   4   85.63   18.34   3  1.1100
   0  -9   8  136.16   24.73   3  0.9100
   0  -2   1   16.63    2.35   3  4.5100
   1 -13   2  258.31   54.89   3  0.7700
   0 -11   4   85.23   22.30   3  0.8300
   1 -11   5  132.18   33.69   3  0.8900
   0 -11   9  512.67   79.53   3  0.7600
   0  -9   7   84.30   20.60   3  0.9400
   0  -2   6  939.34   14.37   3  1.8400
  -1  -2   6 1101.53   18.46   3  0.9400
  -1  -3   4  623.43   10.45   3  1.4200
   0  -2   9 1143.66   19.16   3  1.1400
  -1  -4   5 1175.19   19.85   3  1.2900
   0  -2   7  607.86   12.28   3  1.5500
   0  -3   9 1124.17   23.47   3  1.2300
   0  -1   6  311.11    6.44   3  1.5800
  -1  -2   3  175.03    4.32   3  1.3700
  -1  -2   4  212.83    5.45   3  1.2200
  -1  -3   5  327.47    8.69   3  1.2800
  -1  -3   6  475.84   12.49   3  1.1500
   0  -3  10  916.95   24.80   3  1.0900
   0  -2  10  619.09   19.38   3  1.0000
   0  -1   4  153.62    4.62   3  2.6400
   0  -2   8  256.31    9.26   3  1.3200
  -1  -2  10  972.53   38.80   3  0.6000
   0  -1  11  649.29   26.25   3  0.7100
  -2  -4   4  551.59   18.81   3  0.7500
  -1  -4   6  252.25   11.18   3  1.1800
  -1  -2   2   38.19    1.77   3  1.5000
   0  -1   8  153.21    7.49   3  1.0800
   0  -2  11  384.51   19.67   3  0.8900
  -1  -3   9  433.47   21.44   3  0.8300
   0  -1   3  115.17    4.97   3  3.6800
  -1  -5  11  876.50   45.12   3  0.7900
  -1  -2   9  401.30   23.11   3  0.6600
  -1  -3  10  515.08   29.32   3  0.7500
  -2  -5   7  548.57   32.79   3  0.7200
  -1  -3   8  286.00   15.00   3  0.9200
   0  -2  13  468.88   29.38   3  0.7100
   0  -1  12  473.17   33.88   3  0.6400
   0  -4  12  506.48   29.43   3  0.9200
  -1  -4   9  349.37   19.99   3  0.9100
  -2  -5   6  412.59   26.30   3  0.7600
   0  -3  11  274.18   20.12   3  0.9800
  -1  -5   7  271.73   17.34   3  1.0600
   0  -3  12  308.67   23.00   3  0.8800
  -1  -4  10  320.26   25.71   3  0.8300
  -1  -2   7  148.22   10.64   3  0.8300
   0  -3  13  428.94   30.69   3  0.8000
  -1  -6  11  457.76   38.98   3  0.7900
  -1  -4  17  756.86  102.81   3  0.4800
   0  -3  14  332.65   38.90   3  0.7300
  -2  -5   5  180.26   17.34   3  0.8000
  -1  -3   7   64.81    8.47   3  1.0200
   1  -4  18  619.16   62.89   3  0.6800
   0  -1  15  345.83   54.64   3  0.4800
  -1  -7  12  516.41   52.83   3  0.7300
  -1  -6   9  239.57   26.99   3  0.9000
  -2  -6   7  200.48   27.25   3  0.7500
  -1  -4  12  167.00   30.75   3  0.7000
  -2  -5   9  197.44   28.88   3  0.6400
   0  -3  16  280.22   54.73   3  0.6100
  -1  -6   8   93.46   23.67   3  0.9600
  -1  -3  12  233.57   35.28   3  0.6200
  -1  -4   7   47.93    8.78   3  1.0800
  -3  -7   8  344.13   48.55   3  0.5200
  -1  -7  13  505.58   69.56   3  0.7000
  -2  -8  14  378.00   95.94   3  0.5400
  -1  -6  10   68.98   19.03   3  0.8500
  -1  -2  11  125.11   28.18   3  0.5400
  -2  -7   9  148.78   37.52   3  0.6800
   1  -1   6  691.17   12.79   3  2.4600
   2  -2  10  879.65   19.86   3  1.5500
   3  -1   8  553.16   14.17   3  1.9700
   2  -1  10  342.42   10.90   3  1.4600
   2  -1   6  396.11   12.23   3  2.6800
   4  -1  11  674.24   21.44   3  1.4100
   5  -2  13  936.35   32.68   3  1.2200
   4  -2  12  775.26   26.98   3  1.3400
   3  -2  15 1202.76   41.58   3  1.0000
   3  -2   9  475.69   16.68   3  1.7900
   4  -1  13  517.31   21.16   3  1.1800
   2  -2  11  397.46   15.47   3  1.3800
   5  -1  18 1800.00   71.81   3  0.8300
   2  -1   8  194.20    8.31   3  1.9500
   3  -1  13  429.89   20.22   3  1.1400
   3  -2  10  268.50   13.42   3  1.6200
   3  -3  11  346.71   18.94   3  1.4500
   4  -4  17  982.99   58.34   3  0.9400
   3  -1  11  216.22   12.09   3  1.4000
   7  -2  16  884.93   46.12   3  0.9600
   4  -2  17  662.90   46.89   3  0.9100
   3  -1  10  155.77    9.48   3  1.5600
   1  -1   5  100.12    5.34   3  3.0900
   5  -3  16  777.09   49.86   3  1.0100
   2  -2   8  139.33    8.51   3  2.0000
   4  -4  15  690.74   41.96   3  1.0700
   4   0  13  273.81   18.98   3  1.0900
   3   0   9   87.92    6.05   3  1.5800
   6  -2  16  399.66   36.05   3  0.9800
   6  -1  15  409.26   29.07   3  1.0100
   3  -3  13  215.55   19.15   3  1.2200
   4  -3  17  403.37   42.39   3  0.9300
   5  -1  19  729.09   57.49   3  0.7800
   4  -2  19  495.23   59.13   3  0.7800
   5  -2  15  333.65   30.92   3  1.0600
   4  -1  10  110.00    9.19   3  1.5400
   5  -5  20  731.19   74.78   3  0.8000
   6  -1  16  464.11   35.87   3  0.9500
   5  -3  15  219.36   28.54   3  1.0800
   2   0   7   34.16    3.28   3  1.9900
   6  -4  18  499.90   62.07   3  0.9000
   5  -2  14  263.35   22.84   3  1.1400
   3  -3  12  143.98   16.56   3  1.3300
   6  -5  19  447.59   56.39   3  0.8500
   6  -3  20  645.59   77.88   3  0.8000
   7  -2  21  472.03   67.19   3  0.7500
   7   0  20  609.99   67.96   3  0.7100
   9  -3  22  603.70   97.64   3  0.7100
   2  -1   7   44.42    4.74   3  2.2700
   5  -2  17  288.35   40.38   3  0.9300
   3   0  10   63.08    7.06   3  1.4100
   5  -1  15  170.59   22.92   3  1.0200
   4  -3  18  272.62   37.62   3  0.8700
   6  -3  21  465.99   84.20   3  0.7600
   4  -3  13  108.82   16.84   3  1.2400
   3  -2  12  114.88   14.52   3  1.3300
   5  -4  22  437.82   92.03   3  0.7100
   5  -4  16  139.71   31.33   3  1.0100
   7  -3  20  501.06   71.53   3  0.8000
   5  -1  12   55.81   10.34   3  1.2600
   4  -3  15  154.30   22.17   3  1.0700
   6   0  20  372.07   64.21   3  0.7000
   4  -1  17  274.68   42.14   3  0.8500
   4  -2  14  115.09   17.31   3  1.1400
   5  -3  20  211.84   49.64   3  0.7900
   4  -4  16  274.90   47.74   3  1.0000
   4  -2  11   28.47   10.13   3  1.4600
   4  -4  20  402.97   67.75   3  0.7800
   6  -5  20  309.66   68.87   3  0.8000
   3  -4  20  320.24   57.04   3  0.7400
   6  -2  18  133.46   30.05   3  0.8700
   1   0   3   10.84    1.75   3  4.7400
   2   0   6    4.02    1.23   3  2.4900
   2  -4   5  952.61   21.88   3  2.2300
   4  -6  10 1716.53   45.78   3  1.3000
   5  -5   8  938.35   29.62   3  1.4700
   5  -6  10 1176.60   42.36   3  1.2700
   4  -6  13 1622.06   57.08   3  1.1200
   3  -8  10  890.59   40.69   3  1.1100
   4  -7   7  751.95   29.78   3  1.3500
   4  -8   7  883.76   36.57   3  1.2300
   5  -8  12 1791.68   71.77   3  1.0300
   1  -2   2  297.62   12.51   3  4.7500
   4  -6   9  678.03   29.86   3  1.3700
   3  -4   6  330.60   14.95   3  2.0100
   4  -6   6  422.25   21.47   3  1.5300
   3  -6   7  389.57   19.88   3  1.5200
   2  -3   6  242.22   10.76   3  2.3600
   2  -6   7  292.46   15.88   3  1.5100
   1  -2   3  249.57   12.23   3  4.1400
   3  -4   7  242.85   13.13   3  1.8900
   4 -10  11 1320.33   76.66   3  0.9300
   4  -7  11  334.77   27.64   3  1.1600
   5  -9   7  489.91   33.64   3  1.1000
   4  -6  12  346.47   27.48   3  1.1800
   4  -5   8  290.14   20.04   3  1.5600
   4  -4   7  158.20   12.74   3  1.7800
   5  -8   7  422.80   32.83   3  1.1900
   3  -8   9  408.10   31.35   3  1.1500
   4  -8  12  757.41   52.95   3  1.0400
   5  -8   8  352.27   28.46   3  1.1600
   4  -8  11  338.51   35.27   3  1.0800
   4  -8  10  346.18   32.95   3  1.1200
   3  -4   5  124.63    9.83   3  2.1300
   4  -5  10  233.25   20.28   3  1.4000
   4  -7   9  300.24   27.80   3  1.2600
   2  -4   7  119.94    9.64   3  1.9100
   2  -5   6  125.76   10.72   3  1.8100
   3  -6   6  191.60   15.65   3  1.5900
   4  -7  13  488.21   42.24   3  1.0600
   4  -8   9  260.73   27.86   3  1.1600
   5 -10  11  511.88   58.44   3  0.9300
   5  -8   9  334.53   34.76   3  1.1300
   3  -5   7  161.07   13.82   3  1.7000
   8  -8  14  928.01   72.49   3  0.8900
   3  -4   9  157.15   12.89   3  1.6300
   6 -10  10  657.53   56.73   3  0.9300
   5 -10  13  622.49   69.97   3  0.8800
   6  -7  10  337.36   35.62   3  1.1400
   5  -9  14  611.31   68.62   3  0.9100
   5  -6   9  287.02   25.91   3  1.3200
   2  -3   4   61.93    6.12   3  2.8500
   7  -8  12  511.60   58.63   3  0.9700
   4 -11  13  777.02   87.94   3  0.8200
   4  -7   8  177.26   24.87   3  1.3100
   6  -9   9  431.70   44.37   3  1.0200
   5  -7   9  180.71   23.37   3  1.2200
   6  -8  14  299.08   43.36   3  0.9500
   4  -8  14  272.76   46.33   3  0.9600
   4  -5   7   99.74   13.92   3  1.6300
   5 -11  13  638.41   88.06   3  0.8300
   5  -6  11  154.50   27.26   3  1.2100
   4  -5  11   95.50   16.96   3  1.3300
   4 -11  11  288.15   53.34   3  0.8700
   3  -8   8  149.18   22.91   3  1.2000
   5 -13  13  727.04  102.17   3  0.7400
   9 -11  15  702.22  131.83   3  0.7400
   8  -8  13  227.23   48.24   3  0.9100
   6  -8  12  286.46   45.80   3  1.0100
   6  -9  14  402.97   60.20   3  0.9000
   6 -10  14  721.13   90.16   3  0.8500
   5 -10  14  392.48   84.93   3  0.8600
   7  -9  13  384.97   70.73   3  0.9000
   3  -3   5   42.31    5.94   3  2.4100
   5  -7  10   75.43   17.85   3  1.1800
   3  -9  10  160.72   26.09   3  1.0200
   6 -10  12  289.51   66.17   3  0.9000
   6  -9  12  103.17   37.38   3  0.9500
   5 -10  12  311.95   76.95   3  0.9100
   3  -5   5   34.23    7.37   3  1.8700
   4 -12  13  305.23   56.60   3  0.7700
   8 -12  15  558.49  128.27   3  0.7300
   2  -3   5   30.75    4.58   3  2.6100
   5  -6   8   70.54   17.04   3  1.3600
   7 -12  10  305.98   79.12   3  0.8100
   7 -10  12  380.61   73.08   3  0.8800
   5  -9  13  218.05   44.23   3  0.9400
   2  -5   5   16.48    4.67   3  1.9100
   2  -2   3    7.41    2.52   3  3.7200
   0  -5   7 2096.72   38.43   3  1.3800
   0  -4   6 1340.09   28.92   3  1.6500
   1  -5  12 2662.91   70.68   3  1.0800
   1  -3   8  914.75   24.54   3  1.7500
   1  -4  12 1066.72   31.16   3  1.1100
   1  -6  12 3392.16   93.36   3  1.0300
   1  -7   9 1503.03   43.20   3  1.1500
   2  -4  12 1200.57   37.08   3  1.2400
   0  -3   4  381.94   11.18   3  2.3500
   1  -2   6  447.53   13.43   3  2.4700
   0  -4   7  516.84   17.18   3  1.5000
   2  -4  11 1019.74   34.93   3  1.3500
   2  -7  11 1193.00   42.32   3  1.1100
   1  -6   8  434.88   19.17   3  1.3400
   2  -5  12  688.85   39.98   3  1.1900
   1  -3  10  272.81   14.94   3  1.3700
   2  -8  11  581.39   33.62   3  1.0300
   1  -3   9  268.28   14.21   3  1.5400
   1  -7  10  560.75   33.97   3  1.0900
   1  -6  15 1215.60   74.52   3  0.8500
   1  -5   7  192.71   10.56   3  1.6000
   1  -8  11  628.42   46.07   3  0.9600
   1  -4   8  211.23   13.82   3  1.6200
   1  -2   5  128.99    8.04   3  2.9400
   0  -6  10  588.01   39.92   3  1.0300
   0  -6   8  214.57   17.87   3  1.1800
   3  -5  13  289.14   27.25   3  1.1600
   2  -4   9  147.26   11.18   3  1.6100
   2  -5  15  619.57   47.08   3  0.9500
   2  -7  16 1604.76  123.03   3  0.8500
   1  -5  10  340.05   25.40   3  1.2600
   1  -3   6   83.46    6.21   3  2.2500
   1  -8  13  690.71   65.27   3  0.8800
   2  -5  11  170.00   17.08   3  1.2800
   1  -5   8  156.79   13.29   3  1.4800
   1  -5   9  176.37   16.39   3  1.3700
   3  -6  15  463.10   53.01   3  0.9800
   1  -3  11  122.13   11.02   3  1.2300
   0  -5   8  171.30   18.36   3  1.2700
   1  -4   7   69.60    8.40   3  1.7900
   3  -6  14  331.52   43.49   3  1.0400
   0  -7  12  313.66   43.22   3  0.8700
   0  -9  14  694.00  104.94   3  0.7200
   1  -6  11  282.68   31.10   3  1.1000
   2  -5  10  125.18   15.37   3  1.3700
   2  -5  14  398.65   41.53   3  1.0300
   1  -4  11   73.44   17.11   3  1.2200
   1  -9  14  707.17   75.63   3  0.7900
   1  -4   9  132.43   17.96   3  1.4700
   1  -8  17  725.66  122.95   3  0.7200
   1  -9  12  229.45   50.44   3  0.8600
   3  -7  15  164.25   38.60   3  0.9400
   1  -4  13  120.27   18.80   3  1.0200
   2  -6  14  571.33   70.44   3  0.9900
   2  -6  18  478.27   67.34   3  0.7700
   1  -8  12  404.78   55.10   3  0.9200
   2  -9  18  227.45  102.10   3  0.7100
   2  -5  13  189.08   35.43   3  1.1000
   0  -7  13  289.78   56.73   3  0.8200
   1  -7  12  109.40   33.56   3  0.9800
   2  -9  13  143.79   33.18   3  0.8800
   2  -6  19  302.34   65.19   3  0.7300
   1  -3   7   89.76   10.46   3  1.9800
   3 -10  15  274.59   61.77   3  0.8000
   0  -7  11  196.63   50.70   3  0.9200
   3  -3  -5 1155.71   21.25   4  2.1100
   2  -5  -5 1487.49   27.50   4  2.1300
   4  -4  -3 1271.01   24.51   4  1.7700
   3  -4  -5 1495.95   30.01   4  2.0200
   3  -7  -5 1684.84   34.54   4  1.5600
   5  -5  -4 1422.05   33.30   4  1.4100
   3  -6  -8 1440.98   34.10   4  1.5600
   2  -6  -8  977.14   23.65   4  1.7000
   4  -6  -5 1761.18   41.70   4  1.5200
   3  -4  -7 1082.62   26.08   4  1.8200
   2  -3  -5  841.66   19.92   4  2.6000
   4  -7  -8 2067.61   52.84   4  1.3300
   2  -4  -4  825.06   20.51   4  2.5000
   5  -7  -7 2328.68   65.17   4  1.2300
   4  -4  -4  640.69   18.05   4  1.7400
   6  -6  -5 1470.39   43.76   4  1.1700
   4  -7 -12 2146.05   66.82   4  1.1600
   5  -6  -6 1255.08   38.89   4  1.3100
   6  -6 -10 1629.15   55.13   4  1.0600
   3  -4  -8  529.77   17.47   4  1.7200
   5  -7  -9 1459.51   56.78   4  1.1800
   7  -7 -10 1541.29   71.09   4  0.9500
   5  -7  -5 1312.20   49.14   4  1.2700
   2  -4  -6  494.24   16.61   4  2.2400
   3  -8  -9  890.15   33.14   4  1.3200
   3  -3  -4  307.75   10.99   4  2.2300
   2  -2  -2  317.03   10.72   4  3.4700
   5  -7 -13 1889.99   70.05   4  1.0400
   6  -8 -11 2234.50   89.91   4  0.9900
   2  -4  -5  376.35   14.12   4  2.3800
   3  -5  -3  557.76   19.15   4  1.9500
   4  -9 -11 1238.18   54.31   4  1.1000
   5 -11  -7 1731.29   74.71   4  0.9800
   4  -4  -7  348.00   14.13   4  1.5600
   3  -6  -5  440.86   19.07   4  1.7100
   4  -6  -8  782.64   33.98   4  1.4000
   3  -5  -6  460.89   19.11   4  1.8100
   1  -3  -4  229.11    9.58   4  3.3900
   2  -3  -4  301.92   13.65   4  2.8000
   4 -10 -10 1086.02   57.01   4  1.0600
   3  -5  -4  372.03   16.95   4  1.9200
   4  -5  -9  526.81   23.67   4  1.4000
   6  -6  -9  778.35   38.75   4  1.0900
   4  -5  -4  428.11   19.71   4  1.6500
   3  -7  -9  406.76   24.52   4  1.4100
   5  -6 -10  682.83   36.90   4  1.1800
   5 -10  -8  990.75   61.98   4  1.0400
   2  -2  -3  170.57    7.91   4  3.2600
   3  -7  -6  394.75   21.47   4  1.5300
   7  -9 -11 1723.34  109.61   4  0.8800
   4  -9  -8  654.02   40.92   4  1.1900
   4  -6  -6  383.48   25.03   4  1.4900
   3  -4  -6  233.06   13.40   4  1.9200
   6 -11 -13 1850.10  135.35   4  0.8500
   5  -6  -7  390.31   26.84   4  1.2900
   5  -8 -12 1014.58   66.48   4  1.0400
   1  -2  -2  216.02   11.55   4  4.9900
   5  -5  -7  298.74   18.66   4  1.3300
   5  -5  -8  288.79   21.01   4  1.2800
   5  -5  -5  281.70   17.21   4  1.3900
   3  -4  -3  205.05   12.16   4  2.1500
   4  -6  -9  501.64   31.38   4  1.3500
   6  -8  -7  969.01   62.87   4  1.0600
   4  -8  -5  454.51   27.86   4  1.3100
   4  -7  -7  430.35   30.45   4  1.3700
   7  -8 -11 1220.96   86.23   4  0.9100
   3  -9 -12  415.61   36.00   4  1.1300
   6  -9 -13 1479.03  102.36   4  0.9100
   4  -7  -4  314.50   20.49   4  1.4300
   4  -7 -11  636.86   40.99   4  1.2100
   4  -5  -5  244.30   16.69   4  1.6100
   1  -2  -3  163.32    9.66   4  4.4700
   5  -7 -10  574.73   40.80   4  1.1400
   4  -5  -6  176.29   16.28   4  1.5700
   4  -8  -8  393.51   33.08   4  1.2500
   4  -8  -9  504.05   35.88   4  1.2200
   5 -12 -10 1151.52   81.11   4  0.9000
   4  -9  -6  360.52   29.26   4  1.2100
   8 -10  -8 1683.46  129.10   4  0.8200
   8  -8  -6  980.94   67.64   4  0.8900
   6  -8  -8  740.49   59.07   4  1.0500
   4 -10 -12  551.54   52.49   4  1.0200
   5  -6  -5  257.38   23.56   4  1.3300
   4 -11 -14  734.61   65.93   4  0.9300
   4  -4  -5  133.65   10.77   4  1.6900
   1  -1  -1  142.31    9.20   4  6.9300
   6 -11  -9  721.87   67.53   4  0.9100
   7  -8 -10  694.59   67.06   4  0.9200
   6 -12 -16 1669.85  157.55   4  0.7800
   3  -4  -4  143.35   11.21   4  2.1000
   5  -6 -12  325.44   32.34   4  1.0900
   7  -7  -7  472.41   52.27   4  0.9900
   6  -9  -9  662.91   67.40   4  0.9900
   6  -8  -9  588.54   65.31   4  1.0300
   5  -7  -6  257.78   36.82   4  1.2500
   4  -7  -5  197.21   20.63   4  1.4200
   2  -5  -6  106.44    9.72   4  2.0400
   6 -10  -7  883.08   70.37   4  0.9700
   8  -9  -7  676.01   93.03   4  0.8600
   6 -10 -10  898.31   88.59   4  0.9400
   6 -12  -7  567.80   72.27   4  0.8700
   5  -9 -14  553.84   69.33   4  0.9500
   6  -8 -16  709.19   72.78   4  0.8600
   3  -6  -7  116.94   14.64   4  1.6200
   4  -7  -6  192.41   20.09   4  1.3900
   4  -8 -11  315.93   35.69   4  1.1600
   3  -5  -5   97.47   11.23   4  1.8700
   6  -8  -6  347.88   48.95   4  1.0800
   3  -5  -9  106.45   14.36   4  1.5700
   3  -7  -7  164.48   16.70   4  1.5000
   3  -6  -9  165.57   19.17   4  1.4900
   6 -10 -14  697.09   95.48   4  0.8700
   3  -3  -3   43.51    5.26   4  2.3100
   3  -6 -10   95.15   15.21   4  1.4300
   6 -11 -12  886.26  106.05   4  0.8700
   8  -9 -10  604.75   88.56   4  0.8300
   5  -9 -13  454.31   61.66   4  0.9800
   5  -9  -6  410.99   38.95   4  1.1200
   4  -9  -9  406.58   39.88   4  1.1500
   4  -9  -7  299.46   33.06   4  1.1900
   5 -10 -14  518.48   81.11   4  0.9200
   5 -11 -12  385.18   63.49   4  0.9200
   8 -10 -12  730.98  118.61   4  0.7900
   6 -11 -10  663.31   94.68   4  0.9000
   7 -11  -7  798.30  116.93   4  0.8600
   8  -9  -8  690.03   83.85   4  0.8500
   2  -3  -3   60.44    6.44   4  2.9700
   4  -7 -10  135.88   28.64   4  1.2500
   4  -8 -12  288.16   36.55   4  1.1200
   7  -9 -10  722.58   87.34   4  0.9000
   5 -13 -13  823.38  102.73   4  0.8300
   4 -11 -16  584.21   69.21   4  0.8800
   6  -9 -11  383.48   64.77   4  0.9600
   5  -8 -13  313.78   54.85   4  1.0100
   5  -9  -9  245.14   41.89   4  1.0700
   8 -11  -7  987.81  119.83   4  0.8000
   6 -10  -6  360.45   50.78   4  0.9800
   6 -15 -14 1444.28  176.76   4  0.7200
   3  -8 -10  102.56   19.18   4  1.2800
   8  -8 -13  414.08   74.80   4  0.8000
   6 -11  -7  626.71   76.19   4  0.9200
   4  -6  -7  101.32   22.80   4  1.4500
   7 -11  -8  581.13  120.99   4  0.8600
   6  -6  -7  140.53   21.14   4  1.1400
   5  -8 -10  228.97   45.91   4  1.1000
   5 -10  -9  357.01   58.19   4  1.0200
   7  -8 -12  333.46   64.10   4  0.8900
   4 -10 -13  356.35   57.78   4  1.0100
   4  -5 -10   82.73   16.45   4  1.3400
   5 -11 -13  361.45   78.45   4  0.9000
   9 -10 -13  775.56  139.35   4  0.7200
   7  -8  -6  266.70   49.36   4  0.9800
   7  -9 -12  518.13   90.93   4  0.8600
   6  -6  -6  134.37   25.27   4  1.1600
   5  -7  -8   98.40   25.14   4  1.2000
   9  -9 -15 1020.90  128.38   4  0.7000
   4  -9 -14  252.88   51.73   4  1.0100
   7 -12 -11  322.89   93.17   4  0.8000
   2  -4  -3   39.51    5.91   4  2.5900
  10 -10  -8  663.71  141.32   4  0.7000
   7  -8 -17  217.52   58.97   4  0.7800
   6 -10 -12  274.52   60.54   4  0.9100
   6  -7  -6  239.76   39.49   4  1.1200
   7 -12  -7  564.36   96.86   4  0.8200
   5  -6 -11  137.29   22.68   4  1.1300
   7  -8 -15  572.24   96.48   4  0.8300
   4  -6 -11  115.83   26.43   4  1.2500
   6  -9 -12  320.56   62.05   4  0.9300
   6  -7  -5  150.22   31.14   4  1.1300
   6 -13  -8  241.11   59.53   4  0.8300
   5  -2  -3 2088.12   31.76   4  1.3800
   5  -2  -2 1903.99   30.59   4  1.3900
   3  -1  -1  866.24   13.91   4  2.2300
   3  -2  -5 1367.85   22.26   4  2.0900
   4  -2  -6 1057.70   21.78   4  1.5700
   4  -1  -8  974.73   21.65   4  1.2200
   5  -1  -9 1759.54   39.33   4  0.9900
   4  -3  -9 1274.47   28.02   4  1.3900
   2  -1  -2  580.73   13.22   4  3.4300
   5  -3  -7 1209.13   31.02   4  1.3100
   4  -3  -6  797.67   20.86   4  1.6400
   3  -1  -5  416.74   11.08   4  1.8700
   4  -1  -6  519.77   14.31   4  1.3800
   7  -2  -2 1603.57   45.33   4  0.9300
   4  -2  -4  425.04   14.00   4  1.7200
   3  -1  -6  266.53    8.71   4  1.7100
   4  -2  -3  378.73   12.66   4  1.7700
   5  -1  -4  476.78   18.46   4  1.2100
   4  -1  -2  242.53    8.41   4  1.5900
   3  -1  -2  249.53    8.01   4  2.2200
   6  -4  -5  837.68   31.62   4  1.2000
   7  -4  -6 1503.11   51.16   4  1.0200
   7  -4  -4 1236.64   42.57   4  1.0400
   5  -1  -5  490.10   17.02   4  1.1700
   6  -5 -13 1734.76   65.48   4  0.9600
   6  -4  -8  886.87   35.47   4  1.1200
   5  -2  -7  588.10   22.72   4  1.2300
   6  -4 -11 1303.20   53.14   4  1.0100
   4  -1  -5  249.83   10.66   4  1.4600
   3  -2  -2  317.18   10.94   4  2.4300
   2  -1  -4  200.57    7.47   4  2.7700
   6  -4  -4  802.20   30.28   4  1.2200
   6  -4  -7  820.32   34.26   4  1.1500
   6  -2  -7  642.05   30.11   4  1.0400
   6  -2  -3  522.91   22.83   4  1.1200
   5  -3  -3  277.44   14.00   4  1.4600
   3  -2  -3  249.65   10.10   4  2.4200
   8  -2  -5 1564.28   65.63   4  0.7900
   5  -4 -10  599.20   27.09   4  1.1900
   7  -4 -10 1472.56   61.12   4  0.9300
   5  -4  -9  553.52   25.14   4  1.2400
   6  -3  -6  522.45   28.82   4  1.1400
   7  -4  -5  900.57   41.54   4  1.0300
   4  -2  -7  278.85   14.00   4  1.4800
   6  -5 -11  968.91   49.28   4  1.0300
   4  -2  -8  255.72   13.88   4  1.3900
   5  -3  -5  348.68   17.12   4  1.4000
   8  -6 -10 1759.18   85.55   4  0.8600
   8  -4  -8 1327.04   74.97   4  0.8600
   7  -5  -5  721.25   38.12   4  1.0400
   7  -2 -11 1166.96   67.95   4  0.8000
   8  -2  -4 1035.57   52.95   4  0.7900
   7  -2 -10  909.93   52.46   4  0.8200
   6  -2 -12  748.41   44.41   4  0.8600
   2  -1  -1  127.88    6.57   4  3.5800
   7  -3  -3  487.85   29.99   4  1.0000
   7  -4 -11  982.37   68.36   4  0.9000
   9  -3  -5 1354.02   81.02   4  0.7500
   4  -3  -4  167.58    9.37   4  1.7700
   6  -2  -5  390.16   22.51   4  1.0900
   7  -5  -9  906.06   50.02   4  0.9700
   6  -4 -10  550.47   35.72   4  1.0500
   2  -1  -3   83.70    5.08   4  3.1300
   6  -5 -10  507.90   37.14   4  1.0600
   7  -3 -13  934.14   71.56   4  0.8000
   8  -2  -6  722.37   59.78   4  0.7800
   4  -2  -2  111.70    7.36   4  1.7900
   4  -1  -4   93.09    6.67   4  1.5200
   4  -1  -7  140.57   10.05   4  1.3000
   7  -3  -8  584.15   43.17   4  0.9400
   8  -5  -5  623.29   52.15   4  0.9100
   5  -4  -5  200.28   17.07   4  1.4200
   9  -6 -12 1574.16  109.31   4  0.7500
   9  -5  -5 1091.30   73.98   4  0.8100
   7  -2  -6  425.59   39.25   4  0.9100
   4  -3  -7  147.77   11.96   4  1.5600
   7  -2 -13  794.88   73.08   4  0.7400
   8  -4 -11  678.99   70.19   4  0.8100
   8  -4 -12  557.86   68.94   4  0.7900
   7  -3 -11  463.30   48.17   4  0.8600
   9  -6  -6  895.47   82.57   4  0.8100
   8  -4  -7  508.03   46.91   4  0.8700
   8  -2 -10  731.39   73.33   4  0.7300
   5  -2  -6  127.20   13.67   4  1.2800
  10  -8 -10  991.92  121.84   4  0.7100
   9  -7 -14 1197.16  122.45   4  0.7200
   8  -5  -7  615.94   61.09   4  0.8900
   7  -5  -6  346.75   34.34   4  1.0300
   5  -4  -7  147.29   16.72   4  1.3400
   4  -3  -8  117.07   11.37   4  1.4700
   9  -6  -5  632.08   65.64   4  0.8200
   8  -5 -15  964.96  109.66   4  0.7400
   8  -3  -9  544.83   61.49   4  0.8000
   6  -2 -10  381.87   36.10   4  0.9300
   8  -4  -6  377.90   51.59   4  0.8900
   8  -5  -9  509.90   54.07   4  0.8700
   6  -3 -13  278.05   36.68   4  0.8900
   7  -4 -13  488.87   55.51   4  0.8400
   6  -3 -11  195.12   29.78   4  0.9700
   8  -3 -14  946.27  103.79   4  0.7000
   4  -2  -5   75.63    8.98   4  1.6500
   4  -3  -3   65.15    8.14   4  1.8200
   9  -6  -8  664.53   74.88   4  0.8000
   5  -3  -8  108.67   16.41   4  1.2600
   7  -2  -5  211.58   29.26   4  0.9200
   8  -4  -4  368.66   44.66   4  0.9000
   7  -4 -15  274.10   60.16   4  0.7800
   5  -3 -11   90.41   17.61   4  1.0900
   8  -3 -11  408.21   65.46   4  0.7700
   7  -3 -14  384.25   61.90   4  0.7600
   7  -2  -4  128.18   27.96   4  0.9300
   5  -4  -6   77.27   12.98   4  1.3800
   7  -4 -12  263.21   58.53   4  0.8700
   6  -3  -9  187.43   27.35   4  1.0400
   8  -4 -10  218.04   49.67   4  0.8200
   8  -6  -5  196.67   41.66   4  0.9200
   8  -3  -6  134.80   35.94   4  0.8400
   8  -6 -12  347.53   61.70   4  0.8200
   3  -1  -4   26.76    4.42   4  2.0100
   5  -1  -8   76.17   14.22   4  1.0400
   7  -4 -14  315.18   57.85   4  0.8100
   7  -3  -7  199.65   30.05   4  0.9600
   6  -4 -13  162.56   36.48   4  0.9300
   7  -3 -12  184.73   36.01   4  0.8300
   5  -2  -8   56.38   11.04   4  1.1800
  10  -6  -5  263.16   58.09   4  0.7300
   9  -3  -9  259.28   60.14   4  0.7100
  10  -5  -8  361.46   66.91   4  0.7000
   3  -2  -4   22.17    5.29   4  2.2400
   4   0  -5 4151.56   38.22   4  1.1400
   4   0  -2 2914.84   27.39   4  1.2000
   3   0  -2 1458.41   14.92   4  1.6000
   3   0   2 1216.23   14.30   4  1.0500
   3   0  -6 1637.22   19.95   4  1.3000
   1   0   1  156.75    1.96   4  2.4000
   5   0   0 3295.03   45.33   4  0.8800
   2   0   0  324.66    5.11   4  2.1900
   3   0  -3  589.84   10.02   4  1.5700
   2   0  -2  399.74    6.67   4  2.3500
   3   0  -7  828.22   15.09   4  1.2000
   4   0  -4  911.61   17.73   4  1.1800
   3   0   1  426.33    8.48   4  1.2800
   3   0  -1  328.72    6.79   4  1.5700
   4   1  -6 2042.26   45.96   4  0.7200
   3   0   0  281.41    6.45   4  1.4600
   3   1  -4  868.24   21.06   4  0.7800
   4   0   0  554.17   13.41   4  1.1000
   5   0  -2 1103.43   26.91   4  0.9500
   4   0  -9 1326.67   32.27   4  0.9200
   2   0   2  137.58    3.35   4  1.2000
   4   1  -2 1333.53   35.36   4  0.6700
   5   1  -5 2445.45   64.37   4  0.6500
   2   1  -7  831.26   23.39   4  0.7200
   4   0  -8 1033.00   26.74   4  0.9800
   3   1 -11 2433.09   65.30   4  0.6100
   2   0  -3  190.85    4.81   4  2.1700
   6   0  -2 1588.25   44.39   4  0.7900
   4   0   3  680.09   22.65   4  0.7400
   2   1  -6  497.47   17.28   4  0.7200
   7   0  -4 2323.53   75.41   4  0.6800
   2   0   1   72.05    2.32   4  1.7600
   6   0  -3 1204.17   40.94   4  0.8000
   3   0  -4  201.38    6.92   4  1.5000
   3   1  -9 1021.40   38.52   4  0.6700
   5   1  -6 1349.44   51.90   4  0.6500
   6   0   1 1455.53   53.35   4  0.6900
   4   1  -5  837.85   31.47   4  0.7300
   5   0   2  755.99   28.27   4  0.7400
   8  -1  -2 2014.22   75.36   4  0.7000
   5   0   1  544.26   23.87   4  0.8200
   4   1 -11 1078.66   60.14   4  0.6000
   2   1  -5  182.68   11.03   4  0.7600
   5   1  -3  739.58   37.12   4  0.6300
   7   1  -3 1468.86   97.38   4  0.5100
   6   0 -13 1445.73   81.17   4  0.6300
   6   1  -7 1096.49   68.20   4  0.5800
   1   0  -2   60.90    2.88   4  3.8900
   9  -1  -1 1772.03  101.65   4  0.6000
   4   1  -3  263.47   21.22   4  0.7000
   8   0  -3 1449.23   88.38   4  0.5900
   6   1   0  755.71   64.81   4  0.4800
   6   1  -6  825.30   57.90   4  0.5900
   5   1  -2  530.29   37.07   4  0.6100
   7   0   1  857.40   62.72   4  0.6000
   5   0   4  513.08   41.64   4  0.5700
   6   0   3  622.97   48.32   4  0.5900
   8   0   1 1288.04   97.41   4  0.5300
   4   1   0  374.21   30.75   4  0.5200
   6   0  -1  470.06   34.49   4  0.7600
   6  -1  -1  233.83   19.04   4  0.9600
   2   0  -4   43.83    3.03   4  1.9500
   7   1 -12 1524.77  119.45   4  0.4900
   3   1  -2  130.80   12.91   4  0.6900
   5   0  -4  186.58   17.22   4  0.9500
   2   1  -8  240.70   18.81   4  0.6900
   7   0  -8  819.66   60.89   4  0.6600
   7   0   2  647.83   65.51   4  0.5600
   4   0   4  278.19   25.66   4  0.6000
   5   0  -8  241.50   24.57   4  0.8500
   6   0   0  317.53   33.26   4  0.7300
   2   1  -4   92.14    8.56   4  0.7500
   4   0  -7  106.92   12.89   4  1.0300
   7   0   0  511.86   59.55   4  0.6300
  10  -1  -7  941.20  122.80   4  0.5400
   8   0 -13  960.13  109.40   4  0.5300
  12  -2  -1 1146.10  172.56   4  0.4800
   7   1  -8  863.40   85.57   4  0.5200
   5   0  -7  186.40   19.95   4  0.8900
   9   0  -5 1289.32  129.05   4  0.5300
   7   0  -1  476.37   51.21   4  0.6500
   5   0   5  317.63   46.70   4  0.4800
   3   0  -5   59.63    6.32   4  1.4000
   3   1  -8   89.56   17.08   4  0.7100
   5   0  -9  213.45   27.35   4  0.8200
   6   1  -2  318.99   46.86   4  0.5500
   5   1 -14  421.99   76.47   4  0.5100
   8   0  -7  942.77  111.06   4  0.5900
   4   0   1   80.80   11.50   4  1.0000
   8   0  -9  757.34   98.00   4  0.5800
   4   0  -3   39.14    8.11   4  1.2000
   5   1 -10  257.68   47.66   4  0.5900
   8   0  -2  293.35   58.44   4  0.5800
   6   0   2  213.40   38.16   4  0.6400
   7   0  -7  284.82   52.02   4  0.6800
   6   0  -9  156.21   36.29   4  0.7300
   4   1 -10  125.51   36.51   4  0.6200
   8   1  -8  365.47   75.36   4  0.4800
   8   0  -6  171.34   49.43   4  0.6000
   8   0 -14  446.57   87.68   4  0.5100
   6   0  -6  164.17   26.72   4  0.7800
   9   0  -8  308.43   90.49   4  0.5300
  -2  -2   1 1702.59   19.09   4  1.1700
  -2  -2  -1  986.06   12.34   4  1.8500
  -2  -3   1 1215.02   16.51   4  1.6600
  -1  -1   0  567.44    8.18   4  3.0800
  -3  -4   1 1412.22   27.69   4  1.1200
  -1  -2   3  420.37    9.01   4  1.4400
  -2  -4   4 1278.88   28.97   4  1.0800
  -1  -2   4  421.68   11.94   4  0.9100
  -4  -3  -2 2145.04   61.60   4  0.6700
  -4  -3  -3 2182.09   61.97   4  0.7400
  -3  -2  -4  514.94   15.77   4  0.9800
  -4  -4  -1 1776.30   53.12   4  0.8500
  -3  -3  -1  547.97   16.83   4  1.1700
  -3  -2  -3  582.58   18.27   4  0.9100
  -4  -5   1 1631.16   53.59   4  0.8400
  -3  -4   0  541.81   16.57   4  1.2500
  -3  -3   0  644.31   20.17   4  1.0300
  -5  -5  -4 1954.44   63.51   4  0.7900
  -4  -4  -4  725.16   24.98   4  1.0200
  -3  -3  -2  330.79   12.86   4  1.2800
  -4  -3  -4  951.46   40.63   4  0.7900
  -3  -3  -3  206.57    9.43   4  1.3500
  -3  -5   4  819.01   43.67   4  0.8400
  -5  -5   0 2104.96  103.15   4  0.6200
  -6  -7  -4 1799.44   94.94   4  0.7000
  -5  -4  -4 1177.66   71.10   4  0.6500
  -5  -6   0 1134.96   73.14   4  0.7200
  -1  -2   2   89.84    4.30   4  2.1500
  -1  -1   1   18.19    1.34   4  1.6100
  -3  -3   3  641.88   51.19   4  0.5400
  -6  -6  -2 1441.36  125.24   4  0.5900
  -2  -3   5  408.29   36.02   4  0.6100
  -4  -3  -1  560.54   51.29   4  0.5900
  -4  -4   0  503.82   40.10   4  0.7700
  -5  -7   1 1075.87   75.73   4  0.7200
  -3  -4   5  836.55   73.56   4  0.5600
  -4  -6   2  412.03   38.05   4  0.8300
  -2  -3   3  168.34   13.10   4  1.0800
  -4  -5   4  991.94   95.20   4  0.5800
  -4  -6   4  514.14   78.25   4  0.6800
  -3  -2  -1  211.77   20.44   4  0.6600
  -5  -6   2 1291.63  116.89   4  0.6100
  -3  -4   4  444.58   53.83   4  0.6900
  -3  -2  -2  158.03   15.17   4  0.8100
  -6  -5  -5 1076.13  116.18   4  0.5700
  -6  -7   0 1548.32  128.50   4  0.5900
  -1  -1  -1   52.61    3.16   4  4.0500
  -5  -6  -4  314.08   31.06   4  0.8600
  -5  -3  -6  802.52   96.79   4  0.5000
  -4  -7   4  606.55   66.97   4  0.7300
  -4  -6   3  522.64   52.03   4  0.7600
  -6  -7  -1  883.61  101.46   4  0.6200
  -5  -7   2  570.89   77.67   4  0.6700
  -7  -8   0 1860.41  190.12   4  0.4900
  -4  -5  -1  168.61   20.48   4  0.9800
  -4  -5   0  193.97   27.26   4  0.9100
  -3  -3   2  298.87   29.92   4  0.7000
  -4  -5  -2  188.93   19.06   4  1.0400
  -7  -7  -5 1241.84  146.46   4  0.5500
  -3  -5   3  180.30   21.03   4  0.9600
  -5  -8   2  634.44   71.81   4  0.7000
  -4  -4   1  136.85   31.31   4  0.6800
  -5  -4  -3  303.28   65.24   4  0.6100
  -4  -7   3  283.11   36.52   4  0.8000
  -2  -4   7  343.26   62.04   4  0.5800
  -6  -8   1  568.55  114.78   4  0.6000
  -3  -4  -1   63.04    8.52   4  1.3700
  -7  -7  -1 1891.68  240.90   4  0.4700
  -5  -6  -1  102.54   29.45   4  0.7600
  -5  -7   0  213.87   46.14   4  0.7600
  -6 -11   6  716.68  140.73   4  0.5000
  -5  -9   6  260.89   91.06   4  0.5500
  -5  -5  -3   93.11   29.20   4  0.7600
  -2  -4   0  778.43   15.47   4  1.9100
  -2  -4  -1  924.06   18.83   4  2.0600
  -3  -5  -2  854.11   21.81   4  1.4600
  -3  -5  -1  919.34   22.02   4  1.3900
  -2  -5   1  770.95   17.55   4  1.6200
  -2  -6   1 1074.08   24.82   4  1.4900
  -2  -5   0  680.89   17.03   4  1.7600
  -3  -7  -2 1276.94   33.54   4  1.3100
  -2  -5  -1  530.75   15.42   4  1.8600
  -3  -6   0  788.85   23.05   4  1.2700
  -2  -7  -1  818.67   25.81   4  1.4900
  -2  -4  -2  406.90   12.36   4  2.1500
  -1  -3  -2  557.64   16.29   4  3.5100
  -3  -6  -4  568.26   18.66   4  1.4500
  -2  -6  -3  610.09   19.62   4  1.7500
  -3  -7  -3  904.19   29.28   4  1.3400
  -5  -8  -3 2043.68   68.77   4  0.8700
  -2  -7  -3  715.07   23.17   4  1.5700
  -2 -10  -1 1556.16   51.92   4  1.1200
  -2  -5   2  371.97   13.04   4  1.4700
  -1  -2   0  302.77    9.61   4  3.8100
  -3  -6   1  657.38   24.10   4  1.1900
  -2 -10   0 1310.25   47.88   4  1.0900
  -1  -4   0  336.57   12.29   4  2.5900
  -1  -3   1  257.25    9.15   4  2.7600
  -2  -7   1  546.04   24.22   4  1.3600
  -4  -8   2 1250.60   55.27   4  0.8600
  -3  -8   2  774.40   38.79   4  1.0300
  -3  -8  -2  677.10   29.61   4  1.2100
  -6  -9  -6 1840.12   80.93   4  0.7600
  -4  -9  -3  942.19   45.68   4  1.0100
  -4  -8  -2  795.29   45.74   4  1.0300
  -1  -2  -1  228.09    9.51   4  4.2900
  -4  -7  -4  589.36   28.84   4  1.1200
  -2  -6  -1  320.39   15.27   4  1.6700
  -2  -6  -4  288.86   13.94   4  1.7600
  -6  -9  -7 1743.36   81.07   4  0.7700
  -2  -8   0  480.93   24.49   4  1.3000
  -4  -7  -1  522.30   31.08   4  1.0300
  -4  -9  -7  805.37   43.11   4  1.0400
  -4  -9   0  934.07   49.28   4  0.9200
  -3  -9  -2  621.01   37.42   4  1.1300
  -3  -9   0  601.87   40.60   4  1.0600
  -4  -6  -4  272.55   17.22   4  1.1400
  -4  -9   1  924.76   59.27   4  0.8800
  -1  -3  -1  155.13    8.44   4  3.4400
  -3  -8  -6  356.17   22.20   4  1.2600
  -4  -9  -6  643.85   40.47   4  1.0400
  -4  -9  -1  797.34   52.63   4  0.9500
  -4 -10  -7  686.50   48.35   4  0.9800
  -3  -7  -1  248.79   19.59   4  1.2600
  -5 -10  -1 1075.07   80.51   4  0.7900
  -3 -10  -1  656.14   51.39   4  1.0200
  -1  -3   0  129.12    7.49   4  3.1700
  -3 -10   0  580.78   46.89   4  0.9900
  -2  -4   1   66.01    6.23   4  1.7100
  -4  -9  -2  629.61   49.24   4  0.9800
  -2  -6   0  217.45   13.56   4  1.5900
  -4  -9   2  522.09   57.23   4  0.8400
  -3 -12   0 1048.28   80.89   4  0.8700
  -1  -6   0  148.85   10.70   4  1.8500
  -2  -6  -2  120.33   10.77   4  1.7200
  -4 -10  -1  532.72   51.65   4  0.9100
  -3 -10  -5  299.62   33.70   4  1.0900
  -3 -12   2 1024.59   88.52   4  0.8100
  -3  -6  -1  124.17   11.83   4  1.3400
  -3 -10  -4  302.38   35.67   4  1.0800
  -6 -11  -5  777.59   87.23   4  0.7300
  -4 -12  -3  667.49   69.44   4  0.8500
  -4 -12  -2  950.66   83.87   4  0.8300
  -2  -9   1  194.97   26.18   4  1.1400
  -3  -7  -4  136.70   14.64   4  1.3600
  -3  -8  -3  209.11   21.13   4  1.2400
  -4 -14  -5  845.32   95.77   4  0.7800
  -3  -9   3  441.09   46.87   4  0.9200
  -3 -13  -1  724.31   80.04   4  0.8300
  -5  -8  -2  349.50   41.68   4  0.8500
  -2  -8  -1  153.37   17.41   4  1.3400
  -2  -7   0  101.75   13.95   4  1.4300
  -2  -5  -2   65.22    7.08   4  1.9300
  -3 -11  -1  486.59   49.07   4  0.9500
  -3 -10   1  387.67   41.69   4  0.9500
  -4 -10   1  482.75   55.21   4  0.8500
  -3  -8   1  195.03   23.29   4  1.0800
  -6 -10  -5  407.99   75.09   4  0.7400
  -4 -11  -4  300.98   49.52   4  0.9100
  -5  -9  -1  424.60   48.18   4  0.8100
  -2  -6   2  100.78   12.02   4  1.3800
  -1  -5   0   63.34    6.42   4  2.1700
  -5 -10  -6  307.20   44.58   4  0.8700
  -5  -8  -4  194.79   31.26   4  0.8900
  -3  -7   0  158.97   19.26   4  1.2100
  -3  -5  -4   59.57    7.44   4  1.5200
  -4 -15  -3  903.06  123.79   4  0.7200
  -3  -9  -4  227.11   29.37   4  1.1600
  -3 -13  -3  617.65   72.73   4  0.8600
  -5 -11  -8  437.82   62.47   4  0.8400
  -4  -8  -6  167.84   24.85   4  1.0900
  -3  -5  -3   35.00    7.77   4  1.5000
  -5 -12  -2  595.07   94.63   4  0.7500
  -2  -5  -3   44.39    5.75   4  1.9600
  -4 -12  -5  602.31   80.78   4  0.8700
  -4 -15  -4  649.34  110.12   4  0.7300
  -3 -11  -3  357.24   43.33   4  0.9900
  -2  -3  -2   21.54    3.04   4  2.2800
  -5 -11   1  392.45   78.65   4  0.7200
  -5 -14  -6  568.58  114.35   4  0.7300
  -2  -5  -4   28.27    4.79   4  1.9600
  -5 -11  -4  580.49   73.47   4  0.8200
  -5 -13  -9  381.78   90.35   4  0.7700
  -4 -10  -6  144.65   29.49   4  0.9800
  -5 -10  -7   65.14   23.83   4  0.8900
  -3 -13   0  256.65   54.51   4  0.8100
  -2  -7  -2   50.22   11.30   4  1.5400
  -2  -9   0  106.23   23.38   4  1.1900
   0  -7  -3 2550.46   36.51   4  1.8200
  -1  -4  -3 1370.63   20.05   4  2.8200
   0  -6  -1 1481.26   24.91   4  2.0700
  -1  -5  -2 1108.10   18.61   4  2.3400
   0  -5  -2 1151.61   21.62   4  2.5400
  -1  -7  -2 1288.72   25.39   4  1.7100
   0  -3  -3  903.41   19.38   4  3.9800
  -1  -9  -3 1345.12   32.69   4  1.3600
   0  -5  -1  598.40   14.81   4  2.5000
   0  -9  -6 1364.63   36.02   4  1.4000
  -2  -9  -5 1076.74   31.47   4  1.2900
  -1  -6  -3  526.63   15.03   4  2.0000
   0  -7  -6  811.16   22.46   4  1.7600
  -1 -10  -5 1511.58   43.18   4  1.2400
  -1  -8  -2  724.93   22.20   4  1.5100
  -1  -6  -5  530.23   15.43   4  1.9600
   0  -4  -1  480.48   13.99   4  3.1400
   0  -6  -3  596.19   17.41   4  2.1200
   0  -7  -5  653.05   20.72   4  1.8000
  -1 -11  -9 1681.21   54.28   4  1.1100
   1 -11  -4 1559.03   51.72   4  1.1600
   0 -10  -3  955.08   35.25   4  1.2600
  -1  -9  -2  610.57   23.56   4  1.3400
  -1 -11  -6 1204.14   50.49   4  1.1300
   0  -6  -2  324.38   12.73   4  2.1100
  -1 -10  -3  845.52   33.83   4  1.2300
  -1  -8  -4  510.38   21.67   4  1.5400
   0  -8  -4  500.03   20.82   4  1.6000
   0 -11  -3  964.65   43.08   4  1.1500
  -1 -10  -9  796.74   37.24   4  1.2000
  -1 -10  -1  649.81   29.70   4  1.1900
   1  -8  -3  387.65   18.87   4  1.5800
  -1 -11  -2  629.26   36.57   4  1.1000
  -1 -10  -6  546.12   33.46   4  1.2400
  -2 -11  -6  787.04   41.40   4  1.0800
   1  -8  -4  269.63   15.10   4  1.5900
  -1  -8  -3  315.28   18.27   4  1.5300
  -2 -10  -5  562.08   32.63   4  1.1800
   0  -6  -5  243.72   12.20   4  2.0600
   0  -7  -7  219.03   12.57   4  1.7100
  -2 -13  -9 1094.72   68.98   4  0.9300
  -1  -9  -7  372.88   23.25   4  1.3500
  -1 -11 -10  743.08   42.97   4  1.0900
  -2 -10  -8  573.01   36.74   4  1.1600
   0 -10  -8  504.71   30.97   4  1.2400
   0  -2  -1  270.87   13.61   4  6.3600
   1 -10  -6  391.77   29.04   4  1.2700
   1 -12  -4  781.26   51.99   4  1.0600
  -1 -13 -12 1198.60   72.50   4  0.9200
   1 -11  -7  599.98   35.18   4  1.1500
   1 -10  -3  430.09   28.46   4  1.2700
   0 -11 -11  627.67   37.60   4  1.0900
   0  -3  -2  167.85    8.81   4  4.2000
   0  -9  -9  225.78   20.31   4  1.3300
   1 -12  -5  499.43   44.70   4  1.0600
  -1 -11  -3  659.29   41.14   4  1.1200
   1  -9  -4  295.69   18.59   4  1.4100
  -1 -10  -8  443.91   32.33   4  1.2200
   1 -11  -8  477.61   34.95   4  1.1400
  -2 -10  -6  320.19   24.82   4  1.1800
  -1 -12  -4  660.07   49.96   4  1.0300
   0  -9  -5  274.18   19.84   4  1.4100
  -1  -6  -4  116.31    8.93   4  2.0000
  -1 -10  -4  372.41   28.89   4  1.2400
   0  -2  -2  135.35    8.37   4  5.9600
  -1  -9  -6  249.21   21.17   4  1.3700
   0  -3  -1   84.72    6.12   4  4.2200
  -1  -9  -8  239.76   21.74   4  1.3300
  -1 -13  -8  622.53   63.34   4  0.9600
   0  -4  -3   93.89    6.89   4  3.1200
  -2 -10  -7  364.77   27.90   4  1.1700
   0 -12  -2  444.49   37.82   4  1.0400
  -2  -9  -7  175.37   18.84   4  1.2700
  -2 -14  -6  848.96   77.71   4  0.8700
   1  -7  -3  120.95   11.25   4  1.8100
   0 -11  -8  229.29   35.09   4  1.1400
   1 -11  -6  344.69   34.49   4  1.1600
   0  -4  -2   78.56    6.18   4  3.1800
   1 -10  -4  201.54   23.30   4  1.2800
  -1 -12  -8  581.78   48.53   4  1.0400
   1 -14  -9  603.78   78.58   4  0.9000
  -2 -12  -8  307.79   40.41   4  1.0000
  -2 -13  -5  640.10   55.79   4  0.9300
   0 -15 -11  783.44  106.03   4  0.8400
   0  -7  -4  108.71   11.13   4  1.8200
  -1 -14 -10  517.37   72.39   4  0.8900
  -3 -13  -9  512.64   71.08   4  0.8800
   0  -9  -8  132.70   17.88   4  1.3600
   0  -5  -5   55.50    5.47   4  2.3900
   1 -15  -4  671.07   84.02   4  0.8400
   0 -14  -7  635.63   77.92   4  0.9100
   1 -15 -11  685.06   94.68   4  0.8400
  -3 -14  -8  767.15   88.37   4  0.8300
  -1 -11  -8  311.08   32.24   4  1.1200
  -2 -16  -3  592.72  102.71   4  0.7400
  -1 -13  -2  286.45   47.44   4  0.9300
  -2 -13  -7  462.30   62.64   4  0.9300
  -2 -14  -4  575.21   68.17   4  0.8600
   0 -10  -7  156.37   21.12   4  1.2600
   0 -12  -3  254.01   42.17   4  1.0500
  -2 -12  -6  248.00   37.40   4  1.0000
   0  -5  -3   55.82    5.86   4  2.5300
   0 -15  -5  735.28   84.01   4  0.8500
   0 -13  -3  306.37   44.03   4  0.9700
   0 -11  -6  254.62   31.46   4  1.1600
   1 -11  -5  235.16   30.38   4  1.1600
  -2 -12  -7  332.03   46.46   4  1.0000
  -3 -15  -9  717.37   82.47   4  0.7900
   0  -5  -4   43.38    6.46   4  2.4800
   0 -12  -5  204.69   31.80   4  1.0600
  -2  -9  -8  109.25   17.26   4  1.2600
   0 -11  -2  171.62   27.02   4  1.1300
  -2 -14 -10  424.90   67.09   4  0.8600
  -2  -8  -6   56.62    9.67   4  1.4200
  -1 -15 -10  615.86   91.75   4  0.8300
   1 -17  -5 1123.99  153.20   4  0.7500
   1 -14  -8  343.38   57.92   4  0.9100
   0 -10  -9  170.07   23.47   4  1.2200
   1 -14 -11  429.63   74.68   4  0.8900
  -1  -7  -4   21.96    6.82   4  1.7300
   1 -13  -8  521.75   65.61   4  0.9800
  -2 -13  -4  225.34   42.04   4  0.9200
  -1 -11  -4  208.53   29.48   4  1.1300
  -2 -14  -3  441.44   63.05   4  0.8500
   0 -10  -2   98.17   19.88   4  1.2500
   0  -7  -2   50.31    8.51   4  1.8000
   0  -4  -4   35.94    4.26   4  2.9900
   2 -16  -8  362.96   93.30   4  0.7900
   1 -16 -14  698.58  120.09   4  0.7700
  -1  -8  -7  104.77   12.76   4  1.4900
   2 -15  -6  417.66   73.43   4  0.8500
   1 -15 -10  495.49   93.98   4  0.8400
   1 -12  -9  181.38   36.00   4  1.0400
  -1 -16  -2  688.09  123.18   4  0.7500
   1 -16 -12  420.57   86.98   4  0.7800
   0 -14  -6  683.59   85.91   4  0.9100
   0 -11  -5  154.55   28.16   4  1.1600
  -1 -12  -6  196.81   45.40   4  1.0400
  -1 -15  -3  611.83  107.12   4  0.8200
  -2 -14 -12  256.42   68.02   4  0.8500
  -1 -14  -5  194.18   52.21   4  0.8900
  -1  -8  -6   35.36    8.38   4  1.5200
   1 -12  -6  237.10   44.54   4  1.0600
   0 -15  -3  376.91   84.54   4  0.8300
  -1 -12  -2  122.25   29.48   4  1.0100
   1 -13  -7  124.05   33.56   4  0.9900
   1 -14 -10  255.41   53.85   4  0.9000
   1 -12  -7  221.16   44.85   4  1.0600
   2 -15  -5  519.51   80.34   4  0.8400
  -2 -12  -5  153.45   44.98   4  1.0000
  -3 -15  -6  486.23   69.55   4  0.7800
  -1  -9  -4  104.63   17.40   4  1.3700
   1  -9  -3   49.37   13.53   4  1.4100
   1 -16  -4  649.74  118.30   4  0.7900
  -1 -18 -10  816.20  128.58   4  0.7000
   0 -16  -6  404.42   96.16   4  0.8000
   2 -17  -5  622.10  137.98   4  0.7400
  -1  -5  -4   25.76    4.75   4  2.3200
  -1 -14 -14  167.37   43.33   4  0.8400
  -2 -16  -2  429.70   98.43   4  0.7400
   3  -2  -8 2187.27   26.76   4  1.6400
   1  -2  -8 1536.09   21.61   4  2.1100
   1  -1  -7  707.37   11.67   4  2.1000
   1  -1  -6  629.00   10.78   4  2.5100
   1  -2  -9 1056.89   18.27   4  1.8400
   3  -3 -13 1948.85   40.42   4  1.1800
   3  -3 -11 1269.34   25.99   4  1.3700
   3  -2 -10  902.99   20.00   4  1.3800
   3  -3  -9  913.82   19.97   4  1.6000
   2  -1  -7  387.12    8.73   4  1.8700
   2  -1  -6  315.81    7.62   4  2.1300
   2  -3 -15 1687.21   41.86   4  1.0700
   2  -1  -8  351.31    9.13   4  1.6500
   4  -4 -14 1677.66   44.20   4  1.0700
   2  -3 -14 1186.55   31.64   4  1.1600
   2  -2 -12  659.98   19.51   4  1.2600
   2  -2 -10  445.18   13.47   4  1.5300
   1  -1  -5  262.47    7.51   4  3.0600
   3  -3 -10  543.81   17.09   4  1.4800
   2  -2  -9  423.23   12.77   4  1.7000
   2  -2 -15 1007.75   33.58   4  0.9700
   1  -1  -8  208.03    6.45   4  1.7900
   2  -3 -12  620.94   19.52   4  1.3700
   2  -3 -17 1432.55   46.76   4  0.9200
   2  -1  -5  182.21    5.96   4  2.4300
   3  -1  -9  287.10   10.93   4  1.3100
   5  -4 -14 1325.93   47.82   4  0.9800
   4  -3 -11  631.27   22.28   4  1.2300
   2  -1  -9  275.24    9.58   4  1.4600
   4  -2 -11  537.68   20.61   4  1.1400
   4  -2 -15 1187.03   46.92   4  0.8800
   3  -4 -14  709.27   29.85   4  1.1500
   3  -3 -16  982.35   43.41   4  0.9500
   3  -2 -11  356.79   15.15   4  1.2700
   1  -2  -7  205.52    7.65   4  2.4300
   2  -4 -13  517.94   21.50   4  1.3100
   5  -4 -16 1546.79   62.03   4  0.8900
   2  -4 -15  647.66   28.30   4  1.1300
   2  -3 -11  287.54   14.14   4  1.5000
   3  -1  -8  199.63    8.75   4  1.4300
   3  -4 -15  647.11   32.44   4  1.0800
   4  -2 -16  685.05   43.31   4  0.8200
   2  -3 -13  347.26   18.91   4  1.2600
   2  -2  -7  134.72    6.52   4  2.1300
   3  -3 -21 1644.49   89.15   4  0.7000
   5  -3 -18 1192.11   67.99   4  0.7600
   3  -2 -16  612.24   34.85   4  0.8700
   2  -2  -8  134.65    7.32   4  1.9000
   5  -4 -15  758.19   41.27   4  0.9300
   2  -4 -14  290.02   18.70   4  1.2200
   1  -1  -4   84.88    5.06   4  3.7900
   3  -3 -18  624.01   46.40   4  0.8400
   6  -4 -16 1011.15   62.28   4  0.8200
   6  -6 -19 1358.19   88.93   4  0.7700
   3  -4 -16  518.14   33.61   4  1.0100
   2  -2  -6   91.01    5.53   4  2.3900
   4  -2 -12  204.61   16.96   4  1.0600
   2  -4 -20  679.38   50.08   4  0.8100
   2  -4 -19  515.79   41.96   4  0.8600
   3  -2 -13  175.75   15.69   4  1.0800
   2  -2 -13  148.45   14.15   4  1.1500
   3  -4 -17  440.00   43.48   4  0.9500
   4  -2 -13  210.41   21.19   4  1.0000
   1  -1  -3   72.70    5.01   4  4.7800
   2  -5 -18  426.04   38.08   4  0.9600
   3  -4 -19  598.28   58.67   4  0.8400
   3  -4 -20  742.44   62.87   4  0.7900
   4  -4 -12  209.79   20.81   4  1.2000
   4  -3 -15  263.78   25.94   4  0.9600
   2  -5 -16  255.93   23.84   4  1.0900
   6  -3 -15  498.34   45.11   4  0.8100
   5  -3 -15  329.78   32.53   4  0.8800
   6  -4 -18  706.30   65.49   4  0.7500
   5  -2 -13  287.73   24.39   4  0.9100
   4  -2 -10  101.53   10.61   4  1.2200
   5  -4 -18  596.82   56.36   4  0.8000
   4  -4 -13  140.53   19.39   4  1.1300
   2  -2 -14  123.42   15.46   4  1.0500
   6  -4 -17  480.77   50.21   4  0.7800
   5  -4 -17  388.70   45.25   4  0.8400
   4  -3 -19  333.12   49.11   4  0.7600
   5  -5 -19  494.49   59.50   4  0.8000
   2  -3 -10   23.34    8.68   4  1.6400
   5  -3 -19  416.57   61.42   4  0.7200
   4  -5 -20  389.74   60.35   4  0.8000
   4  -5 -21  465.60   69.02   4  0.7600
   4  -3 -13   56.74   18.98   4  1.0800
   3  -5 -17  224.60   30.54   4  0.9800
   4  -3 -18  273.56   45.10   4  0.8000
   3  -2 -15  239.63   37.55   4  0.9300
   3  -5 -19  233.97   40.00   4  0.8800
   6  -3 -16  233.43   36.86   4  0.7700
   4  -3 -17  236.25   33.30   4  0.8500
   6  -6 -20  406.91   66.79   4  0.7400
   4  -4 -19 2000.73   79.00   4  0.8000
   5  -5 -17  294.78   46.78   4  0.8800
   3  -3 -12   75.18   12.14   4  1.2700
   2  -4 -18  170.11   33.17   4  0.9200
   5  -4 -20  218.46   50.44   4  0.7300
  -2  -1  -9 4778.12   52.19   4  0.8600
  -1  -1  -8 1811.87   21.36   4  1.4000
  -2  -2 -12 5041.12   69.20   4  0.9500
   0   0  -6  612.88    8.41   4  1.4100
  -1  -1  -7  902.95   13.45   4  1.6200
   0   0  -7  689.64   10.97   4  1.2100
  -2  -2  -8 1252.99   20.43   4  1.4000
   0   0  -4  234.36    4.02   4  2.1200
  -3  -3 -13 2957.24   67.90   4  0.8700
  -2  -1  -6  414.20   10.53   4  1.0600
  -1  -1  -4  366.45    8.10   4  2.7900
  -2  -2 -10  795.96   21.14   4  1.1400
  -3  -2 -11 1157.32   41.54   4  0.7900
  -1   0  -9  937.23   28.00   4  0.6700
   0  -1 -13 1148.81   33.80   4  0.9200
  -2  -1  -7  386.67   12.57   4  1.0000
  -2  -1  -5  196.44    6.14   4  1.1100
  -1  -2 -14 1267.53   40.56   4  0.9400
  -1  -1 -10  454.10   15.96   4  1.0800
  -1  -1  -5  162.73    5.37   4  2.2900
  -2  -2 -15 1814.36   66.92   4  0.7500
  -1  -2 -18 2457.97   94.12   4  0.6800
  -1  -1  -9  266.02   10.35   4  1.2200
   0   0  -2   58.09    2.12   4  4.2200
   0  -1  -9  154.75    7.63   4  1.4800
   0   0 -12  690.14   33.89   4  0.7100
  -1  -1 -15 1228.75   59.49   4  0.6800
  -1  -2 -15  609.88   34.69   4  0.8600
   0   0 -15 1337.50   70.76   4  0.5600
   0  -2 -18 1035.05   62.64   4  0.7400
   0  -1 -14  527.44   31.29   4  0.8400
   0   0  -3   27.88    1.44   4  2.8200
  -1  -1 -14  564.32   37.59   4  0.7400
  -3  -2 -15 1009.38   70.16   4  0.6200
  -1  -1  -6   67.98    4.35   4  1.9000
  -3  -4 -21 1820.02  126.72   4  0.6100
   0   0 -10  236.54   16.03   4  0.8400
   0  -2 -21 1127.61  101.69   4  0.6000
  -4  -3 -14  650.53   59.40   4  0.6500
  -1  -1 -13  240.77   26.82   4  0.8000
  -1  -1 -17  804.97   82.81   4  0.5900
  -3  -3 -15  578.12   51.62   4  0.7600
  -5  -5 -20 1140.41  131.04   4  0.5600
  -3  -2 -12  335.60   36.03   4  0.7400
  -2  -2 -16  626.73   57.07   4  0.7000
  -2  -2 -11  103.18   17.41   4  1.0400
  -3  -3 -20 1038.49  102.72   4  0.5700
  -2  -2 -13  216.48   25.73   4  0.8800
  -2  -1 -11  208.08   24.40   4  0.7400
  -3  -2 -17  872.26   93.03   4  0.5500
  -3  -3 -12  291.85   26.73   4  0.9300
  -1  -2 -20  786.23   91.94   4  0.6000
  -2  -1 -13  319.42   36.22   4  0.6400
   0  -1 -12  106.88   13.10   4  1.0200
  -3  -3 -21  788.52  126.55   4  0.5400
   0   0  -5   20.23    1.96   4  1.7000
  -2  -2 -18  471.87   68.35   4  0.6100
  -1  -2 -16  261.61   32.82   4  0.8000
  -4  -5 -23 1344.24  182.24   4  0.5500
  -3  -3 -14  206.08   31.92   4  0.8100
  -3  -2 -16  373.16   59.24   4  0.5800
  -3  -4 -23  701.42  162.31   4  0.5500
  -2  -2 -21  630.34  117.96   4  0.5100
   0  -2 -20  170.18   44.54   4  0.6500
  -3  -3 -24  355.25  101.41   4  0.4700
  -3  -3 -22  645.81  130.60   4  0.5100
  -5  -4 -20  790.41  140.14   4  0.5000
   0  -3 -28  605.36  168.48   4  0.4700
  -4  -3 -20  695.62  131.37   4  0.4900
  -2  -4  -4  712.61   13.86   4  2.1500
  -2  -5  -8 1094.52   22.14   4  1.6800
  -2  -3  -3  453.17    9.48   4  2.3700
  -3  -4 -10  975.83   24.89   4  1.2000
  -3  -4  -9  949.62   22.84   4  1.2800
  -2  -5 -10  866.98   21.58   4  1.4800
  -2  -5  -5  497.87   12.89   4  1.9200
  -3  -5  -6  521.58   14.62   4  1.4900
  -1  -2  -4  392.45   11.00   4  3.4300
  -4  -6 -12 1286.86   44.42   4  0.9900
  -4  -7  -8  905.67   30.59   4  1.1100
  -1  -3  -5  292.62    9.36   4  2.8800
  -3  -5 -12  893.02   30.42   4  1.1300
  -4  -8 -11 1136.04   45.26   4  0.9900
  -3  -6 -12  681.49   28.18   4  1.1500
  -5  -8  -9 1523.94   54.34   4  0.9100
  -1  -2  -3  228.01    9.10   4  3.9400
  -3  -4  -5  196.24    7.95   4  1.5100
  -2  -3  -6  155.07    7.09   4  1.9700
  -3  -8  -9  466.34   22.93   4  1.2100
  -3  -6 -13  599.52   29.89   4  1.0900
  -3  -7 -13  601.31   29.92   4  1.0900
  -5  -7 -13 1133.82   64.73   4  0.8300
  -5  -7  -7  556.74   29.78   4  0.9200
  -3  -5  -9  274.20   15.42   4  1.3300
  -2  -5  -6  152.15    8.36   4  1.8600
  -3  -7 -14  559.47   33.16   4  1.0400
  -4  -7  -9  389.46   24.12   4  1.0900
  -3  -8 -11  434.58   25.97   4  1.1400
  -4  -9 -15 1082.85   61.10   4  0.8800
  -2  -4  -7  163.34    9.07   4  1.8500
  -5  -9 -12 1230.59   65.90   4  0.8600
  -4  -9 -17 1280.68   77.19   4  0.8300
  -4  -6  -8  311.36   19.21   4  1.1200
  -2  -6 -10  170.56   12.03   4  1.4400
  -2  -5  -7  147.34    9.15   4  1.7700
  -5  -7 -11  547.70   40.93   4  0.8700
  -4  -6  -7  177.41   15.13   4  1.1400
  -4  -7 -15  669.68   44.86   4  0.8900
  -2  -3  -5   73.62    5.23   4  2.1200
  -3  -7  -8  186.75   13.21   4  1.3000
  -3  -4  -8  112.53    9.88   4  1.3500
  -4  -6 -11  315.61   29.80   4  1.0200
  -3  -4  -7  105.46    8.61   4  1.4200
  -3  -8 -12  312.51   25.85   4  1.1000
  -4  -7 -12  382.72   36.46   4  1.0000
  -3  -4  -6   55.65    7.06   4  1.4800
  -1  -2  -2   47.58    3.78   4  4.2900
  -4 -10 -14  459.42   46.22   4  0.8900
  -3  -6  -6   89.26    9.06   4  1.4300
  -5  -8 -14  387.97   44.99   4  0.8200
  -3  -6 -11  213.28   17.41   4  1.2000
  -2  -4  -6   54.62    6.03   4  1.9700
  -4  -9 -16  586.99   57.92   4  0.8500
  -5  -8 -11  358.57   35.58   4  0.8800
  -5 -10 -16  454.03   62.40   4  0.7700
  -6  -8 -14  654.15   70.20   4  0.7100
  -4  -6 -14  317.03   35.80   4  0.9000
  -5 -10 -12  494.00   48.38   4  0.8400
  -3  -9 -16  318.10   39.68   4  0.9300
  -2  -3  -7   54.18    5.39   4  1.8000
  -5 -10 -11  201.40   39.22   4  0.8500
  -4  -6  -6   73.46   11.17   4  1.1500
  -3  -8  -8   89.58   12.62   4  1.2300
  -5 -12 -19 1242.14  133.35   4  0.7000
  -3  -5 -10   73.91   11.42   4  1.2600
  -4  -8 -14  293.93   39.87   4  0.9200
  -6  -9 -10  504.62   53.47   4  0.7600
  -6 -10 -12  332.10   56.66   4  0.7500
  -6 -11 -13  466.48   73.66   4  0.7200
  -4  -8  -9  135.59   21.03   4  1.0600
  -3  -7  -7   78.87    9.60   4  1.3300
  -4  -9 -11  276.16   35.36   4  0.9900
  -5  -8 -12  277.59   37.69   4  0.8600
  -3  -7 -12  123.10   19.75   4  1.1400
  -4  -8 -13  171.50   32.48   4  0.9600
  -5  -7  -9  229.79   28.32   4  0.9100
  -5  -9 -13  393.20   54.53   4  0.8400
  -4 -10 -16  250.97   43.76   4  0.8400
  -5 -12 -14  680.72   82.21   4  0.7700
  -6 -10 -13  241.45   51.46   4  0.7300
  -4 -10 -17  283.45   49.70   4  0.8200
  -4  -8 -16  302.40   50.28   4  0.8600
  -5 -12 -15  489.36   76.68   4  0.7500
  -4  -8 -18  357.71   59.54   4  0.8000
  -5 -11 -12  348.19   57.63   4  0.8100
  -3  -9 -17  248.51   44.13   4  0.8900
  -4  -9 -13  162.06   34.18   4  0.9400
  -5  -7 -16  401.91   63.07   4  0.7500
  -4 -11 -20  691.51  109.89   4  0.7300
  -2  -4  -8   29.93    4.82   4  1.7600
  -4  -9 -14   94.22   34.56   4  0.9100
  -5  -8 -13  246.66   43.59   4  0.8400
  -3  -5  -8   42.73    9.08   4  1.3900
  -4  -6 -15  228.20   40.56   4  0.8600
  -5 -12 -17  389.78   84.28   4  0.7300
  -6  -8 -13  190.69   46.43   4  0.7300
  -2  -5  -9   44.65    8.11   4  1.5800
  -5 -13 -14  536.05   99.38   4  0.7400
  -5  -7 -17  244.82   48.86   4  0.7200
   0  -5  -8 1282.96   28.51   4  2.0000
   0  -4  -7  745.31   19.38   4  2.3700
   1  -5  -9  960.47   27.71   4  1.8300
   2  -7 -14 1642.18   50.25   4  1.2000
   1  -4  -7  594.25   17.67   4  2.3000
   0  -3  -4  590.95   18.07   4  3.6400
   0  -3  -5  537.36   17.29   4  3.2500
   0  -8 -14 1327.21   45.68   4  1.1800
   1  -8 -14 1440.19   54.98   4  1.1800
   1  -5 -10  624.24   22.35   4  1.7100
   0  -4  -5  361.93   13.20   4  2.8000
   2  -8 -16 1961.06   78.93   4  1.0600
   2  -9 -14 1227.97   52.26   4  1.1000
   1  -4  -6  325.17   13.28   4  2.5000
   1 -10 -14 1354.65   61.56   4  1.0700
   0  -7 -12  581.81   26.37   4  1.3700
   0  -3  -6  276.42   12.28   4  2.8700
   2  -9 -16 1407.75   67.08   4  1.0200
   2  -7 -11  597.32   28.89   4  1.3800
  -1  -7 -14  579.48   30.24   4  1.2000
   2 -10 -20 2220.11  121.28   4  0.8500
  -1  -7 -13  374.39   22.34   4  1.2700
   0  -4  -8  218.31   11.94   4  2.1600
   0  -6 -12  343.70   21.57   4  1.4400
   0  -9 -11  376.65   25.18   4  1.2600
   0  -6 -13  412.65   23.75   4  1.3500
  -1  -9 -15  409.81   33.25   4  1.0700
   0  -2  -3  183.07   10.49   4  5.1600
   1  -4  -9  204.79   13.29   4  1.9300
   0  -5  -7  154.36    9.74   4  2.1400
   0  -7 -14  408.71   30.36   4  1.2300
   0  -9 -16  648.21   46.34   4  1.0400
   2  -8 -17  768.27   66.04   4  1.0100
   0  -9 -18  995.33   67.51   4  0.9600
   1  -9 -17  642.62   56.40   4  1.0000
   2  -7 -13  336.83   26.77   4  1.2600
   1 -11 -14  478.97   49.27   4  1.0100
   3 -10 -15  466.09   49.53   4  0.9800
   1  -8 -15  364.45   34.83   4  1.1300
   0  -9 -13  319.13   30.85   4  1.1700
   0  -8 -11  183.57   21.38   4  1.3500
   1  -6 -14  335.35   28.95   4  1.2600
   1 -13 -17 1082.38  101.34   4  0.8500
   2  -7 -15  302.28   32.72   4  1.1400
   0 -12 -17 1247.14   90.71   4  0.8900
   1 -11 -20  783.99   96.89   4  0.8400
   0  -8 -13  270.62   28.89   4  1.2400
   1  -4  -8  107.85   10.04   4  2.1100
   1  -8 -11  205.11   20.24   4  1.3400
   1  -7 -10  156.47   16.09   4  1.5000
   0 -11 -17  719.71   67.71   4  0.9300
   2  -9 -17  419.64   54.38   4  0.9800
   1  -8 -18  411.82   48.62   4  0.9800
   1  -9 -14  298.45   30.54   4  1.1300
   2 -10 -17  383.76   59.29   4  0.9500
   3 -10 -16  516.02   55.94   4  0.9600
   2  -9 -13  183.85   26.51   4  1.1400
   0 -11 -19  682.52   77.44   4  0.8700
   1  -6 -13  190.99   21.98   4  1.3500
   3 -10 -17  252.56   53.98   4  0.9200
   1 -10 -22  585.95   94.99   4  0.8000
   0 -11 -14  301.27   45.87   4  1.0100
   2  -8 -19  743.89   71.87   4  0.9200
   2  -9 -20  462.86   68.01   4  0.8700
   0 -15 -22  804.10  143.65   4  0.7000
   0 -12 -16  446.11   59.65   4  0.9100
   0  -7 -11  100.79   14.85   4  1.4400
   3 -14 -22  742.08  124.54   4  0.7100
   0  -4  -6   34.47    4.88   4  2.5800
   2  -8 -18  465.39   60.52   4  0.9700
   2 -13 -18  749.85  105.13   4  0.8200
   2  -8 -15  292.34   37.52   4  1.1000
   0  -2  -4   41.65    5.11   4  4.3000
   0 -12 -19  409.12   75.57   4  0.8400
  -1 -10 -17  295.68   44.66   4  0.9500
   2  -8 -14  236.72   29.99   4  1.1500
   0 -11 -18  443.63   63.22   4  0.9000
   0  -7 -10   93.03   16.65   4  1.5100
   1  -6 -15  183.95   25.14   4  1.1900
   0 -13 -20  548.14   82.69   4  0.7900
   0 -13 -16  369.56   62.20   4  0.8700
  -1 -10 -18  440.99   58.36   4  0.9100
   0 -14 -18  213.25   68.05   4  0.7900
   0  -5 -11   78.38   11.17   4  1.6000
   0  -6 -10   96.07   13.82   4  1.6200
   0 -13 -23  745.73  121.57   4  0.7200
   1 -11 -21  263.55   76.21   4  0.8200
   3 -11 -18  239.34   50.90   4  0.8700
   0 -15 -20  807.61  116.01   4  0.7300
   1 -11 -16  269.85   52.50   4  0.9600
   0  -6  -8   27.26    7.08   4  1.8200
   1 -11 -23  441.77   85.43   4  0.7600
   3 -12 -24  338.09  140.46   4  0.7100
   1 -10 -24  556.39  112.65   4  0.7400
   2 -11 -23  786.43  135.39   4  0.7500
  -1 -11 -18  186.32   50.08   4  0.8900
   0  -2  -9 1841.54   27.11   4  1.8300
   0  -2 -11 1639.38   24.88   4  1.4100
   0  -2  -8 1521.44   24.11   4  2.1200
  -1  -4 -12 3329.20   56.76   4  1.4000
  -1  -4 -11 1580.38   30.96   4  1.5300
  -2  -4 -15 3633.33   85.41   4  1.0000
  -1  -2  -7  722.83   16.28   4  2.1500
  -1  -3  -9  725.66   18.32   4  1.8100
  -1  -4 -17 1928.18   64.90   4  0.9400
  -2  -4 -17 2804.05   87.89   4  0.8700
   0  -3  -9  669.71   22.13   4  1.9700
  -2  -5 -21 2777.59  135.10   4  0.7300
  -2  -4 -12  787.14   30.50   4  1.2500
  -1  -4 -14 1084.48   43.35   4  1.1800
  -3  -5 -18 2547.35   99.83   4  0.7900
   0  -3 -11  519.82   20.94   4  1.5700
  -1  -2  -6  278.44   10.83   4  2.5000
  -1  -6 -15  804.73   36.27   4  1.1500
   0  -4 -12  577.13   24.02   4  1.4800
  -1  -3 -11  529.08   23.64   4  1.4600
  -1  -5 -13  431.87   20.98   4  1.3200
   1  -6 -20 2258.56   98.75   4  0.8800
  -2  -7 -20 1974.69  104.54   4  0.8300
   0  -1  -4  186.93    8.82   4  4.2300
  -2  -5 -18 1713.34   89.77   4  0.8700
  -2  -5 -14  501.86   29.16   4  1.1300
  -1  -3 -14  440.43   24.38   4  1.0900
  -1  -3 -12  294.97   18.02   4  1.3200
   0  -3 -17  539.72   35.57   4  0.9100
  -1  -3  -8  160.06    8.60   4  2.0400
  -3  -7 -21 2089.97  130.21   4  0.7400
   0  -5 -14  519.53   30.25   4  1.2700
  -1  -4 -16  821.14   48.39   4  1.0100
  -2  -6 -16  486.85   36.64   4  1.0200
  -2  -4 -14  456.57   31.78   4  1.0700
  -1  -4 -21  717.10   74.01   4  0.7200
   0  -4 -11  206.77   14.45   4  1.6200
  -3  -9 -23 1870.54  136.02   4  0.7100
  -1  -4 -10  151.68   10.66   4  1.6800
   0  -6 -17  566.45   41.07   4  1.0500
  -1  -4 -18  630.71   49.95   4  0.8800
   1  -6 -22  878.60   74.91   4  0.7900
  -2  -5 -15  365.94   32.76   4  1.0600
  -1  -9 -23 1118.88  101.29   4  0.7600
  -1  -5 -14  280.17   23.67   4  1.2300
   0  -4 -21 1279.44   87.78   4  0.7500
   0  -4 -14  288.32   28.67   4  1.2400
  -1  -8 -20  562.94   60.84   4  0.8700
  -2  -6 -21  591.17   99.78   4  0.7700
   0  -5 -20  801.70   72.71   4  0.8500
   0  -1  -3  118.56   10.00   4  5.9100
  -1  -6 -17  277.37   31.90   4  1.0200
  -1  -3 -10  116.60   11.76   4  1.6200
  -3  -6 -19  581.92   85.07   4  0.7900
   0  -2  -6   72.99    6.54   4  2.9500
  -1  -5 -18  612.01   75.30   4  0.9300
  -1  -5 -15  300.83   34.88   4  1.1400
   1  -6 -18  295.31   42.52   4  0.9900
   0  -4 -17  278.15   32.35   4  0.9800
   0  -6 -20  386.12   60.84   4  0.8800
   0  -4 -18  349.16   40.12   4  0.9200
   0  -3 -10   47.79    9.22   4  1.7500
   0  -1  -5   25.15    3.11   4  3.1900
  -1  -5 -19  394.74   63.30   4  0.8700
   1  -6 -19  433.77   53.11   4  0.9300
  -1  -4 -20  256.36   51.99   4  0.7700
   0  -8 -22  326.81   61.05   4  0.8100
   1  -6 -23  415.71   73.42   4  0.7500
  -1  -2  -8   29.99    5.50   4  1.8500
  -3  -7 -20  351.02   73.30   4  0.7800
  -2  -8 -19  288.14   44.38   4  0.8800
   0  -7 -20  220.76   51.47   4  0.8900
   0  -3 -14   65.61   13.93   4  1.1700
  -2  -8 -23  493.49   96.65   4  0.7300
  -2  -7 -18  228.01   45.71   4  0.9200
  -2  -8 -22  337.30   77.18   4  0.7700
   5   0   7  972.02   24.87   5  1.9500
   6   0  12  878.77   31.42   5  1.4400
   6   0   8  589.96   22.79   5  1.6400
   5   1  10  577.15   21.30   5  1.8200
   5   1   6  593.72   20.39   5  2.1100
   4   1   7  373.02   14.44   5  2.4300
   7   0  10  753.37   30.71   5  1.3900
   4  -1   7  242.02   10.09   5  2.0200
   8  -1   9  638.09   31.21   5  1.1800
   6   1  12  516.32   23.99   5  1.5100
   4   1   5  294.64   12.54   5  2.6400
   6  -1  10  413.58   21.13   5  1.4400
   8   2  13  800.45   39.34   5  1.2500
   8   2  10  573.41   31.22   5  1.3200
   6   0  10  528.73   26.89   5  1.5500
   8   0   8  523.14   28.23   5  1.2600
   5   0   6  277.89   13.48   5  2.0000
   5   1   7  318.19   16.87   5  2.0600
  10   0  12  933.47   58.35   5  1.0000
   8   1  10  630.58   35.93   5  1.3000
   5  -1   9  232.76   13.79   5  1.6500
   6   1  11  345.41   21.18   5  1.5700
   4   0   7  198.21   12.28   5  2.2900
   5   0   5  128.06    8.68   5  2.0200
   7   0  13  442.54   35.18   5  1.2800
   3   0   4  143.72    8.69   5  3.2800
   4   0   6  167.64   10.87   5  2.4000
   6   1  13  206.56   19.58   5  1.4400
   9  -1  16  770.15   75.22   5  0.9700
   4   0   4   94.18    6.47   5  2.5300
   7   1  14  355.35   31.40   5  1.2900
   7   0   7  206.57   16.41   5  1.4400
   9   1  11  349.00   35.10   5  1.1500
   8  -2  14  299.07   36.59   5  1.0100
   2   0   4  114.36    8.18   5  4.3100
   8   0  14  353.81   42.96   5  1.1400
   5   0  10  162.14   13.22   5  1.7300
  11  -1  15  947.76   94.46   5  0.8600
  10   1  10  594.69   45.37   5  1.0500
   9   1  10  288.55   36.14   5  1.1600
   9   1  15  778.48   63.20   5  1.0700
   9   1  16  725.67   70.83   5  1.0500
  11  -2  14  577.85   71.88   5  0.8200
   9   1  12  250.34   36.47   5  1.1300
  10   1  14  557.24   67.07   5  1.0100
   8   1  15  497.43   49.84   5  1.1500
   8   1  14  337.37   47.82   5  1.1900
   8  -1  12  330.76   31.89   5  1.1400
   6   0   7  162.20   13.23   5  1.6700
   9   0  12  368.50   42.11   5  1.0900
   8   0  12  276.23   34.38   5  1.2000
   9  -1  13  411.27   56.01   5  1.0200
  10   1  13  367.09   46.46   5  1.0200
   6   1   7  142.01   16.00   5  1.7600
  10   2  12  364.62   51.48   5  1.0600
  10   2  13  468.25   59.66   5  1.0500
  11   3  13  586.17   58.03   5  0.9700
  10   2  11  421.67   48.00   5  1.0700
   7   1   8  131.62   16.69   5  1.5100
  10   0  13  492.93   59.86   5  0.9900
   9   1   9  178.46   33.48   5  1.1700
   9  -1  10  288.88   35.82   5  1.0600
   7   0  14  210.22   27.30   5  1.2400
   8   2  15  244.06   30.90   5  1.1800
   6   0  11  178.13   21.59   5  1.5000
   9  -1  14  451.55   51.55   5  1.0100
   2   0   3   65.74    6.55   5  4.7900
   9   0   9  124.85   25.85   5  1.1200
   8   0   7  112.67   15.86   5  1.2700
  11  -1  17  670.22  116.47   5  0.8300
  12   1  15  584.76   95.28   5  0.8500
   6  -1  11   81.02   14.24   5  1.3900
   5   0   9  114.16   12.45   5  1.8100
   9   0  13  282.30   45.20   5  1.0800
   9   2  10  208.38   34.04   5  1.1900
  13  -1  11  495.93   83.73   5  0.7500
  13   1  13  662.14  117.29   5  0.8000
   3   0   5   43.57    5.64   5  3.1000
   8   0   9  141.25   25.08   5  1.2600
  12  -1  19  618.06  107.53   5  0.7600
  11   1  11  300.41   60.55   5  0.9500
   7   1   9  156.61   25.97   5  1.4800
  12   0  17  522.11  131.20   5  0.8100
   7   1  12   62.17   20.36   5  1.3700
   6   0   9   81.83   17.79   5  1.6000
   9   1  13  273.74   43.98   5  1.1200
   9   0  10  201.67   35.36   5  1.1200
   2   0   2   31.82    3.77   5  5.0400
   4   0   8   31.97    7.36   5  2.1600
   9   2  19  369.94   61.60   5  0.9900
   7  -1  14  134.46   29.29   5  1.1700
  11   0  15  324.60   65.72   5  0.8900
  14  -1  13  278.31   89.35   5  0.7000
   9   0  15  169.73   42.77   5  1.0400
  13   2  17  363.43  112.77   5  0.8000
   4  -2   4  964.91   19.35   5  1.7600
   5  -3   3  998.40   24.99   5  1.2200
   6  -2   9  742.97   25.47   5  1.3300
   3  -1   3  340.87   11.29   5  2.7200
   5  -2   6  491.15   18.20   5  1.5400
   3  -2   2  181.89    7.11   5  1.9100
   4  -1   4  274.17   11.05   5  2.1800
   3  -2   4  229.45    8.71   5  2.0200
   4  -3   7  369.36   16.40   5  1.3800
   4  -2   3  233.82   10.62   5  1.7300
   5  -4   9  519.46   27.85   5  1.0500
   2  -1   1  128.13    5.74   5  3.3000
   7  -3   9  646.30   39.22   5  1.0700
   4  -2   6  213.11   11.53   5  1.7400
   5  -4   5  398.95   22.37   5  1.0400
   5  -2   8  276.25   16.18   5  1.4900
   5  -5   8  568.04   36.21   5  0.8800
   5  -2   4  215.75   11.81   5  1.5300
   7  -4  11  910.22   52.75   5  0.9300
   6  -3   8  366.59   24.24   5  1.1800
   4  -3   3  158.70    9.76   5  1.3300
   3  -2   5  123.05    7.44   5  1.9900
   6  -4   7  418.54   32.01   5  1.0100
   5  -4   6  300.60   21.90   5  1.0600
   8  -5   4 1057.48   75.44   5  0.7200
   6  -2   4  212.51   15.85   5  1.3300
   2  -1   3  104.89    6.25   5  3.4800
   7  -5   8  662.54   63.69   5  0.8200
   7  -3   7  333.34   29.39   5  1.0800
   4  -2   5  110.70    9.48   5  1.7700
   6  -5  11  402.48   48.78   5  0.8500
   9  -4   8  626.13   67.45   5  0.8200
   6  -2   6  157.09   16.45   5  1.3600
   8  -4   8  754.04   57.80   5  0.8800
   9  -3   5  499.96   53.93   5  0.8700
   4  -3   5   98.01   10.11   5  1.3900
   5  -2   7   95.78   11.00   5  1.5200
   7  -5   6  477.26   50.73   5  0.8000
   5  -2   2   98.37   10.35   5  1.4300
   8  -4   2  436.88   49.99   5  0.7700
   6  -3   5  246.72   20.77   5  1.1600
   6  -4   5  211.19   27.66   5  0.9800
   4  -2   2   50.02    6.39   5  1.6500
   8  -3  11  242.44   32.84   5  0.9700
   7  -5  11  297.41   45.06   5  0.8200
   5  -4   7  158.16   20.92   5  1.0700
   5  -3   5   88.35   13.03   5  1.2800
  10  -3  12  471.96   59.31   5  0.8400
   8  -3  10  400.24   39.96   5  0.9800
   6  -4  11  279.69   38.61   5  0.9800
   2  -1   2   43.10    3.86   5  3.5200
   6  -6  11  387.85   53.87   5  0.7300
   6  -4   3  187.99   27.64   5  0.9200
   8  -2   5  231.86   23.96   5  1.0600
   6  -3   4   71.73   15.85   5  1.1400
   4  -4   7   71.73   11.23   5  1.0900
   6  -3   2   66.39   11.94   5  1.0500
   7  -3   3  185.47   24.95   5  1.0000
   8  -3   6  173.94   25.23   5  0.9700
   6  -3   9  134.30   23.80   5  1.1700
   3  -1   4   35.03    3.91   5  2.6900
  12  -3   8  765.73  107.77   5  0.7100
   8  -4   7  346.02   50.74   5  0.8700
   7  -4   4  278.62   38.78   5  0.8900
   9  -2   7  216.48   38.73   5  0.9800
   6  -2   3   82.65   13.84   5  1.2900
   8  -5  11  260.37   63.62   5  0.7900
   8  -3   8  142.43   25.32   5  0.9900
  10  -4  13  719.86  120.43   5  0.7700
   7  -6   9  187.44   52.76   5  0.7200
   7  -2   8   98.96   18.16   5  1.2100
   4  -3   4   31.13    7.52   5  1.3700
   3  -1   2   24.86    3.91   5  2.6600
   1  -1  -1  335.91    3.31   5  1.4700
   1  -2   2  282.19    4.96   5  1.7900
   2  -2  -1  442.81    8.27   5  1.1500
   3  -2  -1  600.23   11.58   5  1.3000
   3  -2   0  351.32    8.60   5  1.5500
   2  -4   5  770.94   20.38   5  0.9400
   1  -3   4  293.72    8.12   5  1.0700
   1  -2   1   85.17    2.74   5  1.4200
   3  -3   1  367.13   11.83   5  1.1900
   4  -4   1  971.49   32.60   5  0.8600
   2  -3   1  299.35   10.31   5  1.0400
   2  -4   3  613.08   20.94   5  0.8200
   3  -4   0  950.16   34.77   5  0.6800
   3  -3   0  362.10   13.86   5  1.0300
   2  -3   0  352.99   13.75   5  0.8200
   3  -4   1  766.14   28.84   5  0.7900
   4  -5   1 1593.32   62.85   5  0.6300
   3  -4   3  449.82   18.41   5  0.9700
   2  -2   0  122.25    4.57   5  1.5500
   3  -2  -2  201.69   10.44   5  1.0300
   2  -2  -2  255.06   11.53   5  0.7300
   3  -3  -2  412.70   23.74   5  0.6700
   5  -6   4 1097.29   64.71   5  0.6400
   1  -4   6  250.71   16.08   5  0.7400
   1  -3   2  106.24    8.44   5  0.7600
   3  -4   6  215.81   13.88   5  1.0800
   4  -4  -2  608.38   47.29   5  0.5700
   2  -3   4   59.90    5.30   5  1.3900
   6  -6   2  868.90   78.61   5  0.5900
   7  -5  -1 1122.39   93.50   5  0.5900
   5  -4  -2  539.87   51.78   5  0.6300
   3  -5   4  353.86   33.82   5  0.7300
   6  -4  -1  328.67   36.06   5  0.7100
   2  -3  -1  212.08   20.85   5  0.5700
   6  -8  11  951.79  115.81   5  0.5500
   4  -5   6  221.41   25.16   5  0.8500
   5  -6   3  570.31   60.98   5  0.6100
   4  -4  -3  637.92   54.59   5  0.4700
   4  -4   2  142.38   18.53   5  0.9400
   6  -7   3  547.17   84.90   5  0.5100
   5  -4  -3  316.72   52.78   5  0.5500
   6  -5   1  349.81   50.48   5  0.6800
   3  -4   5   86.96   10.58   5  1.0600
   6  -5   2  251.96   40.22   5  0.7200
   3  -5   3   96.87   26.31   5  0.6700
   3  -2  -3  101.88   16.94   5  0.7700
   4  -7   7  491.97   74.94   5  0.5400
   4  -6   2  317.27   65.55   5  0.5200
   3  -4   2   84.49   14.58   5  0.8900
   1  -4   4   99.78   16.71   5  0.6000
   4  -5   4  199.08   28.44   5  0.8000
   5  -5   0   87.40   24.91   5  0.6200
   0   3   3  920.32   13.45   5  1.8500
   0   3   4  485.84    9.60   5  1.9000
   0   2   0  191.84    4.26   5  1.4600
   0   2   1  254.19    5.86   5  2.3200
  -1   5   3 3207.83  107.92   5  0.5100
   0   4   1  497.90   20.04   5  0.9700
   0   3   0  232.67   10.04   5  0.9800
   0   5   2 1038.26   34.48   5  0.8700
  -1   2   4  184.51    9.45   5  0.9800
   0   2   2  115.80    4.53   5  2.7700
   0   5   0 1107.60   57.36   5  0.5900
   1   5  -2 1075.67   47.52   5  0.6700
   0   4   5  216.21    9.61   5  1.4300
   0   3   2  112.51    5.34   5  1.6800
   0   7   3 2207.11  108.90   5  0.6300
  -1   4   7  475.93   25.16   5  0.8900
   0   6   1 1422.92   89.06   5  0.5900
   1   6   3  297.49   18.60   5  1.0800
  -1   5   9  752.66   39.49   5  0.7900
   0   3   1   89.65    5.84   5  1.3800
   0   5   1  490.17   40.08   5  0.7400
   0   4   0  755.53   33.95   5  0.7300
   1   7   2  806.57   47.83   5  0.8000
  -1   2   3  132.91   11.01   5  0.7500
   0   6   0 1150.84  102.47   5  0.4900
  -1   3   6  158.55   15.05   5  1.0000
  -1   3   4  167.69   17.68   5  0.8500
  -1   4   6  298.58   25.53   5  0.8600
   0   6   3  455.46   39.42   5  0.7700
   1   8   0 1246.88  118.99   5  0.5400
   0   7   5  369.50   44.91   5  0.7300
   1   9   3  895.98   95.48   5  0.6000
  -1   5   6  276.21   48.61   5  0.7300
  -2   4   8  525.19   74.22   5  0.4900
  -1   5   4  341.11   51.35   5  0.6000
   2  11   3 1102.80  143.41   5  0.5400
  -2   5  12  585.03   86.18   5  0.5400
   0   7   8  263.59   38.52   5  0.8100
   1   8   2  405.35   70.28   5  0.6600
  -1   5   5  321.49   44.91   5  0.6700
   0   5   5   35.70   10.46   5  1.1100
   2  12   3  523.12  132.62   5  0.4800
   1   7   0  478.65   62.39   5  0.6500
   0   6   5   94.90   20.12   5  0.8900
   2  10   0 1244.55  181.26   5  0.5100
   1  10   5  885.23  128.52   5  0.5800
   0   8   4  497.88  114.53   5  0.5800
   1   7  -1   92.49   37.58   5  0.5600
   0   4   3   55.98    7.04   5  1.3000
   0   9   6  771.22  112.24   5  0.5600
   1   8   4  284.18   42.32   5  0.7600
   1   9   2  464.23   97.29   5  0.5600
   1   7   3  140.35   30.98   5  0.8600
   1  11   6  398.11   88.67   5  0.5300
   0   1   1    3.27    0.80   5  3.8600
   1   4   3  863.38   15.07   5  1.9300
   1   5   6 1004.88   22.07   5  1.5100
   2   6   6 1426.94   31.27   5  1.4100
   1   5   9  916.45   23.47   5  1.4000
   1   3   6  484.97   13.24   5  2.4500
   1   4   6  536.26   15.21   5  1.9200
   1   5   5  465.18   14.10   5  1.5100
   1   3   2  327.36    9.95   5  2.7200
   2   5   8  616.97   20.85   5  1.6600
   1   4   7  415.57   13.08   5  1.8400
   2   7   9 1050.57   38.07   5  1.1600
   2   4   4  429.11   14.59   5  2.2700
   1   3   3  293.25   10.24   5  2.8200
   1   4   4  248.36    9.86   5  1.9800
   1   7   8  708.32   33.66   5  1.0100
   2   8   5  874.02   40.54   5  0.9400
   2   5   5  288.76   14.03   5  1.7600
   1   7  11  825.12   39.26   5  0.9800
   2   5  10  355.50   16.75   5  1.5300
   1   3   5  188.14    8.82   5  2.6400
   4   7   8  496.78   26.04   5  1.3100
   1   5   7  163.30   11.51   5  1.4900
   1   6   8  280.95   18.84   5  1.2000
   3   9  11  636.68   52.53   5  0.9400
   1   6   7  230.91   16.06   5  1.2100
   5   9  12  584.24   46.76   5  1.0000
   2   8  10  455.97   40.58   5  0.9900
   1   4   5   82.77    6.74   5  1.9700
   2   8   9  358.04   34.49   5  0.9900
   2   9  11  675.54   63.51   5  0.8600
   3   7   6  212.85   20.96   5  1.2600
   3   9   9  394.39   45.59   5  0.9400
   2   7  11  340.61   30.98   5  1.1200
   4   7   7  214.06   20.55   5  1.3100
   2   9   9  557.58   53.14   5  0.8600
   2   6   4  142.32   13.98   5  1.3700
   4   9   7  454.65   42.41   5  0.9800
   3  11  15 1261.95  124.09   5  0.7200
   2   7   5  188.24   20.20   5  1.1300
   1   5   8  113.88   13.82   5  1.4400
   2   7  10  208.04   23.63   5  1.1400
   3  10  11  610.66   70.93   5  0.8300
   2   6   5  135.07   16.72   5  1.4000
   2   4   7   86.67    8.79   5  2.0900
   3   7  14  165.29   26.76   5  1.1100
   4   9  17  516.06   60.11   5  0.8900
   3   6  11  145.05   16.78   5  1.3700
   5  10  12  335.84   55.59   5  0.9100
   4   9  15  413.90   56.81   5  0.9300
   3   8  11  260.00   34.20   5  1.0600
   4  10   7  500.93   57.50   5  0.8600
   1   8  12  418.28   46.80   5  0.8400
   2   5   6   65.88    8.59   5  1.7500
   2   6  10  116.71   16.29   5  1.3200
   2   7   4   82.27   14.70   5  1.1000
   3  11  12  605.06   99.27   5  0.7300
   2   5   7   52.92    7.56   5  1.7100
   3  10   6  355.94   54.18   5  0.7800
   1   6   6   57.32   12.62   5  1.2100
   2   6   8   66.43   10.49   5  1.3900
   3   8  12  116.68   28.49   5  1.0400
   2   4   6   25.11    4.44   5  2.1800
   1   6  11  146.31   20.29   5  1.1200
   1   6   9   82.55   16.77   5  1.1800
   2   8  15   87.52   28.48   5  0.8900
   2   5   9   24.73    7.19   5  1.5900
   3   6   6   64.57   10.71   5  1.5100
   1   2   2   23.91    3.99   5  4.5300
   3   9  18  291.29   65.83   5  0.8200
   3   9  14  376.61   60.22   5  0.9000
   0   2   3    3.67    1.04   5  3.2500
   4   5   7  506.98   16.94   5  1.7600
   4   4   6  371.94   14.04   5  2.0600
   4   6  12  507.20   22.55   5  1.3600
   4   4   7  313.97   14.43   5  2.0200
   2   2   6  233.37    9.66   5  3.2400
   6   5  13  673.40   29.66   5  1.3600
   3   4  10  279.96   13.49   5  1.8300
   3   3   7  248.19   10.62   5  2.4700
   3   4   9  246.21   11.94   5  1.9300
   7   8  15 1041.90   58.03   5  1.0300
   6   7  15  706.02   43.98   5  1.1200
   7   5  17  559.15   40.02   5  1.1400
   5   7  13  526.77   33.01   5  1.2000
   6   8  10  455.92   31.45   5  1.1300
   5   7  11  264.85   22.22   5  1.2500
   4   4   9  198.12   12.23   5  1.8800
   5   4  13  187.51   15.11   5  1.5000
   9   7  16  728.52   58.60   5  0.9900
   6   6  10  239.17   18.85   5  1.3600
   7   7  12  450.11   36.22   5  1.1600
   5   4   9  174.76   13.25   5  1.7500
   3   3   5   98.11    6.76   5  2.7100
   2   2   4  106.89    7.63   5  3.9000
   4   5  13  178.76   14.99   5  1.4300
   6   5   9  239.49   18.01   5  1.5000
   3   4   5   93.48    7.10   5  2.2500
   2   3   6   71.33    5.70   5  2.7200
   5   6  14  312.87   26.61   5  1.2600
   7   9  19 1132.90   88.74   5  0.8800
   5   6  10  239.31   19.21   5  1.4200
   7   7  16  468.50   46.43   5  1.0700
   6   6  12  234.70   23.75   5  1.3000
   6   8  14  322.06   31.37   5  1.0600
   6   7  18  367.14   43.51   5  1.0300
   8   8  12  370.21   39.37   5  1.0300
   7   6  10  231.65   21.04   5  1.2700
   5   4  11  138.75   14.70   5  1.6300
   6   5  12  242.01   20.78   5  1.4000
   4   4  11  119.33   11.48   5  1.7100
   6   5  16  193.01   22.94   5  1.2200
   4   3  10  108.85    9.50   5  1.9300
   7   6  17  332.55   32.05   5  1.0900
   8   7  21  527.09   63.66   5  0.9100
   5   6  16  155.94   24.47   5  1.1800
   4   5   8  112.35   10.64   5  1.7300
   4   5   9  119.57   12.83   5  1.6800
   5   8  14  319.88   32.66   5  1.0700
   6   6  14  251.04   26.13   5  1.2400
   5   4   8   80.16   10.62   5  1.8000
   7   7  13  220.13   30.99   5  1.1400
   5   5   9  168.48   15.60   5  1.6100
   4   4   8   92.51    9.52   5  1.9600
   6   5  14  125.49   20.41   5  1.3100
   5   7  16  170.69   27.01   5  1.1000
   5   5  15  171.54   18.07   5  1.3000
   6   7  11  223.31   27.15   5  1.2200
   8   6  12  245.15   29.23   5  1.1700
   7   6  11  199.47   21.27   5  1.2600
   6   7  13  256.55   32.08   5  1.1800
   7   6  15  190.96   32.12   5  1.1600
   4   6  14  141.48   19.05   5  1.2600
   7   6  12  111.14   21.41   5  1.2400
   6   7  16  226.66   38.38   5  1.0900
   4   5  12   55.02   12.23   5  1.5000
   5   5  11   79.80   14.21   5  1.5200
   4   6  11  152.73   18.64   5  1.4000
   4   3   6   52.97    6.25   5  2.3300
   7   5  11  121.97   17.01   5  1.3400
   7   7  18  213.99   42.70   5  1.0100
   3   3   9   45.93    6.27   5  2.1600
   7   9  15  486.56   57.04   5  0.9600
   3   4   8   68.56    9.59   5  2.0400
   6   6  16  152.94   31.05   5  1.1600
   5   7  15  175.67   28.37   5  1.1300
   5   7   9   99.96   17.14   5  1.2900
   6   6   9   93.27   14.93   5  1.3700
   7   9  18  354.65   63.66   5  0.9100
   5   6  13   96.84   18.09   5  1.3100
  10   7  21  491.11   74.57   5  0.8600
   8   8  20  638.19   81.28   5  0.8900
   4   4  10   50.97    9.17   5  1.8000
   9   8  14  198.87   57.20   5  0.9700
   6   5  15  119.92   19.38   5  1.2600
   7   8  11   88.83   23.46   5  1.0800
   3   3   6   38.70    5.40   5  2.6000
   7  10  17  380.98   63.38   5  0.8600
   7  11  18  370.24   79.53   5  0.7900
   6   8  16  233.71   43.42   5  1.0200
   6   7  10  118.30   20.79   5  1.2400
   3   4   7   37.71    5.36   5  2.1200
   5   5  12  148.42   19.99   5  1.4600
   8   6  13   84.26   21.47   5  1.1500
   3   3   8   49.09    7.79   5  2.3200
   5   7  14   93.68   20.11   5  1.1700
   7   9  11  240.50   37.27   5  0.9900
   2   3   5   28.52    3.76   5  2.8900
   8   7  20  208.18   46.58   5  0.9400
   7   7  21  128.24   46.16   5  0.9200
   8  11  13  298.33   61.77   5  0.8200
   3   2   5    9.64    2.82   5  3.1200
   1   1   3   22.48    4.02   5  6.4700
   2   2   3    7.99    2.19   5  3.9400
   2  -2  10  545.45   13.85   5  1.4800
   3  -3   8  439.61   12.76   5  1.3800
   5  -4  13 1299.16   45.14   5  0.9600
   4  -2  12  542.07   21.27   5  1.3500
   2  -1   6  246.14    8.87   5  2.6900
   2  -2   5  137.96    4.88   5  2.1000
   4  -2  10  384.04   14.78   5  1.5000
   3  -2   9  289.07   11.40   5  1.6300
   2  -2  11  298.47   12.32   5  1.3700
   3  -1  12  297.49   13.96   5  1.5400
   4  -4  12  440.75   25.54   5  0.9900
   6  -3  13  525.41   29.35   5  1.0600
   5  -5  13  904.37   48.23   5  0.8300
   3  -2   7  105.93    6.24   5  1.8400
   2  -1   8  137.71    7.06   5  2.1600
   1  -1   5   62.29    3.57   5  2.9500
   3  -1  11  165.58   10.09   5  1.6600
   4  -2  17  445.64   33.33   5  1.0300
   5  -4  14  305.09   28.30   5  0.9300
   3  -4  14  275.50   28.54   5  0.8900
   3  -4  16  526.11   41.63   5  0.8200
   4  -2   9  117.41    9.66   5  1.5700
   4  -4  17  634.80   48.43   5  0.8300
   3  -3  11  199.20   13.61   5  1.2100
   6  -4  16  379.49   44.83   5  0.8700
   4  -3  17  386.58   35.76   5  0.9300
   6  -5  18  562.76   72.41   5  0.7400
   4  -4  15  320.28   31.83   5  0.8900
   5  -3  12  277.36   20.53   5  1.1400
   6  -4  14  232.64   36.67   5  0.9200
   1  -1   3   31.99    2.59   5  3.9600
   3  -4  15  148.21   28.21   5  0.8500
   5  -4  11  101.97   17.70   5  1.0100
   3  -3  15  160.22   22.22   5  0.9800
   2  -2   8   74.21    5.99   5  1.7200
   3  -3  10   52.78    8.72   5  1.2600
   4  -5  16  383.28   47.43   5  0.7500
   4  -4  11   95.15   17.16   5  1.0200
   3  -3  12   80.03   11.97   5  1.1400
   4  -3  13  106.01   17.47   5  1.1100
   3  -4  18  280.25   37.78   5  0.7600
   2  -1   7   38.49    4.09   5  2.4200
   2  -2   6   22.95    3.60   5  1.9800
   8  -5  18  540.97   74.94   5  0.7300
   3  -3  17  152.05   30.54   5  0.8900
   4  -4   9   41.24    9.03   5  1.0800
   1  -1   4   12.70    1.94   5  3.4300
   4  -4  13  161.29   21.34   5  0.9600
   5  -5  17  188.23   48.29   5  0.7500
   4  -5  14  244.70   31.14   5  0.8000
   6  -4  17  245.23   42.66   5  0.8400
   5  -4  12   76.49   16.71   5  0.9900
   6  -5  13   84.80   23.05   5  0.8200
   3  -3  16   46.38   13.26   5  0.9400
   0  -2   6  792.44   12.58   5  1.1300
  -1   0   6  664.69   12.22   5  0.9700
   0  -2   7  487.27   11.34   5  1.1100
   0  -2   9  858.91   20.17   5  1.0200
   0  -1   6  200.96    5.53   5  1.7400
   0  -2  12  801.25   28.99   5  0.8800
  -1   1  11 1056.86   32.32   5  0.9300
   0  -1   3   83.89    2.35   5  2.2500
   0  -1   4  102.43    3.32   5  2.1300
   0  -1  11  478.71   17.74   5  1.1100
   0  -2  10  408.21   17.26   5  0.9700
   0  -1  12  460.75   21.54   5  1.0300
   0  -2   8  190.47   10.02   5  1.0600
   0  -1   8  108.77    6.26   5  1.4300
   1  -3  14  561.96   32.22   5  0.8300
   0  -2  13  408.14   27.18   5  0.8300
  -1  -1   9  355.99   18.53   5  0.7700
  -1   0   8  129.30   11.11   5  0.9700
   0  -1  15  379.45   33.66   5  0.8500
  -1  -1   8  112.94   12.53   5  0.7600
   1  -3  15  241.30   33.00   5  0.8000
  -1   0   7   65.09    7.06   5  0.9900
  -1   0  10  156.51   19.03   5  0.9000
   0  -3  16  289.13   46.47   5  0.6200
  -1  -1  10   47.28    9.61   5  0.7600
   1  -3  21  541.78   77.70   5  0.6100
  -1   0  23  838.05  148.64   5  0.5100
   0  -3  12  143.47   26.09   5  0.7100
   1  -4  17  268.98   39.85   5  0.6300
  -1   1  12   95.30   17.44   5  0.8800
  -1  -1  12  130.45   22.34   5  0.7100
   0  -1   5    8.05    1.52   5  1.9400
  -1   1  16  245.95   49.23   5  0.7200
   0  -1   9   15.68    4.56   5  1.3200
   0   0   5    4.99    1.37   5  2.7500
   1   4  12 1008.18   25.11   5  1.3500
   1   4  11  481.36   16.36   5  1.4400
   2   4  15  686.48   24.74   5  1.2600
   1   2   9  256.35    9.88   5  2.0900
   1   3   9  205.43    9.42   5  1.8900
   1   2  10  199.85    9.11   5  1.8700
   1   7  15  897.28   43.47   5  0.8800
   1   3  17  694.36   34.02   5  1.0300
   2   4  17  569.65   31.27   5  1.1100
   3   6  18  723.04   39.64   5  1.0200
   1   6  13  418.72   23.62   5  1.0400
   2   4  12  216.62   12.13   5  1.5300
   1   4  14  342.74   23.31   5  1.1900
   1   3  15  303.60   22.46   5  1.1700
   2   4  19  529.76   41.09   5  0.9900
   1   2   7  100.39    6.36   5  2.6800
   2   5  21  938.62   66.28   5  0.8600
   2   4  18  355.48   31.07   5  1.0500
   1   5  13  185.47   14.96   5  1.1600
   3   7  21  643.19   59.04   5  0.8500
   1   6  15  283.28   25.61   5  0.9600
   2   7  20  760.47   66.71   5  0.8200
   1   4  16  226.85   27.66   5  1.0500
   2   5  14  153.43   15.15   5  1.2400
   2   5  18  456.04   40.11   5  1.0000
   2   5  17  256.78   28.31   5  1.0600
   1   2   6   60.94    4.52   5  3.0600
   1   3   8   54.00    4.90   5  2.0700
   2   5  15  119.19   14.74   5  1.1700
   1   3  11  116.97   10.10   5  1.5900
   1   5  14  175.55   19.52   5  1.1000
   1   3  18  274.24   35.59   5  0.9600
   2   6  16  186.28   23.45   5  1.0300
   2   4  22  591.97   58.17   5  0.8400
   3   9  23 1050.88  135.28   5  0.7100
   1   4  18  235.29   32.81   5  0.9400
   1   4  15  194.62   22.74   5  1.1200
   4   9  21  459.30   57.91   5  0.8000
   1   2  11   45.49    7.04   5  1.6900
   4   7  25  451.64   62.48   5  0.7700
   2   3  13  437.38   15.80   5  1.5300
   1   6  17  335.26   37.84   5  0.8900
   1   2  12   84.14    9.03   5  1.5300
   1   3  12   75.61   11.51   5  1.4700
   1   4  10   47.29    6.41   5  1.5400
   1   3  14   94.22   11.32   5  1.2600
   2   7  24  588.67  102.58   5  0.7100
   1   5  18  194.91   33.50   5  0.9000
   1   3  16  110.29   17.48   5  1.0900
   2   4  14   96.82   13.40   5  1.3400
   2   4  21  254.72   47.97   5  0.8900
   1   5  19  162.93   34.90   5  0.8600
   1   5  15  197.08   24.98   5  1.0500
   3   5  19  125.17   26.28   5  1.0300
   2   5  12   81.93   10.13   5  1.3900
   4   6  27  321.37   64.86   5  0.7400
   3   9  21  411.01   80.51   5  0.7500
   1   8  20  213.57   39.99   5  0.7000
   1   3   7   21.39    3.61   5  2.2600
   2   1   9  429.25   15.09   5  2.3800
   4   1  10  399.63   17.44   5  2.0100
   5   1  16  676.22   37.68   5  1.3100
   4   1  16  422.15   27.30   5  1.3300
   4   3  18  428.02   28.67   5  1.1900
   4   1  14  368.30   22.91   5  1.5200
   3   2  15  317.72   20.53   5  1.4200
   4   0  15  395.13   29.01   5  1.3500
   6   3  21  728.01   53.88   5  1.0300
   5   1  12  208.23   16.58   5  1.6400
   4   2  18  328.69   28.91   5  1.1900
   5   1  21  966.83   66.38   5  1.0000
   5   3  15  150.21   14.94   5  1.4000
   5   2  16  235.45   24.20   5  1.3300
   5   3  19  312.66   31.16   5  1.1400
   6   1  15  334.80   29.26   5  1.3200
   6   3  19  358.29   39.61   5  1.1200
   4   1  11  159.82   13.02   5  1.8700
   6   2  15  185.11   21.10   5  1.3500
   3   2  11  129.65   10.89   5  1.9500
   5   3  16  224.34   21.35   5  1.3300
   3   1  10  108.70    9.55   5  2.1300
   7   1  24  930.96  102.15   5  0.8700
   6   1  17  236.40   28.46   5  1.2000
   3   1  11  139.59   13.00   5  1.9400
   7   3  22  671.94   66.82   5  0.9700
   5   1  17  271.63   29.06   5  1.2400
   6   2  16  276.85   28.01   5  1.2800
   4   2  15  140.00   16.09   5  1.4400
   2   1   7   60.82    6.12   5  3.0700
   6   1  18  434.06   43.74   5  1.1500
   6   2  21  453.94   49.94   5  1.0200
   8   2  22  560.99   75.39   5  0.9400
   3   2  12   90.21   10.93   5  1.8000
   7   1  19  222.54   36.14   5  1.0600
   6   3  20  228.83   38.54   5  1.0800
   3   1   9   78.01    9.17   5  2.3400
   2   1   6   63.16    6.26   5  3.5200
   4   3  21  158.58   29.88   5  1.0100
   4   1  15  128.95   20.11   5  1.4100
   4   3  19  230.64   33.25   5  1.1300
   6   0  22  531.89   72.56   5  0.9200
   9   1  29  484.43  170.66   5  0.7200
   6   3  22  293.58   52.51   5  0.9800
   2   0   7   33.08    4.91   5  2.8900
   4   1  12   54.81   12.03   5  1.7400
   8   3  25  432.74   92.90   5  0.8500
   4   3  16   71.77   12.80   5  1.3400
   6   2  23  321.70   56.20   5  0.9300
   3   1  12   44.31    8.66   5  1.7800
   3   2  14   56.03   10.36   5  1.5300
   6   1  16  126.43   24.72   5  1.2600
   9   6  26  437.88   77.87   5  0.7900
   7   1  26  751.13  134.44   5  0.8100
   4   2  12   29.65    9.02   5  1.7600
   3   2  10   32.79    6.04   5  2.1200
   1   0  12 2204.12   43.80   5  1.4500
   1  -1   9  451.53   12.72   5  1.7400
   1  -1   8  311.64    9.81   5  1.9500
   2   0  12  369.53   18.69   5  1.6300
   1   1  15  606.54   31.17   5  1.1800
   2   1  19 1124.53   59.15   5  0.9900
   2  -1  12  220.67   13.22   5  1.4700
   1   0  16  786.96   46.35   5  1.0400
   1   1  14  309.08   19.76   5  1.2800
   2  -2  18  544.79   44.18   5  0.8700
   1  -1  14  299.81   19.98   5  1.1100
   1  -1  11  133.93    8.89   5  1.4200
   1   1  10  144.21    8.73   5  1.9000
   1   1  17  605.22   41.88   5  1.0200
   3   1  21  735.15   60.50   5  0.9500
   2   1  13  128.84   12.12   5  1.5700
   1   0   9  183.31   11.72   5  2.0300
   2   0  21 1085.14  101.42   5  0.8500
   1   1   9   80.47    6.25   5  2.1600
   2   2  18  220.62   21.69   5  1.0800
   2  -2  19  571.00   52.09   5  0.8300
   3   2  21  395.66   41.29   5  0.9600
   3   2  20  275.19   29.36   5  1.0200
   1   0   5  114.74   12.57   5  4.0000
   1   1  13  100.73   13.12   5  1.3900
   2   0  19  563.62   59.37   5  0.9600
   1   0   6   76.32    6.46   5  3.2600
   2   0  24  602.66  114.04   5  0.7300
   1   0  13  151.83   19.65   5  1.3200
   1  -1  13   76.65   11.23   5  1.1900
   3  -1  16  137.34   25.59   5  1.1600
   1   0  11   74.78   11.35   5  1.6000
   1   0  18  393.43   51.93   5  0.9100
   2   0  13  101.28   16.08   5  1.4900
   1   0   7   52.13    6.04   5  2.7300
   1   0  14  232.44   29.34   5  1.2100
   1   0  15  162.10   25.00   5  1.1200
   1  -1  12   72.40    9.93   5  1.3000
   3  -2  21  294.20   55.50   5  0.8100
   2   2  20  229.64   38.13   5  0.9500
   2  -1  18  194.80   37.13   5  0.9500
   5  -1  24  456.63   69.72   5  0.8100
   2  -1  14   41.18   13.07   5  1.2500
   1   0  10   31.89    8.91   5  1.7900
  -3  -7  -2 1081.08   23.53   6  1.7500
  -2  -4  -1  767.24   16.78   6  3.0300
  -3  -5  -2  508.20   13.35   6  2.3100
  -2  -7  -1  781.07   19.45   6  1.7500
  -2 -10  -1 1353.44   37.16   6  1.1900
  -2  -7  -3  653.20   17.84   6  1.7000
  -1  -3  -2  484.26   12.72   6  3.7800
  -3  -7  -3  716.54   20.07   6  1.7200
  -2  -6  -3  565.15   15.41   6  1.9700
  -2  -5   0  503.93   14.55   6  2.4700
  -2  -9  -4  818.27   24.82   6  1.2900
  -2 -10   0 1128.27   35.56   6  1.2000
  -2  -5  -1  470.47   14.23   6  2.4700
  -5 -11  -1 1715.01   57.65   6  1.1200
  -2  -4  -2  358.55   10.91   6  2.9400
  -3  -8  -2  631.31   21.66   6  1.5400
  -4  -9   0  786.85   28.86   6  1.3700
  -4  -9   1  743.56   26.73   6  1.3500
  -4  -9  -3  833.57   28.42   6  1.3500
  -4  -7  -4  454.53   16.02   6  1.6300
  -4  -8  -2  656.32   22.33   6  1.5100
  -1  -4   0  283.47    9.67   6  3.0400
  -5 -10  -1 1108.89   39.47   6  1.2200
  -4  -9  -5  713.43   26.58   6  1.3100
  -4  -9  -1  781.82   28.80   6  1.3700
  -2  -8   0  442.65   17.19   6  1.5200
  -4 -10  -7  744.82   32.95   6  1.1300
  -5 -10  -2  839.74   35.90   6  1.2200
  -2  -6  -1  300.22   12.22   6  2.0600
  -3  -9  -3  552.08   23.82   6  1.3500
  -2  -6  -4  270.87   10.84   6  1.8900
  -4  -9  -6  617.46   26.20   6  1.2700
  -3  -9  -2  543.49   22.54   6  1.3700
  -3 -10  -6  718.31   32.92   6  1.1500
  -3  -9   0  482.08   23.86   6  1.3700
  -4  -9  -2  445.37   22.44   6  1.3600
  -4 -12  -2 1016.50   51.87   6  1.0300
  -3  -8  -6  310.45   16.04   6  1.3900
  -2  -8  -3  359.36   16.86   6  1.4800
  -4 -10   1  488.91   29.11   6  1.2300
  -3 -10  -1  554.09   28.54   6  1.2300
  -3 -12   0  866.92   48.06   6  1.0100
  -1  -4  -2  140.43    6.48   6  2.8900
  -3  -7  -1  211.98   12.02   6  1.7600
  -6 -10  -5  539.92   30.26   6  1.1400
  -4 -10  -1  437.66   28.36   6  1.2400
  -1  -2  -1  192.80    9.69   6  5.8700
  -1  -3  -1  126.01    6.89   6  4.0500
  -3 -10   0  405.19   26.29   6  1.2300
  -5  -8  -4  235.72   14.75   6  1.4200
  -2  -6   0  152.80    9.39   6  2.0600
  -2  -9  -3  267.83   17.88   6  1.3100
  -6 -11  -5  662.21   44.80   6  1.0700
  -5 -11  -4  490.06   37.94   6  1.1000
  -4 -13  -6  446.34   55.31   6  0.9100
  -1  -3   0  119.33    7.05   6  4.1100
  -7 -12  -4  443.41   47.10   6  0.9700
  -3 -11  -1  428.21   31.75   6  1.1100
  -2 -12  -1  542.97   42.94   6  0.9800
  -5 -10  -5  316.73   25.95   6  1.1800
  -2 -13  -1  660.22   52.66   6  0.9000
  -3  -9  -4  191.76   15.82   6  1.3300
  -2  -7  -4  133.59    9.55   6  1.6400
  -3 -13  -1  679.27   60.32   6  0.9300
  -3 -10  -5  292.33   25.14   6  1.1800
  -3  -7  -4  132.10   10.38   6  1.6700
  -3 -10   1  281.91   22.20   6  1.2200
  -5 -12  -2  512.17   43.46   6  1.0300
  -3  -8  -3  159.04   13.63   6  1.5200
  -4 -12  -3  498.28   41.19   6  1.0200
  -3 -10  -4  322.28   25.86   6  1.2000
  -3  -8   1  182.21   13.59   6  1.5300
  -3 -11  -3  275.75   29.08   6  1.1000
  -2  -8  -1  147.94   13.05   6  1.5200
  -6 -14  -3  683.94   67.67   6  0.8800
  -4 -12  -1  405.17   41.90   6  1.0300
  -2 -11  -2  216.67   26.92   6  1.0600
  -6 -13  -1  510.15   57.76   6  0.9400
  -5 -13   2  568.61   56.72   6  0.9400
  -2  -6  -2   82.99    6.80   6  2.0300
  -3  -8   0  110.80   12.96   6  1.5400
  -3  -7   0  119.07   11.02   6  1.7600
  -3 -13  -3  567.31   56.73   6  0.9200
  -6 -11  -6  427.99   39.83   6  1.0500
  -2  -5  -2   61.67    5.93   6  2.4200
  -5 -12  -4  303.28   44.64   6  1.0200
  -7 -15  -1 1041.99  100.38   6  0.8200
  -5  -9  -2  137.35   15.99   6  1.3200
  -4 -11  -4  296.44   30.38   6  1.1100
  -2  -7   0   79.43    8.81   6  1.7500
  -7 -13  -5  535.67   50.04   6  0.9100
  -5 -11  -5  318.36   34.40   6  1.0900
  -4 -13  -3  440.00   54.68   6  0.9400
  -4 -12  -5  368.79   40.51   6  1.0000
  -3  -6  -1   69.06    7.08   6  2.0300
  -6 -12  -4  303.41   43.63   6  1.0000
  -5 -10  -6  198.99   23.97   6  1.1500
  -6 -14  -7  647.96   96.63   6  0.8500
  -4  -9  -4   86.35   14.52   6  1.3300
  -6 -15  -7  746.68  104.09   6  0.8000
  -4 -10  -2  106.17   25.18   6  1.2500
  -4  -8  -5  105.61   13.12   6  1.4400
  -2  -5  -3   53.66    5.64   6  2.3300
  -8 -15  -3  654.38   97.52   6  0.8000
  -5 -14  -6  587.99   73.08   6  0.8600
  -5 -16  -4  470.00   89.35   6  0.7700
  -6 -16  -9  673.15  146.01   6  0.7300
  -3  -9  -6  173.68   18.44   6  1.2600
  -5 -13  -7  430.61   54.18   6  0.9100
  -7 -14  -8  513.01   85.55   6  0.8300
  -5 -11  -7  240.53   38.02   6  1.0500
  -4  -8  -3   71.84   10.93   6  1.5000
  -4 -13  -9  507.93   64.55   6  0.8600
  -1  -5   0   44.31    4.46   6  2.3800
  -6 -16  -2  922.16  140.72   6  0.7800
  -3 -13  -4  281.62   54.69   6  0.9100
  -6 -10  -4  120.39   22.79   6  1.1600
  -4 -14  -2  305.42   57.49   6  0.8800
  -6 -13  -5  267.12   48.30   6  0.9300
  -4 -11   0  214.44   28.56   6  1.1200
  -5 -11   0  161.46   24.91   6  1.1100
  -3 -13   0  295.94   54.23   6  0.9300
  -2  -9   0   90.78   14.48   6  1.3400
  -4 -10  -6  156.43   27.68   6  1.1700
  -6 -12  -7  241.25   32.94   6  0.9600
  -3  -8  -1   46.47   12.03   6  1.5500
  -6 -14   0  505.51   68.68   6  0.8800
  -6 -15  -5  730.47  102.61   6  0.8200
  -3 -15  -5  612.17   87.29   6  0.7800
  -5 -13  -3  307.46   57.23   6  0.9500
  -4 -12  -8  149.91   30.62   6  0.9400
  -8 -16  -3  511.74   85.10   6  0.7600
  -6 -14  -8  372.80   71.61   6  0.8400
  -5 -11   1  209.24   27.97   6  1.1100
  -6 -13  -4  285.61   47.79   6  0.9300
  -5 -12   1  151.26   29.11   6  1.0200
  -3 -14  -3  399.63   60.62   6  0.8500
  -3  -6  -3   38.67    7.66   6  1.9500
  -3 -13  -5  212.45   60.35   6  0.9000
  -7 -16  -1  465.55   92.55   6  0.7700
  -5 -17  -6  532.50  126.38   6  0.7100
  -4  -8  -1   24.72    9.30   6  1.5200
  -2  -8  -4   55.11   10.14   6  1.4700
  -1  -5  -1   26.60    4.46   6  2.3100
   0  -7  -3 2578.22   38.03   6  1.3800
   0  -3  -3 1080.28   16.10   6  2.6000
   0  -5  -2 1067.92   18.72   6  1.9500
   0  -6  -1 1368.87   24.41   6  1.6900
   0  -4  -1  464.39   11.67   6  2.5100
   0  -5  -1  578.62   14.88   6  2.0200
  -1  -9  -3 1178.23   33.28   6  1.2300
   0  -7  -1  707.06   18.77   6  1.4500
   0  -4  -5  390.38   10.86   6  1.7200
  -1  -7  -7  904.76   25.77   6  1.2900
   0  -6  -3  576.18   16.63   6  1.5800
   0  -7  -6  781.00   23.79   6  1.1900
   0  -8  -8 1504.68   49.01   6  0.9800
  -1  -6  -5  454.13   15.05   6  1.6500
   0  -7  -5  598.58   20.99   6  1.2600
   0  -9  -6 1142.07   43.65   6  1.0000
   1  -5  -1  294.90   10.57   6  1.5100
   0  -6  -2  319.67   13.13   6  1.6500
  -1  -9  -2  646.63   26.42   6  1.2400
   0  -2  -1  263.64    9.41   6  4.7400
   0  -8  -4  499.53   24.05   6  1.1900
   0  -3  -2  152.49    6.45   6  3.0000
  -1  -8  -4  496.47   21.57   6  1.3400
   1  -9  -4  788.17   48.39   6  0.9200
   0  -7  -8  553.73   26.92   6  1.0400
  -1 -11  -9 1493.15   72.84   6  0.8500
   0  -2  -2  154.14    6.62   6  3.9000
  -1  -7  -3  261.46   12.98   6  1.5800
   0 -10  -3  880.86   46.48   6  1.0000
   1  -6  -1  206.60   12.88   6  1.3400
   0  -6  -5  239.28   12.70   6  1.4100
  -1 -11  -6  974.92   57.81   6  0.9400
   1 -11  -4 1446.82   82.91   6  0.7900
  -1 -11  -2  567.19   39.67   6  1.0100
  -1  -8  -3  281.60   17.29   6  1.3800
   1  -8  -1  421.60   26.12   6  1.0800
   1  -8  -3  420.01   29.68   6  1.0300
  -1 -10  -9  712.66   49.27   6  0.9100
   0  -3  -1   80.16    5.05   6  3.2900
   1  -9  -2  446.46   33.92   6  0.9700
  -1 -11  -3  506.14   42.31   6  1.0000
  -1  -6  -6  117.95    9.94   6  1.5400
   0  -4  -3   89.77    6.09   6  2.1800
   1  -8  -4  294.85   29.21   6  1.0000
   0  -7  -7  260.82   23.53   6  1.1200
   1  -6  -2  132.75   11.55   6  1.3000
   0  -4  -2   62.52    4.99   6  2.3700
  -1  -9  -6  239.52   25.14   6  1.1200
  -1  -6  -4  103.80    8.63   6  1.7600
  -1 -10  -6  395.88   37.20   6  1.0200
   1 -10  -3  469.74   49.01   6  0.8700
   1  -8  -5  301.10   25.41   6  0.9600
   0 -10  -8  428.17   53.05   6  0.8600
  -1 -11 -10  590.84   59.42   6  0.8200
  -2 -10  -7  299.66   27.47   6  1.0700
   0  -5  -5   59.52    6.97   6  1.5600
  -1 -12 -12 1057.17   94.83   6  0.7200
  -1  -9  -7  288.51   24.55   6  1.0800
  -2 -13  -9 1033.89   83.28   6  0.8000
  -1 -12  -4  344.17   45.09   6  0.9000
  -2  -9  -7  153.92   18.12   6  1.1700
  -1  -9  -8  171.71   22.16   6  1.0300
   0  -9  -5  309.41   34.00   6  1.0400
  -1 -10  -4  272.91   26.38   6  1.0800
  -2 -14  -6  753.59   73.92   6  0.7900
  -1 -12  -8  577.54   65.59   6  0.8200
  -1 -10  -8  340.63   35.23   6  0.9500
   1 -10  -6  407.23   52.66   6  0.8000
  -1  -9 -10  274.13   33.27   6  0.9300
  -1 -10 -10  478.27   56.02   6  0.8700
  -1  -8  -7   97.06   16.90   6  1.1800
  -3 -13 -12  655.10   74.85   6  0.7700
   1  -8  -6  207.82   33.20   6  0.9100
   1  -5  -2   30.76    5.87   6  1.4500
  -1 -11  -8  224.73   48.05   6  0.8900
   1 -12  -4  538.67   76.43   6  0.7400
  -2 -10  -9  195.56   32.59   6  0.9900
   0 -11  -9  448.51   90.34   6  0.7700
   1  -9  -6  290.52   38.26   6  0.8600
  -2 -12  -8  322.78   51.70   6  0.8800
   1  -7  -2   93.11   18.53   6  1.1700
  -2 -13  -7  368.89   51.05   6  0.8400
   0 -13  -7  881.60  105.45   6  0.7200
   0  -7  -2   72.00   12.04   6  1.4200
   0  -8  -5   79.89   15.57   6  1.1400
  -2 -12  -6  210.79   35.61   6  0.9200
   0  -9 -11  398.48   52.16   6  0.7700
   1 -13  -2  649.66  103.67   6  0.7100
   0  -5  -3   52.02    6.68   6  1.8400
   0  -7  -4   95.66   14.47   6  1.3300
  -1 -15  -3  539.75   92.97   6  0.7200
   1 -10  -4  328.94   64.59   6  0.8600
   1 -11  -8  479.44   74.12   6  0.7100
   0  -8  -1  107.11   14.75   6  1.2700
   0 -10  -2  149.73   45.94   6  1.0200
   1 -11  -7  515.56   75.47   6  0.7300
   1 -12  -5  309.42   75.84   6  0.7300
   0  -4  -4   24.23    4.17   6  1.9400
   1 -11  -6  292.93   58.20   6  0.7500
  -1 -13  -2  162.64   53.33   6  0.8500
  -2 -12  -7  300.91   45.22   6  0.9000
   0 -11 -11  622.19   96.91   6  0.7100
   0  -5  -6   33.29    6.39   6  1.4100
  -1 -13  -3  167.80   53.47   6  0.8400
  -1 -13  -8  426.99   80.08   6  0.7700
  -1  -9  -4   77.22   15.06   6  1.2000
  -2  -9  -8   99.67   17.97   6  1.1200
  -1 -11 -13  296.50   70.46   6  0.7200
   0  -5  -4   20.93    5.45   6  1.7100
  -1  -5  -4   27.16    4.58   6  2.0600
   1 -12  -3  253.37   63.19   6  0.7500
  -2 -12  -9  241.60   58.39   6  0.8500
   1 -10  -8  253.05   47.26   6  0.7500
   0 -10  -9  152.82   36.37   6  0.8200
   0 -10  -7  129.80   37.79   6  0.8900
   0 -11  -6  190.44   47.41   6  0.8500
  -1 -10  -7   89.45   24.75   6  0.9900
  -1 -12  -1  138.45   35.75   6  0.9200
   2  -4  -2 3526.45   40.57   6  0.9100
   1  -2  -2  378.93    5.77   6  1.4700
   0  -1  -4  169.08    2.90   6  1.3100
   2  -4   0 1063.38   21.11   6  1.0300
   0  -2  -8 1310.40   27.46   6  0.6600
   0  -2  -4  225.85    4.85   6  1.9400
   2  -3   0  767.54   16.91   6  0.8700
   1  -2  -3  207.34    5.25   6  1.1200
   2  -3   1  577.82   14.02   6  0.9100
   3  -6   1 2626.25   67.30   6  0.7000
   1  -3  -4  295.50    8.61   6  1.2300
   2  -5  -1 1002.51   25.91   6  1.0500
   2  -5  -5 1709.41   46.45   6  0.7600
   3  -6  -3 2982.40   88.66   6  0.6000
   2  -3  -1  519.08   16.15   6  0.7900
   2  -4  -4 1077.38   32.09   6  0.7400
   3  -6  -2 2729.71   81.20   6  0.6400
   1  -4  -7  821.60   25.32   6  0.8600
   3  -4   0 1544.82   53.15   6  0.5000
   1  -5  -5  568.05   20.49   6  1.1500
   3  -4   1 1290.77   51.33   6  0.5200
   2  -4   1  304.28   12.28   6  1.0500
   1  -4  -6  416.86   17.63   6  1.0000
   1  -3  -6  303.07   14.16   6  0.8300
   2  -4  -1  335.05   15.05   6  0.9800
   1  -5  -9 1202.32   44.00   6  0.7300
   1  -3  -1  140.96    5.40   6  1.8900
   3  -4   3  820.27   46.99   6  0.5500
   1  -2  -1   46.13    2.40   6  1.8200
   3  -7  -5 1750.41   79.87   6  0.5700
   1  -3  -5  126.88    8.65   6  1.0200
   1  -5  -6  360.09   18.44   6  1.0400
   2  -6  -8 1090.44   67.80   6  0.6200
   1  -4  -4  126.45    8.31   6  1.3100
   2  -4  -5  376.64   26.61   6  0.6500
   1  -5 -10  543.86   42.05   6  0.6500
   0  -3 -11  631.79   42.91   6  0.5300
   3  -5   0  515.93   41.17   6  0.6300
   2  -5  -4  406.14   24.09   6  0.8300
   3 -10  -8 2513.55  194.73   6  0.5200
   3  -7  -2  851.61   63.71   6  0.6600
   2  -4  -6  359.90   37.48   6  0.5600
   1  -8 -14 1528.88  136.50   6  0.5300
   2  -6  -9  571.86   67.56   6  0.5600
   3  -9  -3  920.32   93.15   6  0.6300
   2  -6  -6  378.14   36.93   6  0.7500
   4  -9  -1 1042.54  118.48   6  0.5100
   3  -9  -7 1246.58  135.32   6  0.5400
   1  -4  -8  168.13   21.08   6  0.7300
   3  -5   1  264.03   31.65   6  0.6500
   3  -8  -2  611.08   70.18   6  0.6600
   4  -9  -2  606.91  104.81   6  0.4900
   1  -4  -3   79.70    7.48   6  1.4600
   2  -5  -9  325.85   61.42   6  0.4800
   3  -5  -3  254.01   39.21   6  0.5300
   2  -5   0   83.73   13.52   6  1.0400
   3  -8  -6  632.70   96.78   6  0.5600
   1  -3  -2   29.82    4.11   6  1.7000
   2  -5  -2  163.65   25.96   6  0.9600
   2  -6  -7  217.48   41.82   6  0.6800
   2  -7  -9  663.62   76.20   6  0.6000
   2  -8 -11  677.08   91.74   6  0.5400
   2 -10 -10  672.41  171.65   6  0.5800
   3  -6  -5  352.17   50.93   6  0.5300
   1  -3  -8   90.77   26.86   6  0.5400
   3  -9  -2  599.33   81.83   6  0.6500
   4  -9   1  677.34  112.91   6  0.5300
   0  -3 -10  104.52   19.47   6  0.6400
   1  -8 -11  273.72   51.97   6  0.6700
   1  -8 -10  209.51   43.10   6  0.7200
   2  -9 -10  676.35   97.75   6  0.5800
   2  -5  -6  117.45   27.55   6  0.6800
   1  -7 -10  286.47   56.15   6  0.7200
   1  -2   0    6.44    1.45   6  2.0400
   3  -6  -1   43.68   19.62   6  0.6600
   2  -6  -5  176.87   35.46   6  0.8000
  -2   1   2 2269.89   19.00   6  1.0800
  -3   1   1 1462.03   18.21   6  1.1700
  -3   0   6 1408.65   21.57   6  1.3300
  -3   1  -3 1988.87   31.32   6  0.8500
  -2   1   0  470.70    7.97   6  1.0300
  -2   1  -1  725.85   12.57   6  0.8800
  -3   0   7  793.90   18.12   6  1.1800
  -2   1   1  221.23    6.27   6  1.0900
  -3   1  -1  390.41   10.77   6  1.0800
  -5   1   3 1210.96   34.11   6  0.9100
  -4   0   9 1346.41   40.12   6  0.9100
  -4   0   8  938.20   29.45   6  1.0000
  -5   2   3 2507.56   88.36   6  0.5900
  -4   2   0 1647.21   58.31   6  0.5100
  -3   1   2  310.90   10.43   6  1.1400
  -5   1  -1  766.32   25.21   6  0.9200
  -4   1   0  375.45   15.17   6  1.0500
  -3   1   0  173.24    7.48   6  1.1500
  -2   1   4  289.72   11.35   6  0.9100
  -2   1   6  490.93   22.06   6  0.7200
  -5   1   9 1707.61   76.27   6  0.6700
  -5   1   1  479.55   23.52   6  0.9400
  -3   1   5  470.86   19.17   6  0.9300
  -5   2   4 1336.30   73.29   6  0.5700
  -4   1   8 1090.04   55.04   6  0.7300
  -4   1   2  268.60   12.87   6  1.0500
  -4   1   6  575.61   30.81   6  0.8500
  -2   1   7  490.94   29.94   6  0.6400
  -8   1   2 1647.15   85.67   6  0.6700
  -3   1   6  355.31   21.41   6  0.8500
  -5   1   2  327.85   21.11   6  0.9300
  -7   1   5  612.83   55.44   6  0.7000
  -4   2   6  926.80   71.36   6  0.5000
  -2   1   5  210.04   13.70   6  0.8100
  -2   1   3   89.71    6.72   6  1.0100
  -5   1   5  482.38   29.99   6  0.8400
  -9   1   1 1355.34   99.57   6  0.6200
  -7   2   2 1512.06   98.22   6  0.5600
  -5   2  -1  672.20   57.74   6  0.5500
  -5   1   4  335.34   24.18   6  0.8800
  -1   0   2   53.63    3.24   6  3.9800
  -8   2  -1 1598.45  135.06   6  0.5200
 -10   1   2 1463.52  136.05   6  0.5600
  -4   1   5  290.62   21.16   6  0.9100
  -6   0  10  552.81   48.36   6  0.7500
  -2   0   4   39.52    3.33   6  1.9900
  -7   1   0  475.13   40.37   6  0.7500
  -8   2   5  939.93  124.82   6  0.5200
  -3   1  -2   46.23    6.50   6  0.9800
  -3   1   9  299.85   37.98   6  0.6300
  -4   1  10  406.00   57.48   6  0.6200
  -4   1   4  114.79   14.10   6  0.9600
  -6   1   8  873.96   81.54   6  0.6800
  -6   2   3  466.00   71.78   6  0.5800
  -3   1   8  164.91   28.53   6  0.6900
  -3   0   5   45.37    5.07   6  1.5000
  -2   1   8  361.08   33.18   6  0.5700
  -7   2   7  816.59  134.18   6  0.5100
  -3   1   7  163.42   25.99   6  0.7700
  -8   1   5  372.11   60.00   6  0.6500
  -4   0   7  109.52   14.01   6  1.0900
  -7   1   7  659.75   73.82   6  0.6600
  -3   1  12  485.60   87.83   6  0.4800
  -7   1   3  304.45   39.47   6  0.7400
  -5   0   9  214.82   28.89   6  0.8600
  -6   2   6  602.66   82.32   6  0.5400
  -4   1   1   40.27   10.35   6  1.0600
  -6   2  -2  138.58   32.71   6  0.5400
 -10   2   3  417.02  106.45   6  0.4700
  -9   1   8  412.85  126.33   6  0.5500
  -8   2   2  516.07  100.83   6  0.5300
  -6   1   1  182.70   28.42   6  0.8400
 -10   1   7 1190.25  178.89   6  0.5300
  -7   2  -1  328.04   65.71   6  0.5400
  -4  -1   6 1696.17   28.88   6  1.4800
  -5  -1   5 2089.81   36.74   6  1.3600
  -4  -2   3 1600.42   31.96   6  2.1200
  -4  -1   2  953.85   20.18   6  2.0100
  -5  -2   5 1540.29   34.65   6  1.5300
  -5  -2   1  902.12   23.54   6  1.8400
  -3  -1   4  563.66   14.52   6  2.2000
  -4  -1   5  645.55   17.73   6  1.6200
  -4  -1   1  641.88   17.37   6  2.1000
  -7  -1   3 1496.68   44.19   6  1.0700
  -5  -1   3  742.11   20.81   6  1.5200
  -6  -1   6 1004.89   33.72   6  1.1100
  -7  -2   5 1460.32   49.55   6  1.1200
  -7  -3   9 2368.93   77.77   6  1.0000
  -6  -1   7 1094.18   38.84   6  1.0500
  -7  -3   1  747.39   30.98   6  1.3300
  -5  -1   2  490.61   17.46   6  1.5800
  -6  -2   9 1124.99   43.33   6  1.0400
  -4  -1   3  281.59   11.39   6  1.9000
  -6  -3   8  956.89   40.94   6  1.1800
  -8  -3   2 1103.33   51.06   6  1.1300
  -7  -1   4  850.95   37.93   6  1.0400
  -7  -1   8 1275.38   60.50   6  0.8900
 -10  -3   3 1897.25   97.09   6  0.8600
  -7  -2   6  514.61   33.60   6  1.0800
  -5  -2   2  334.73   17.06   6  1.7800
 -10  -4   5 2218.74  108.94   6  0.8800
  -7  -2  10 1212.28   64.64   6  0.8900
  -5  -3   6  428.85   21.91   6  1.5100
  -5  -2   4  323.44   16.73   6  1.6200
  -4  -2   4  249.08   12.92   6  1.9700
  -9  -1   6 1717.54   93.41   6  0.7700
  -5  -2   7  336.39   20.89   6  1.3300
  -9  -2   8 1695.90   99.84   6  0.8000
  -6  -1   2  304.88   18.44   6  1.3000
  -6  -2   1  284.36   16.42   6  1.4900
  -6  -2   2  309.72   17.51   6  1.4600
  -8  -2   5  782.98   51.66   6  0.9800
  -7  -4   7  703.11   42.24   6  1.1400
  -6  -2   4  232.07   20.01   6  1.3600
  -7  -2   7  471.50   36.78   6  1.0300
  -8  -1   4  645.49   45.72   6  0.9100
  -2  -1   1  168.59   10.37   6  4.3600
  -8  -3   8  833.17   72.25   6  0.9400
  -9  -1   2  760.37   55.89   6  0.8300
  -5  -1   7  228.44   19.96   6  1.1900
  -6  -3   6  369.20   23.04   6  1.3100
  -8  -3   9  927.93   71.36   6  0.9100
  -3  -1   2  120.21    7.87   6  2.7100
  -9  -5   8 1061.40   85.83   6  0.9200
  -5  -2   3  176.19   13.06   6  1.7100
  -6  -1   5  231.94   19.67   6  1.1600
 -10  -2   3 1053.39   75.66   6  0.8000
 -11  -5   9 1697.39  160.17   6  0.7500
  -8  -2   4  546.43   41.18   6  1.0100
  -9  -4   2  575.04   46.62   6  1.0300
 -10  -1   4  881.20   93.76   6  0.7200
 -12  -5   4 1680.88  161.77   6  0.7600
  -8  -1  11  668.17   75.95   6  0.7000
  -5  -2   6  188.40   14.79   6  1.4300
  -9  -4   4  728.79   58.95   6  1.0000
 -10  -2   6 1081.97   93.07   6  0.7600
  -9  -2   2  428.11   44.12   6  0.9200
  -7  -3   5  254.94   29.93   6  1.2000
  -4  -2   5  106.64    9.69   6  1.8200
 -12  -4   2 1087.83  119.77   6  0.7400
  -7  -3   2  185.69   23.35   6  1.3100
  -7  -2   2  232.94   23.96   6  1.2200
  -9  -4   6  500.62   63.89   6  0.9500
 -12  -4   1  671.59  113.15   6  0.7500
  -6  -1   9  249.69   28.65   6  0.9300
  -9  -1   3  462.44   50.71   6  0.8200
  -9  -3   6  659.84   77.19   6  0.9000
 -11  -2   2  512.49   87.77   6  0.7300
  -6  -2   6  174.20   21.59   6  1.2300
 -11  -4   8 1157.63  126.89   6  0.7400
  -7  -2   3  285.44   27.80   6  1.1900
  -9  -4   8  374.42   63.48   6  0.8900
  -8  -2   1  194.76   25.60   6  1.0700
  -8  -1   8  326.16   63.50   6  0.8000
  -7  -1   9  238.75   39.75   6  0.8500
 -12  -6   8  811.40  137.03   6  0.7200
  -7  -1   5  340.83   32.56   6  1.0100
  -7  -1   7  150.39   34.15   6  0.9300
  -8  -3   3  277.81   36.22   6  1.1100
  -9  -2  10  637.12  109.77   6  0.7400
  -8  -2   2  241.77   32.84   6  1.0500
 -12  -3   2 1121.34  126.67   6  0.7100
  -7  -3   6  208.66   30.98   6  1.1500
 -11  -5   8  599.43  115.19   6  0.7600
  -3  -1   1   35.46    4.55   6  2.9100
  -9  -3   1  259.32   46.44   6  0.9900
  -9  -3   9  386.71   79.21   6  0.8200
  -8  -1   1  207.99   36.95   6  0.9600
  -9  -5   9  366.42   63.32   6  0.8900
 -11  -3   7  712.64  105.24   6  0.7200
  -6  -1   4   79.20   15.30   6  1.2100
 -10  -4   2  225.46   50.39   6  0.9200
  -7  -1   1  132.38   19.49   6  1.1100
  -9  -4   7  137.25   44.12   6  0.9200
 -10  -3   7  390.97   81.74   6  0.7900
  -5  -1   8   93.83   16.45   6  1.1000
  -8  -3   4  111.58   25.51   6  1.0800
  -8  -1   2   95.92   27.51   6  0.9400
  -9  -1   9  686.70  107.46   6  0.7000
 -10  -3   4  269.64   55.92   6  0.8500
  -8  -2   7  403.21   45.77   6  0.9200
  -8  -3   7  268.34   52.89   6  0.9800
 -12  -5   8  448.59  120.79   6  0.7000
  -6  -1  10   97.03   23.71   6  0.8700
 -11  -5   4  354.77   84.66   6  0.8300
 -10  -4   3  154.46   43.18   6  0.9100
 -10  -2   9  310.50  101.48   6  0.7000
 -11  -4   9  388.15   87.71   6  0.7100
  -9  -2   3   95.32   29.99   6  0.9100
 -11  -4   2  182.12   54.65   6  0.8200
  -7  -3   8   79.42   36.03   6  1.0500
  -2  -1   2   12.25    3.26   6  3.9300
  -4  -3   3 1424.16   26.87   6  2.1600
  -5  -4   2 1541.59   30.05   6  1.8500
  -6  -4   0 1285.94   29.79   6  1.6300
  -4  -4  -1  702.13   16.18   6  2.3100
  -5  -5   0  858.17   22.37   6  1.8400
  -7  -7  -1 1483.67   39.92   6  1.3200
  -5  -4   4  869.81   23.79   6  1.7000
  -5  -6   2  750.88   21.67   6  1.6600
  -6  -6   2 1080.64   30.36   6  1.4900
  -5  -3   0  616.03   18.14   6  1.9500
  -5  -4   1  644.13   18.94   6  1.9000
  -5  -6   4  752.07   23.74   6  1.5600
  -7  -5   4 1271.41   39.82   6  1.2900
  -3  -4   2  385.22   12.19   6  2.5300
  -7  -6   6 1219.73   42.17   6  1.1900
  -8  -8   3 1564.26   57.81   6  1.1100
  -2  -2   1  427.68   13.91   6  4.3500
  -7  -6   0  849.30   31.04   6  1.3700
  -6  -5   2  595.55   23.55   6  1.5500
  -9  -5   2 1306.73   58.10   6  1.0600
  -5  -3   1  380.96   15.73   6  1.9200
 -10  -9   2 1841.01   86.34   6  0.9300
  -6  -4   4  656.82   25.28   6  1.4700
  -6  -5  -1  320.16   15.78   6  1.6100
  -7  -9   4  916.72   42.47   6  1.1200
  -9  -7   5 1716.52   81.71   6  1.0000
  -3  -3   0  246.14   10.46   6  3.0600
  -7  -5   3  647.56   29.76   6  1.3300
  -4  -3   0  223.28   10.33   6  2.4300
  -6  -4   3  408.41   19.45   6  1.5300
  -4  -4   0  203.58   10.53   6  2.3000
  -8  -6   1  589.16   32.55   6  1.2100
  -9  -8  -2  762.85   41.68   6  1.0600
  -4  -4   2  178.10   10.19   6  2.1800
  -3  -3   2  175.09    9.30   6  2.8200
  -4  -4   1  210.59   10.76   6  2.2500
  -9  -8  -1  691.97   43.82   6  1.0600
  -7  -8   5  643.53   37.52   6  1.1500
  -5  -5  -1  196.45   11.07   6  1.8500
 -11  -7   0 1486.17   85.11   6  0.8900
  -4  -3   1  190.82   11.21   6  2.3700
  -8  -9   1  700.60   42.30   6  1.0900
  -5  -5   4  284.88   16.89   6  1.6400
  -5  -4   3  232.10   15.32   6  1.7800
  -9  -6   4  926.47   61.81   6  1.0300
  -8  -9   3  686.92   45.56   6  1.0600
  -9  -8   1  752.49   48.44   6  1.0500
 -10 -10   4 1386.97   92.44   6  0.8900
  -7  -4   1  295.85   21.75   6  1.3800
  -6  -4   2  219.00   16.21   6  1.5700
  -8  -8  -2  329.68   26.50   6  1.1600
  -9  -7  -1  510.78   33.69   6  1.0800
  -6  -7   3  269.25   22.04   6  1.3800
  -9  -9   3  875.34   59.11   6  0.9900
  -9  -7   2  599.60   54.69   6  1.0600
  -8  -6   6  498.42   44.84   6  1.0800
  -4  -4   3  124.48    9.29   6  2.0800
  -9  -8   3  668.09   52.14   6  1.0200
  -7  -6   7  451.49   35.86   6  1.1500
  -8  -8   1  360.73   32.75   6  1.1400
  -6  -5   1  207.94   15.33   6  1.5800
  -8  -7   8  657.27   58.38   6  1.0000
  -6  -5   3  182.88   18.65   6  1.5100
  -9  -6   7  940.20   65.68   6  0.9600
 -10  -6   3  759.76   66.40   6  0.9500
  -4  -3   4  157.84   10.99   6  2.0200
  -8  -5   2  278.16   29.02   6  1.1900
  -5  -3   3  164.70   11.36   6  1.7900
  -3  -2   2  111.36    7.38   6  2.9400
  -9  -6   6  781.20   59.78   6  0.9900
  -4  -5   3  126.70    9.86   6  1.9300
 -10  -6   2  695.86   64.44   6  0.9600
 -10  -6   0  695.40   55.74   6  0.9800
  -5  -5   3  161.87   13.43   6  1.7100
  -9  -5   0  462.63   36.35   6  1.0800
  -9  -9   7  817.51   69.33   6  0.9200
  -8  -8   4  487.00   39.33   6  1.0900
  -6  -5   5  208.12   20.15   6  1.4000
  -9 -12   6  542.20   75.41   6  0.8500
  -8  -6   3  374.69   35.47   6  1.1700
  -8  -7   4  265.15   31.87   6  1.1200
  -5  -5   1  100.68   10.86   6  1.8100
  -6  -5   4  180.98   17.31   6  1.4600
 -10 -10   8 1009.16  105.28   6  0.8200
  -8  -6   5  296.71   40.42   6  1.1100
 -10  -8   5  665.47   72.36   6  0.9100
  -8  -7   2  323.68   37.28   6  1.1700
  -9  -5   3  471.20   45.02   6  1.0400
  -8  -7   6  393.59   45.35   6  1.0700
 -10  -7   1  491.58   54.23   6  0.9700
 -11  -8   3  724.33   78.93   6  0.8600
  -5  -3   2  117.23   10.45   6  1.8600
  -7  -7   2  246.82   23.84   6  1.2800
  -9  -7   3  408.34   48.24   6  1.0400
  -9  -9   2  350.43   58.92   6  1.0100
  -7  -7   3  164.65   22.25   6  1.2600
 -11  -8   1  784.89   92.85   6  0.8800
  -8 -10   6  456.40   52.32   6  0.9600
 -11  -8   5  633.17   90.28   6  0.8400
 -11 -10   0  610.97   90.66   6  0.8600
  -9  -5   1  242.64   31.43   6  1.0700
  -9 -11   7  685.59   90.32   6  0.8600
  -9  -7   6  421.30   55.81   6  0.9800
  -9  -8   0  351.31   42.15   6  1.0500
 -10 -11   0  599.35   71.81   6  0.8900
  -9  -8   7  616.11   66.20   6  0.9400
  -8  -7   0  174.25   29.41   6  1.1900
 -11 -12   8  759.37  134.22   6  0.7400
 -11  -8   2  685.19   91.55   6  0.8800
  -8 -10   5  392.12   46.44   6  0.9800
 -12 -10   2  791.16  113.82   6  0.7900
  -8  -6   2  259.68   31.78   6  1.1900
 -12 -12   2  626.56  139.18   6  0.7600
  -8  -9   7  344.19   45.03   6  0.9800
  -9  -8   8  446.30   61.64   6  0.9100
  -9  -6   5  338.29   47.24   6  1.0100
 -10  -9   6  450.60   90.93   6  0.8800
  -6  -7   1  111.40   14.83   6  1.4300
  -7  -5   5  132.01   22.67   6  1.2500
  -9 -10   4  350.52   61.35   6  0.9400
 -11 -10  -1  322.13   59.25   6  0.8600
 -12  -9   8  501.28  142.93   6  0.7300
  -8  -6   7  307.84   44.17   6  1.0500
  -7  -7   5  155.78   28.05   6  1.1900
 -10  -8   6  630.74   83.96   6  0.8900
 -11 -10   2  500.97   99.98   6  0.8500
 -12 -12   7  915.27  161.20   6  0.7100
 -13 -10   2  758.77  130.65   6  0.7400
 -12  -8   5  809.21  118.44   6  0.7800
  -9  -9   1  156.62   35.26   6  1.0100
 -12  -7   4  631.13   92.22   6  0.7800
 -10  -9  10  372.38   81.23   6  0.8000
 -11  -9  -2  258.25   56.88   6  0.8800
  -5  -4   0   28.82    7.24   6  1.9300
 -13 -12   2  836.35  139.91   6  0.7200
 -13  -8   2  411.79  125.70   6  0.7500
  -3  -3   1   32.03    4.41   6  2.9700
  -7  -7   4  111.82   22.08   6  1.2300
 -10  -9  -2  216.69   48.48   6  0.9500
  -6  -6  -1   62.12   10.95   6  1.5400
 -11 -12   1  349.74   75.06   6  0.8100
  -5  -5   2   39.76    8.83   6  1.7700
  -9  -9  -1  194.63   40.91   6  1.0300
 -11 -11  -2  278.43   58.65   6  0.8400
  -9 -10   8  306.83   59.92   6  0.8700
  -7  -5   6  161.88   27.94   6  1.2000
  -9  -7   0  166.21   33.03   6  1.0800
 -10 -11   4  238.37   65.21   6  0.8600
 -10  -8   8  428.43   83.18   6  0.8500
 -10  -7   7  529.83   96.97   6  0.8800
 -11 -10  11  836.76  147.86   6  0.7200
  -3  -2   1   27.49    4.20   6  3.1400
 -13 -11   5  424.48  171.79   6  0.7100
  -1  -3  -6 1824.44   19.29   6  1.9800
  -1  -5  -6 1482.00   20.24   6  1.7200
  -1  -4  -6 1120.73   16.34   6  1.8900
  -2  -5  -8 1427.80   24.04   6  1.5400
  -1  -4  -7 1004.97   17.29   6  1.6300
  -2  -7  -9 1524.95   30.56   6  1.2400
  -1  -2  -4  524.90   10.87   6  3.1900
  -1  -3  -5  463.09   10.42   6  2.4000
  -2  -5 -10 1091.78   25.88   6  1.2300
  -1  -7 -11 1694.19   43.53   6  0.9500
  -1  -6  -8  507.15   15.67   6  1.3000
  -1  -5  -7  354.55   10.87   6  1.5400
  -3  -5 -12 1040.25   33.97   6  1.0600
  -1  -2  -3  271.49    8.74   6  4.1300
  -2  -9 -11 1267.10   45.23   6  0.9600
  -2  -8 -10  801.17   29.26   6  1.0800
  -2  -5 -11  595.29   24.34   6  1.1000
  -3  -9 -11 1095.95   40.97   6  1.0100
  -2  -9 -12 1279.08   48.87   6  0.9000
  -3  -6 -12  731.38   29.38   6  1.0600
  -3 -10 -11 1009.19   43.32   6  0.9500
  -2  -8  -9  487.90   22.37   6  1.1500
  -2  -7 -11  526.12   25.77   6  1.0600
  -1  -4  -5  144.97    6.41   6  2.1600
  -2  -3  -6  160.25    6.92   6  2.1800
  -3 -11 -15 1998.66   95.04   6  0.7500
  -3  -6 -13  720.13   37.75   6  0.9700
  -2  -7 -10  367.36   19.94   6  1.1500
  -2  -4  -7  148.00    7.36   6  1.8200
  -2  -8 -12  527.38   31.03   6  0.9400
  -4  -9 -17 1221.64   82.17   6  0.7400
  -2  -6 -10  263.43   15.91   6  1.2000
  -2  -5  -6  149.63    7.40   6  1.8800
  -3  -8 -11  433.64   25.53   6  1.0700
  -1  -5  -8  496.35   14.21   6  1.3800
  -3  -7 -14  660.19   43.66   6  0.8900
  -3  -5  -9  249.48   12.22   6  1.4400
  -4  -9 -15 1072.92   62.88   6  0.8300
  -1  -8 -12  696.72   40.75   6  0.8600
  -3  -9 -12  561.58   35.96   6  0.9600
  -1  -6  -9  228.95   14.01   6  1.1800
  -4  -7 -15  699.57   48.95   6  0.8600
  -3 -12 -13  986.42   69.63   6  0.7800
  -2  -5  -7  133.38    8.14   6  1.7000
  -2  -3  -5   64.81    4.25   6  2.5500
  -3 -10 -12  601.86   41.80   6  0.9100
  -5  -8 -14  473.31   39.00   6  0.9200
  -3  -8 -12  334.04   31.11   6  1.0100
  -2  -6  -8  156.10   10.99   6  1.4400
  -3 -11 -12  633.19   50.84   6  0.8600
  -4  -6 -11  261.64   19.20   6  1.1800
  -4  -7 -12  273.44   24.36   6  1.0700
  -3  -6 -11  233.24   18.01   6  1.1600
  -4 -13 -15  694.40   70.60   6  0.7200
  -2  -8 -13  519.15   39.44   6  0.8800
  -2  -8 -14  444.65   48.46   6  0.8200
  -3  -7 -15  631.10   51.40   6  0.8200
  -3 -13 -14  775.64   71.76   6  0.7100
  -5 -10 -16  545.16   59.51   6  0.7900
  -2  -9 -14  437.79   48.25   6  0.8000
  -2  -4  -6   57.00    4.25   6  2.0700
  -1  -6 -10  156.19   14.16   6  1.0700
  -5  -8 -12  224.15   22.68   6  1.0400
  -3 -11 -11  368.86   36.09   6  0.9000
  -5 -10 -15  493.58   53.06   6  0.8300
  -2 -11 -14  555.41   62.54   6  0.7400
  -6 -10 -17  681.87   87.93   6  0.7600
  -3 -12 -15  567.98   73.14   6  0.7200
  -4  -8 -13  186.44   32.79   6  0.9800
  -2 -10 -14  369.30   48.02   6  0.7700
  -2  -7  -7   79.30    8.59   6  1.4200
  -7 -11 -18  702.30   98.01   6  0.7100
  -4 -10 -14  371.06   51.92   6  0.8500
  -3 -10 -14  285.46   45.14   6  0.8200
  -2 -10 -15  673.85   68.78   6  0.7300
  -3  -5  -8   26.08    5.89   6  1.5800
  -5  -9 -13  205.13   26.06   6  0.9500
  -3  -6  -9   41.03    7.46   6  1.3800
  -3  -9 -17  404.43   76.87   6  0.7000
  -5  -8 -13  257.50   30.30   6  0.9800
  -4  -9 -16  347.15   55.48   6  0.7900
  -4  -8 -14  199.06   28.83   6  0.9100
  -4 -11 -13  332.76   40.78   6  0.8500
  -2 -10 -12  225.82   34.33   6  0.8600
  -6  -9 -14  310.56   41.73   6  0.8900
  -1 -10 -14  233.40   44.02   6  0.7100
  -4  -8 -16  220.11   50.23   6  0.8000
  -1  -7  -9   66.60   10.61   6  1.1200
  -3  -7 -12  148.72   22.67   6  1.0400
  -4  -9 -13  202.43   33.34   6  0.9400
  -4  -8 -12  126.94   23.18   6  1.0300
  -4  -9 -14  211.43   38.48   6  0.8800
  -2  -4  -8   11.26    3.60   6  1.5800
  -4 -10 -17  198.23   46.64   6  0.7300
  -4 -12 -16  445.44   79.39   6  0.7200
  -4 -14 -14  286.71   59.67   6  0.7100
  -4 -11 -15  173.75   42.34   6  0.7800
  -4 -10 -15  150.52   49.94   6  0.8100
  -1   0  -2  538.15    6.49   6  3.1700
  -2   0  -4  719.46    8.95   6  1.5900
  -4  -1  -7 2363.91   30.00   6  1.2800
  -2  -1  -9 3617.60   47.19   6  0.7800
  -2   0  -6 1327.29   17.98   6  0.8700
  -2   0  -5  821.32   11.29   6  1.1800
  -2  -2  -8  921.82   16.18   6  1.3700
  -3  -2  -9 1383.02   24.68   6  1.2200
  -1  -1  -7  712.77   13.72   6  0.9000
  -1  -2  -9 1316.37   24.92   6  0.8700
  -4  -1  -9 1642.94   33.28   6  0.9800
  -2  -2 -12 3635.38   73.59   6  0.6300
  -2  -1  -6  350.44    8.31   6  1.6400
  -1  -1  -4  260.52    6.15   6  2.7400
  -3  -3 -13 2166.53   57.83   6  0.8000
  -5  -1 -10 1805.24   49.01   6  0.8500
  -4  -1 -10 1485.08   40.29   6  0.8500
  -3  -1  -6  402.97   10.67   6  1.6200
  -2  -1  -7  286.16    8.80   6  1.2700
  -1  -1  -5  141.14    4.14   6  1.8400
  -2  -2 -10  615.42   21.34   6  0.9200
  -3  -3 -11  770.08   26.30   6  1.0500
  -4  -1  -8  512.72   16.68   6  1.1200
  -4   0  -7  462.00   18.82   6  0.9200
  -2  -1  -5  155.30    6.06   6  2.1200
  -1  -2 -10  449.92   23.55   6  0.6900
  -1  -1  -6   54.95    3.44   6  1.2700
  -1   0  -3   15.02    1.06   6  1.7400
  -3   0  -5  100.36    5.26   6  1.2800
  -7  -3 -18 2494.60  147.28   6  0.5500
  -5  -5 -19 2277.87  127.86   6  0.6000
  -4  -2 -10  312.89   19.43   6  1.0600
  -6  -1 -12  876.19   61.90   6  0.6800
  -4   0 -10  809.89   52.23   6  0.5900
  -6   0 -10  729.92   49.85   6  0.6400
  -3  -1 -10  273.79   23.09   6  0.7800
  -6   0 -12 1480.80   91.72   6  0.5300
  -6  -1 -11  654.98   46.01   6  0.7400
  -2  -4 -17  970.75   85.67   6  0.4900
  -3  -1  -9  177.51   14.84   6  0.9400
  -4  -3 -14  619.41   47.44   6  0.7600
  -3  -2 -12  294.82   29.27   6  0.7600
  -6  -2 -12  523.12   41.72   6  0.8100
  -2  -3 -15  631.65   65.70   6  0.5200
  -3  -2 -15  586.39   64.16   6  0.4900
  -4  -1 -14  679.98   76.77   6  0.4800
  -4  -1 -11  300.14   31.78   6  0.7400
  -7   0 -13  695.72   91.48   6  0.4900
  -7  -1 -14  535.53   78.28   6  0.5600
  -3   0  -7   83.28   10.81   6  0.8700
  -6  -2 -16  582.77   82.66   6  0.5600
  -7  -2 -17  787.01  102.93   6  0.5200
  -5  -3 -16  483.02   61.30   6  0.6400
  -5  -2 -15  401.19   60.48   6  0.6000
  -3  -4 -15  319.90   41.00   6  0.7100
  -3  -3 -15  305.51   49.22   6  0.6100
  -2  -3 -13  192.93   31.42   6  0.6900
  -5  -1 -12  568.26   52.19   6  0.6800
  -4  -4 -15  294.25   39.97   6  0.7600
  -5  -5 -20  945.51  107.61   6  0.5500
  -3  -3 -12  151.09   20.43   6  0.9200
  -6  -1 -13  532.16   75.16   6  0.6200
  -3  -1 -11  242.77   29.47   6  0.6500
  -4  -3 -18  880.74  120.87   6  0.4800
  -5  -2 -16  585.37   85.61   6  0.5400
  -7  -4 -19 1226.15  161.31   6  0.5700
  -7  -1 -16  625.25  126.36   6  0.4800
  -5  -3 -15  537.60   61.09   6  0.7000
  -6  -3 -19  523.90   96.64   6  0.5000
  -6  -2 -15  479.15   75.89   6  0.6200
  -5  -4 -18  331.68   72.42   6  0.6000
  -6  -2 -14  162.59   56.80   6  0.6800
  -7  -2 -13  264.18   43.60   6  0.7100
  -4  -1 -12  152.38   30.02   6  0.6400
  -9  -1 -16  391.35   87.66   6  0.4700
  -6   0 -11  350.64   65.55   6  0.5800
  -4  -2 -15  492.35   72.39   6  0.5600
  -5   0 -10  234.85   36.41   6  0.6300
  -6  -1 -15  493.13   90.24   6  0.5100
  -3  -3 -14  116.92   31.58   6  0.7000
  -4  -1  -2  968.96   17.16   6  2.0600
  -7  -1  -5 2914.85   53.64   6  1.0100
  -5  -2  -2 1366.85   25.98   6  1.8400
  -5  -2  -4 1406.41   27.26   6  1.7000
  -4  -1  -1  635.51   13.80   6  2.1300
  -5  -1  -5  686.58   16.17   6  1.3700
  -3  -1  -1  629.81   14.33   6  2.9800
  -7  -3  -6 1949.43   45.84   6  1.2100
  -5  -1  -2  656.06   15.88   6  1.6100
  -7  -2  -3 1591.08   37.32   6  1.2300
  -9  -3  -4 2859.20   73.14   6  0.9800
  -5  -2  -1  705.08   20.12   6  1.8700
  -6  -1  -4  723.54   23.74   6  1.2300
  -8  -3  -1 1088.76   33.80   6  1.1600
  -8  -1  -1 1103.38   39.46   6  0.9600
  -8  -1  -4 1506.94   49.58   6  0.9200
  -6  -3  -5  750.04   25.60   6  1.4700
  -7  -3  -4  956.38   31.60   6  1.3000
  -6  -3  -4  622.16   22.37   6  1.5200
  -6  -1  -3  409.68   16.43   6  1.2800
  -5  -2  -5  412.20   14.70   6  1.6000
  -7  -1  -3  644.89   26.26   6  1.0800
  -8  -2  -6  899.71   40.04   6  0.9700
  -8  -3  -4  874.56   35.63   6  1.1200
  -8  -3  -3  751.18   34.26   6  1.1400
  -9  -1  -1 1058.01   53.29   6  0.8400
 -10  -3  -1 1305.17   60.97   6  0.8900
  -3  -1  -2  158.70    7.30   6  2.8200
  -5  -1  -3  209.51   10.61   6  1.5500
  -9  -4  -6 1164.72   60.59   6  1.0000
  -8  -4  -6  808.78   44.98   6  1.1200
  -8  -3  -7  763.53   39.18   6  1.0300
  -4  -1  -3  129.62    6.68   6  1.9500
  -7  -3  -3  363.18   22.15   6  1.3300
  -6  -2  -2  216.35   13.07   6  1.4900
  -6  -2  -1  239.51   14.44   6  1.5100
  -9  -3  -9 1301.47   68.49   6  0.8500
 -10  -2  -4 1113.53   67.99   6  0.8000
  -5  -1  -1  127.71    7.99   6  1.6400
  -8  -3  -8  724.45   41.82   6  0.9900
  -9  -3  -7 1004.76   59.87   6  0.9100
  -8  -3  -5  509.31   36.33   6  1.1000
  -5  -1  -4  147.03    9.33   6  1.4700
 -11  -3  -1  946.92   76.18   6  0.7900
  -9  -2  -2  652.06   41.61   6  0.9300
  -9  -1  -5  518.54   45.61   6  0.7900
  -7  -2  -5  220.90   22.53   6  1.1600
 -11  -4  -4  853.87   81.26   6  0.8200
  -9  -3 -10  653.50   54.43   6  0.8200
  -9  -3  -3  483.91   39.39   6  1.0000
  -8  -3  -6  385.66   34.73   6  1.0600
  -8  -2  -2  312.62   24.97   6  1.0700
  -9  -1  -4  422.00   43.05   6  0.8100
 -10  -1  -1  481.42   59.01   6  0.7500
 -11  -3  -6  984.95   82.88   6  0.7600
  -9  -3  -6  534.12   45.23   6  0.9400
 -13  -5  -1  938.43   98.91   6  0.7200
  -6  -2  -4  158.92   12.76   6  1.4100
  -8  -1  -5  401.19   33.91   6  0.8900
  -7  -1  -4  247.61   21.25   6  1.0500
  -8  -2  -7  218.56   26.36   6  0.9400
 -10  -2  -2  447.00   48.58   6  0.8200
 -11  -2  -3  757.32   77.85   6  0.7300
 -11  -4  -7  785.39   84.07   6  0.7900
 -10  -4  -4  550.42   61.92   6  0.9200
  -8  -2  -3  126.26   21.38   6  1.0500
 -10  -5  -7  462.96   74.99   6  0.9100
  -5  -2  -3  101.62    9.55   6  1.7800
 -10  -2  -3  480.12   47.22   6  0.8100
 -10  -3 -11  870.97   88.75   6  0.7300
 -10  -4  -1  394.86   48.60   6  0.9400
 -11  -2  -2  625.11   69.57   6  0.7300
 -10  -1  -6 1290.55   86.33   6  0.7000
  -9  -2  -4  325.94   36.40   6  0.9100
 -12  -5  -3  804.59   94.29   6  0.7800
 -10  -4 -10  596.94   68.13   6  0.8000
 -10  -4  -5  454.57   56.68   6  0.9100
 -12  -5  -4  534.81   85.83   6  0.7700
 -10  -2  -1  236.95   37.03   6  0.8200
  -4  -1  -4   33.62    4.61   6  1.8000
 -10  -3  -9  639.12   72.95   6  0.7800
 -13  -6  -6  626.79  117.62   6  0.7200
 -11  -4 -10  343.36   83.02   6  0.7400
  -8  -2  -5  147.11   28.00   6  1.0100
 -11  -3  -9  443.83   73.66   6  0.7100
 -10  -1  -3  550.35   61.33   6  0.7300
  -7  -3  -2   70.16   14.46   6  1.3400
 -11  -5  -8  588.33   78.15   6  0.8100
  -9  -2 -10  470.99   52.81   6  0.7500
 -12  -3  -2  272.18   74.22   6  0.7100
 -11  -5  -5  252.46   51.56   6  0.8500
  -3  -1  -3   22.95    3.21   6  2.5500
 -11  -4  -1  388.20   52.30   6  0.8400
 -11  -5  -9  681.58   93.22   6  0.7900
  -9  -2  -1  105.55   24.46   6  0.9400
  -9  -4  -8  344.63   50.27   6  0.9500
  -9  -1  -2  128.62   31.39   6  0.8300
  -9  -2  -5  204.67   41.11   6  0.8800
 -10  -3  -7  248.72   55.93   6  0.8200
 -11  -6 -10  595.21   87.83   6  0.7900
  -9  -2  -8  161.79   42.99   6  0.8100
  -9  -5  -8  185.37   36.52   6  0.9800
 -10  -4  -9  207.15   44.93   6  0.8300
 -12  -4  -6  571.46   92.42   6  0.7300
  -9  -3  -5  142.42   32.87   6  0.9600
  -7  -3  -5   82.33   19.91   6  1.2600
 -10  -4  -2  165.77   38.18   6  0.9300
  -4  -5  -7  905.76   22.09   6  1.6600
  -4  -5  -5  949.10   23.89   6  1.8800
  -6  -7  -4 1417.96   37.61   6  1.4200
  -6  -9  -7 1834.22   51.27   6  1.1700
  -5  -5  -4  914.32   24.82   6  1.7600
  -6  -9  -6 1729.08   49.62   6  1.2000
  -4  -5  -3  621.94   19.98   6  2.0500
  -3  -4  -3  413.77   13.11   6  2.5600
  -5  -4  -4  476.99   16.45   6  1.8300
  -4  -3  -4  393.87   13.96   6  2.1800
  -5  -7  -6  691.47   25.34   6  1.4500
  -7  -7  -9 1116.70   42.78   6  1.1300
  -6  -6  -5  706.39   26.23   6  1.4600
  -7  -7  -5 1001.79   38.39   6  1.2800
  -6  -5  -5  572.66   24.49   6  1.5100
  -6  -7  -9  679.65   31.28   6  1.2100
  -8 -10  -6 1626.60   71.77   6  1.0200
  -5  -6  -7  460.65   20.59   6  1.4800
  -7  -7  -6  820.78   36.17   6  1.2500
  -5  -7  -7  597.63   26.06   6  1.4000
  -6  -8 -10  787.99   36.83   6  1.1100
  -4  -4  -4  276.58   12.94   6  2.1200
  -5  -6  -4  308.59   17.30   6  1.6600
  -4  -4  -2  222.38   11.12   6  2.3200
  -4  -4  -5  254.17   13.30   6  2.0000
  -6  -5  -6  409.06   21.20   6  1.4500
  -7 -11  -8  853.00   46.67   6  0.9800
  -8  -7  -6  642.42   37.27   6  1.1400
  -6  -6  -7  426.06   24.09   6  1.3600
  -3  -3  -2  162.39    8.60   6  2.9900
 -10  -8  -9 1288.64   74.28   6  0.9000
  -6  -8  -9  622.24   38.15   6  1.1600
  -2  -2  -1  234.68   12.14   6  4.5600
  -9  -8  -6  982.51   56.66   6  1.0200
  -4  -6  -4  233.48   12.46   6  1.8000
  -6  -7  -7  380.03   25.87   6  1.3100
  -3  -4  -5  160.68    8.72   6  2.2200
  -7  -8  -5  461.33   27.87   6  1.2200
  -6  -8  -8  437.35   29.94   6  1.2000
  -8  -9  -8  841.52   54.78   6  1.0300
  -4  -5  -4  194.04   12.40   6  1.9800
  -5  -5  -6  208.42   14.99   6  1.6200
  -9  -9  -5  614.60   49.62   6  1.0100
  -5  -5  -7  189.30   15.18   6  1.5300
  -8  -8  -7  579.98   43.70   6  1.0900
  -5  -4  -5  170.81   13.07   6  1.7500
  -7 -11  -7  532.57   42.59   6  1.0000
  -6  -6  -4  182.69   14.76   6  1.5000
  -7  -9  -6  340.76   29.66   6  1.1400
  -7  -7  -8  372.04   27.70   6  1.1800
  -8  -9 -12  578.98   50.57   6  0.9100
  -8  -7  -8  402.78   34.02   6  1.0800
  -9  -7  -8  272.85   33.80   6  1.0000
  -9 -10  -6  617.30   55.18   6  0.9700
  -3  -3  -3   89.76    7.21   6  2.8300
  -6  -7  -5  174.70   16.88   6  1.4100
  -7  -8  -8  282.75   30.11   6  1.1400
  -9  -9  -4  336.77   37.66   6  1.0200
  -6  -5  -7  171.55   16.73   6  1.3900
  -6  -8  -5  194.78   20.10   6  1.3100
  -8 -12 -10  662.12   70.91   6  0.8700
  -7  -7  -7  194.56   22.95   6  1.2100
  -7  -9 -11  435.67   42.08   6  0.9900
  -7  -7  -3  110.93   18.26   6  1.3100
  -7  -6  -5  163.90   17.37   6  1.3200
  -4  -6  -5   78.88    8.34   6  1.7300
  -9  -7  -9  403.01   44.86   6  0.9700
  -8  -7  -9  352.30   37.25   6  1.0500
  -6  -6  -6  141.34   16.42   6  1.4200
  -8 -11 -13  526.41   72.13   6  0.8300
  -5  -5  -3   63.35    8.37   6  1.8100
  -7  -6  -6  117.66   19.76   6  1.2800
  -9  -9 -10  459.33   65.08   6  0.9200
  -9  -7 -10  248.77   45.43   6  0.9400
 -11 -10 -12  964.60  105.96   6  0.7700
  -9 -12  -9  530.67   64.91   6  0.8500
  -7  -7  -4  126.23   18.70   6  1.3000
  -8 -10 -10  225.12   50.38   6  0.9400
  -9 -10  -7  301.52   53.08   6  0.9500
  -8  -8 -10  263.66   45.50   6  1.0100
 -11 -12 -12  739.50  115.47   6  0.7400
  -8  -9  -5  303.16   35.72   6  1.0800
  -9 -12  -8  453.79   57.25   6  0.8700
  -7  -9 -12  188.27   33.20   6  0.9500
 -10 -10  -8  507.23   74.41   6  0.8800
  -8  -9  -7  226.91   33.50   6  1.0500
  -5  -7  -5  104.23   13.06   6  1.5000
  -7  -8 -11  216.41   33.01   6  1.0200
  -5  -7  -8   54.53   12.02   6  1.3400
 -12 -12  -6  558.98   97.92   6  0.7600
  -5  -6  -6   80.79   12.41   6  1.5500
  -7  -9  -5  163.69   23.61   6  1.1600
  -7  -8  -4  109.31   19.57   6  1.2400
 -10  -8  -8  269.13   43.09   6  0.9100
  -6  -8  -6   80.06   14.56   6  1.2800
  -8  -9  -6  115.54   35.25   6  1.0700
  -7  -9 -10  237.24   33.58   6  1.0200
 -10 -10 -11  475.87   74.83   6  0.8300
  -6  -6  -8   53.87   13.78   6  1.3000
 -10 -12  -7  356.75   64.30   6  0.8400
  -3  -3  -4   24.13    4.02   6  2.6000
 -12 -12 -12  547.83  126.17   6  0.7100
 -10  -9  -7  199.07   38.73   6  0.9100
 -10  -9  -9  255.04   54.84   6  0.8800
 -10 -12  -9  461.03   79.17   6  0.8200
  -5  -6  -8   67.36   10.34   6  1.4000
  -8  -7  -7  141.74   31.00   6  1.1100
  -4  -5  -6   38.91    6.61   6  1.7800
  -2  -3  -2   20.17    3.56   6  3.5900
 -10 -10 -12  530.40   97.58   6  0.8100
 -10 -11 -13  177.75   66.64   6  0.7800
  -9 -12 -10  383.10   81.55   6  0.8400
 -11 -11 -15  391.80   95.53   6  0.7000
  -9 -10  -9  288.21   50.92   6  0.9200
 -11  -9 -11  143.93   53.63   6  0.7900
  -8 -10 -12   79.52   33.16   6  0.8900
  -2  -2  -6 2233.79   24.69   6  2.0900
  -5  -2  -8 1210.57   27.98   6  1.2500
  -3  -2  -6  670.93   16.23   6  1.9800
  -4  -4  -7  748.05   18.46   6  1.7100
  -5  -3 -10 1529.24   41.11   6  1.1600
  -6  -4 -10 2384.02   67.61   6  1.1400
  -6  -4  -9 1332.43   42.47   6  1.2300
  -3  -2  -4  374.06   12.22   6  2.6000
  -5  -3  -9  692.93   27.05   6  1.2700
  -2  -2  -4  380.29   13.10   6  3.1300
  -4  -3 -10  516.65   20.57   6  1.2100
  -3  -3  -7  257.98   11.01   6  1.8400
  -4  -2  -7  329.75   13.78   6  1.5500
  -5  -3  -8  588.64   24.90   6  1.3800
  -6  -7 -15 1677.04   73.75   6  0.8700
  -7  -8 -15 1897.65   83.49   6  0.8500
  -6  -3 -10  754.91   35.03   6  1.0700
  -6  -3  -9  659.00   31.92   6  1.1600
  -6  -3 -12  773.24   36.03   6  0.9200
  -6  -5  -9  464.57   23.77   6  1.2500
  -4  -4 -11  572.82   30.58   6  1.1600
  -7  -5  -9  553.38   26.21   6  1.1400
  -8  -5 -12 1840.27  103.61   6  0.9100
  -7  -4 -12 1074.30   66.15   6  0.9300
  -2  -1  -4   77.09    3.88   6  2.7400
  -5  -4  -8  243.04   15.04   6  1.4400
  -4  -4  -9  262.43   16.60   6  1.4300
  -4  -3  -6  163.05   10.11   6  1.8600
  -7  -5 -17 1501.52   97.01   6  0.7100
  -6  -6 -12  694.95   44.89   6  1.0400
  -7  -7 -13  476.92   38.26   6  0.9500
  -6  -7 -13  502.80   37.62   6  0.9800
  -7  -6 -11  398.94   33.92   6  1.0500
  -5  -3  -7  250.75   17.86   6  1.5000
  -1  -1  -3   72.03    4.69   6  4.1700
  -8  -4 -15 1097.71   95.34   6  0.7300
  -4  -4  -8  156.31   12.42   6  1.5700
  -8  -6 -12  513.90   50.63   6  0.9300
  -3  -3  -9  122.55    9.67   6  1.3900
  -6  -4  -8  170.88   17.41   6  1.3000
  -7  -5 -11  302.55   34.42   6  1.0300
  -5  -4  -9  177.23   16.43   6  1.3400
  -7  -4 -14  499.83   72.22   6  0.8100
  -7  -3 -11  560.18   51.91   6  0.9200
  -8  -3 -13  430.47   49.64   6  0.7600
  -3  -3  -8  117.15   10.80   6  1.6000
  -3  -3  -6   90.93    7.39   6  2.0800
  -4  -2  -6   96.73    9.02   6  1.7300
  -4  -4 -10  129.67   15.14   6  1.2900
  -7  -4  -9  314.27   36.32   6  1.1100
  -6  -3 -11  134.34   25.08   6  0.9900
  -9  -7 -16  895.77  112.13   6  0.7500
  -6  -5 -15  532.48   71.93   6  0.8300
  -4  -3  -9  165.45   16.96   6  1.3600
  -8  -5 -15 1311.67  161.00   6  0.7700
  -7  -4 -10  444.64   43.15   6  1.0500
  -8  -5 -13  562.45   68.83   6  0.8600
  -7  -6 -17  982.21  102.91   6  0.7400
  -7  -6 -12  213.06   29.92   6  0.9900
  -6  -6 -16  518.42   81.30   6  0.8000
  -8  -6 -13  562.24   75.04   6  0.8900
  -8  -5 -10  169.06   32.32   6  1.0000
  -7  -7 -16  564.50   71.30   6  0.8000
  -3  -2  -5   45.38    7.03   6  2.2900
  -6  -5 -16  513.34   73.30   6  0.7700
  -7  -7 -14  276.81   43.76   6  0.8900
 -10  -6 -13  500.80  111.12   6  0.7800
  -9  -6 -12  494.10   64.84   6  0.8700
  -6  -5 -14  302.03   48.69   6  0.8900
  -5  -5 -11  105.37   14.91   6  1.1600
  -9  -5 -12  408.86   73.77   6  0.8400
  -9  -5 -15  712.57  100.18   6  0.7300
  -6  -6 -17  426.03   68.43   6  0.7500
  -5  -5 -12  100.44   22.34   6  1.0700
 -10  -5 -14  434.19   90.33   6  0.7300
 -10  -6 -14  389.28  105.11   6  0.7500
  -5  -6 -12  172.62   25.31   6  1.0800
  -7  -5 -10   93.02   19.01   6  1.0900
  -2  -2  -5    5.62    1.82   6  2.5400
   2   6   6 1792.81   29.51   7  1.9700
   1   5   6 1008.34   19.24   7  2.3500
   2   7   9 1128.36   27.10   7  1.6100
   2   5   8  834.08   19.95   7  1.9800
   1   4   6  595.61   14.63   7  2.6700
   2   4   4  603.50   15.50   7  2.6700
   5   8   9 1283.34   41.03   7  1.1900
   2   9  11  872.56   31.82   7  1.3000
   2   5   5  402.43   13.54   7  2.2900
   3   5   6  401.49   13.79   7  1.9200
   1   6   8  322.26   12.20   7  1.8900
   1   3   3  366.39   13.16   7  3.9400
   4   7   8  563.45   21.85   7  1.4200
   2   8  10  573.58   24.20   7  1.4400
   1   4   4  286.18   10.55   7  3.0500
   3   9  11  841.29   35.79   7  1.2600
   2   9  12  759.01   33.01   7  1.2600
   2   8   9  419.76   20.67   7  1.4800
   3   9   8  563.57   25.13   7  1.3400
   3   7   6  314.75   14.45   7  1.6400
   3   9   9  572.91   28.73   7  1.3200
   3  11  15 1344.17   61.39   7  1.0100
   3   6  12  371.34   20.65   7  1.3900
   1   3   5  203.54    9.34   7  3.2900
   2   7   5  200.51   10.39   7  1.7900
   1   5   7  213.21   10.15   7  2.2200
   3   8   9  360.46   21.54   7  1.4200
   1   2   4  205.92    9.61   7  4.1500
   3  10  11  871.92   42.33   7  1.1800
   5   9  12  853.58   45.82   7  1.0800
   4   7   7  262.59   16.43   7  1.4500
   3  10  12  476.38   34.81   7  1.1500
   4   7   9  302.92   18.78   7  1.3800
   2   7  11  302.06   17.92   7  1.4800
   2   8  12  325.87   20.71   7  1.3300
   3   8  11  363.22   24.24   7  1.3300
   3   9  12  444.96   30.03   7  1.2200
   2   7  10  250.02   15.95   7  1.5500
   3   7  14  295.61   23.34   7  1.2200
   4   9  15  506.83   37.70   7  1.0500
   3  12  13  753.12   55.30   7  1.0000
   3   9  14  402.20   34.79   7  1.1400
   2   8   8  190.41   13.88   7  1.5300
   2   8  13  319.24   23.47   7  1.2800
   2   5   6  116.53    8.45   7  2.2000
   3   6  11  143.65   14.16   7  1.4600
   3  11  12  483.03   39.22   7  1.0800
   1   4   5  114.51    7.36   7  2.8700
   5  12  14  451.59   59.79   7  0.9200
   3   8  12  225.10   22.93   7  1.2900
   3  13  14  656.57   70.03   7  0.9300
   4  10   9  210.96   27.46   7  1.1700
   4   9  17  700.71   54.88   7  0.9800
   2   5   7   92.03    7.93   7  2.0900
   2  11  14  346.12   36.20   7  1.0500
   2   4   7   89.53    6.74   7  2.2500
   2   6  10  104.25   10.76   7  1.6500
   4   7  12  191.18   22.28   7  1.2500
   2   6   5  104.94    9.10   7  2.0200
   2   6   8   90.71   10.12   7  1.8200
   4  10  14  280.68   34.64   7  1.0500
   2  10  15  433.79   36.06   7  1.0800
   7  11  13  567.32   64.43   7  0.8500
   5   8  11  274.61   30.10   7  1.1400
   3  12  15  381.12   51.85   7  0.9600
   2  10  14  277.28   29.93   7  1.1100
   5   8  12  249.36   24.63   7  1.1100
   6  10  14  567.78   70.02   7  0.9300
   2  10  12  181.68   24.16   7  1.1800
   5  10  11  307.68   32.69   7  1.0600
   3  10  14  378.01   44.55   7  1.0900
   3  11  11  282.64   33.54   7  1.1000
   6  10  17  476.97   54.95   7  0.8600
   4   8  14  139.41   22.20   7  1.1300
   3   7   8  107.58   12.97   7  1.5600
   2  12  16  284.44   45.54   7  0.9500
   2   9  14  214.73   25.17   7  1.1700
   4   9  11  215.25   24.81   7  1.1900
   3  14  16  524.80   74.71   7  0.8500
   4  11  13  433.03   48.93   7  1.0200
   6  11  13  470.48   59.92   7  0.9100
   2   7   8   70.53   10.49   7  1.6600
   3   7  12  110.73   15.92   7  1.3400
   2   4   6   42.39    5.29   7  2.4100
   3  12  11  323.07   35.28   7  1.0300
   4   8  16  196.36   32.42   7  1.0400
   1   2   2   37.91    4.55   7  5.3400
   4  12  10  310.71   47.51   7  1.0100
   7  11  14  399.60   64.44   7  0.8400
   5  10  16  346.43   47.33   7  0.9400
   3   6   9   27.00   10.35   7  1.6100
   5  11  20  590.64   78.93   7  0.8200
   4  11   9  107.79   22.94   7  1.0900
   6  12  11  332.00   56.95   7  0.9000
   4   8   9  122.49   18.65   7  1.3200
   3   8   8   94.98   16.60   7  1.4500
   6  10  13  140.06   38.72   7  0.9500
   5  12  10  310.41   47.19   7  0.9700
   4  12  20  342.00   70.40   7  0.8300
   6  10  12  214.18   40.51   7  0.9600
   4  13  15  366.45   61.39   7  0.8900
   4  14  14  301.91   56.37   7  0.8600
   6  11  15  266.70   52.28   7  0.8800
   5   9  13  201.31   33.17   7  1.0500
   4  12  16  342.23   67.17   7  0.9200
   4  11  20  406.74   75.09   7  0.8500
   3   7   7   51.42    9.44   7  1.6000
   4  12  17  373.58   65.28   7  0.8900
   2   4   5   18.52    4.16   7  2.5500
   6  16  14  424.37   97.52   7  0.7400
   1   7  10   33.39    7.35   7  1.5700
   4   9  13   85.26   23.73   7  1.1200
   5  13  11  356.70   63.99   7  0.9100
   3  14  18  354.65   69.51   7  0.8200
   4  14  16  262.64   69.63   7  0.8400
   2   2   6 1119.87   19.01   7  2.4100
   3   2   6  470.67   11.29   7  1.7600
   4   4   6  693.02   19.24   7  1.6000
   3   3   7  583.54   16.19   7  1.8700
   3   3  10  576.09   17.36   7  1.4900
   4   4   7  631.91   18.49   7  1.5500
   3   2   4  212.34    6.62   7  1.9400
   5   3  10  823.00   27.08   7  1.0100
   3   4  10  665.08   21.74   7  1.5800
   4   5   7  749.96   25.50   7  1.5700
   2   2   4  285.94    9.67   7  2.9800
   3   4   9  587.96   20.61   7  1.6900
   6   4  10  889.58   38.30   7  0.9300
   6   5  13 1287.71   53.96   7  0.9200
   4   4   9  388.64   17.69   7  1.4200
   4   3  10  287.67   15.92   7  1.2400
   6   4   9  555.95   31.64   7  0.9500
   5   7  13  822.98   45.72   7  1.1000
   3   3   5  171.72    8.58   7  2.0900
   7   8  15 1809.68  103.57   7  0.8500
   6   7  15 1136.57   71.26   7  0.9300
   5   6  10  337.85   26.56   7  1.2200
   5   4  13  348.48   26.45   7  0.9900
   6   6  10  449.01   32.52   7  1.0500
   4   5  13  385.30   28.87   7  1.1900
   6   8  10  678.44   43.41   7  1.0500
   7   9  19 1852.46  131.27   7  0.7700
   5   4  15  454.43   38.00   7  0.9000
   5   4   8  180.37   16.80   7  1.2100
   5   4   9  245.63   19.94   7  1.1700
   6   6  12  457.20   41.08   7  1.0000
   5   5   9  281.86   20.61   7  1.2300
   3   4   5  149.18    9.52   7  2.0900
   7   7  12  750.79   57.77   7  0.8900
   6   5   9  296.19   27.00   7  1.0300
   7   5   9  468.26   37.14   7  0.8600
   6   5  12  440.87   35.86   7  0.9500
   8   7  11  628.15   64.88   7  0.7900
   7   7  16  901.05   81.75   7  0.8100
   4   3   6   92.86    8.44   7  1.4900
   5   4  11  274.96   21.41   7  1.0900
   6   5  19  608.30   75.18   7  0.7300
   7   7   9  470.60   41.31   7  0.9300
   4   4   8  156.24   12.78   7  1.4900
   7   6  17  645.41   79.65   7  0.7500
   4   5   9  157.80   16.47   7  1.4600
   5   5   7  135.84   14.62   7  1.3000
   7   5  17  911.65   78.81   7  0.7100
   6   7  13  532.28   56.98   7  0.9900
   6   6  14  299.83   49.74   7  0.9300
   5   6  16  437.96   42.58   7  0.9600
   5   5  11  148.85   21.54   7  1.1500
   7   6  11  253.60   37.36   7  0.8800
   6   5   7   72.27   14.72   7  1.0500
   7   9  11  436.86   68.65   7  0.9100
   6   5  16  311.89   46.25   7  0.8300
   1   1   3   44.68    4.28   7  4.8200
   7   6  15  404.77   70.29   7  0.8000
   3   3   8   66.92    8.10   7  1.7500
   7   7  13  394.89   58.98   7  0.8700
   3   3   9   74.22    8.19   7  1.6100
   3   2   5   17.95    3.17   7  1.8600
   6   5  15  199.06   40.28   7  0.8600
   3   4   7   80.17    9.63   7  1.9100
   3   4   8   68.49    9.22   7  1.8000
   5   6  14  437.19   41.22   7  1.0500
   6   4  15  285.46   49.93   7  0.7900
   3   3   6   41.70    5.69   7  1.9900
   4   4  10  128.02   14.96   7  1.3500
   5   5  15  280.76   40.72   7  0.9700
   4   5  12  112.89   20.85   7  1.2600
   6   7  18  892.85   90.38   7  0.8300
   6   7  20  387.02   77.62   7  0.7700
   6   6  17  441.90   58.59   7  0.8400
   6   8  18  559.58   84.66   7  0.8500
   5   6   8  120.84   17.34   7  1.2800
   7   8  10  246.76   41.05   7  0.9300
   6   7  16  524.48   72.08   7  0.8900
   4   3  12  111.34   16.17   7  1.1000
   4   5  10  127.56   16.62   7  1.4000
   3   4  11   86.80   12.76   7  1.4700
   6   4   8  105.36   20.47   7  0.9700
   5   7  16  294.10   44.38   7  0.9800
   7   9  15  454.13   71.54   7  0.8500
   8   9  12  864.53  103.38   7  0.8100
   9   8  12  312.69   81.24   7  0.7100
   6   4  17  383.98   57.06   7  0.7300
   7   6  12  219.58   40.89   7  0.8700
   7   9  12  406.01   73.98   7  0.9000
   5   7  15  206.27   44.03   7  1.0200
   6   5  10   81.15   22.18   7  1.0100
   5   5  12  209.65   25.90   7  1.1100
   4   6  15  111.55   26.15   7  1.1000
   5   6  15  232.51   34.45   7  1.0000
   6   6   8   69.85   17.08   7  1.0800
   2   3   7   29.88    5.17   7  2.3100
   4   3   9   58.77   10.53   7  1.3100
   1   1   2   22.12    3.51   7  5.9600
   5   4   6   52.58   11.07   7  1.2500
   6   5  20  854.19   78.81   7  0.7000
   4   5  11   84.48   18.46   7  1.3600
   1   0   2  581.98    3.72   7  1.8500
   1   0   4  334.17    3.96   7  1.7000
   3   1   1 1004.18   13.15   7  1.0500
   2   0   6  824.65   12.80   7  0.9400
   1   0   5  286.72    4.31   7  1.4900
   4   2   4 1249.38   19.06   7  1.2600
   3   1   4  680.75   11.18   7  1.3400
   2   0   4  510.08    9.16   7  0.9300
   2   0   5  503.22    9.15   7  0.9600
   4   1   7 1765.69   33.38   7  0.8600
   2   0   9 1500.16   27.33   7  0.8000
   4   1   5 1341.30   27.76   7  0.8500
   3   1   0  632.38   14.24   7  0.8300
   5   2   6 1476.37   34.71   7  0.8900
   5   2   9 1436.17   37.75   7  0.8600
   5   2   4  969.29   28.42   7  0.8600
   3   1   6  295.05    9.39   7  1.2800
   4   1   9 1098.88   34.15   7  0.8200
   2   1   6  201.81    5.85   7  1.8600
   6   3   6 1414.98   43.56   7  0.8400
   4   2   5  391.09   11.87   7  1.2700
   5   2   2 1043.61   34.26   7  0.7600
   5   2   8  721.09   30.36   7  0.8800
   4   1  10  859.57   33.53   7  0.7800
   5   1  10 1166.67   59.03   7  0.6200
   7   3   6  990.11   56.72   7  0.6500
   6   2   8  853.83   54.68   7  0.6700
   3   1  10  199.05   13.93   7  0.9800
   5   2   1  301.97   25.53   7  0.6900
   5   2   5  265.59   19.78   7  0.8800
   1   0   3    9.91    0.92   7  1.8800
   3   1  11  140.99   14.65   7  0.9100
   7   3  18 1667.76  123.28   7  0.5500
   7   3   4  520.97   62.25   7  0.6100
   4   1  14  507.93   48.44   7  0.6500
   6   2  10  526.63   48.12   7  0.6600
   6   3   9  292.83   32.51   7  0.8300
   3   1   9  112.27   12.04   7  1.0500
   4   1  11  248.53   31.54   7  0.7500
   4   1  16  541.68   62.89   7  0.5900
   2   1   2   15.56    1.80   7  2.5200
   3   0  14  510.75   52.31   7  0.5200
   6   3   4  164.39   22.57   7  0.8100
   5   2  16  186.71   42.00   7  0.6500
   5   1  12  316.26   49.65   7  0.5900
   5   2  15  313.00   48.82   7  0.6800
   8   4   6  276.34   52.83   7  0.6200
   7   2  17  511.42  101.62   7  0.4800
   4   1  15  202.53   39.22   7  0.6100
   7   3  13  327.35   57.17   7  0.6300
   8   3  11  418.99   75.67   7  0.5400
  -3   1   1  879.88   13.10   7  1.2000
  -2   1  -1  426.50    7.20   7  1.6800
  -2   2  -4  790.71   15.57   7  1.1800
  -4   2   0 1287.58   26.01   7  1.0300
  -3   2   0  663.09   13.43   7  1.5500
  -2   1   0  249.23    5.58   7  2.0500
  -4   2  -4 2865.75   72.00   7  0.6100
  -5   2   2 1743.15   47.91   7  0.8000
  -1   1  -2  168.64    4.22   7  2.3600
  -2   2  -3  313.82    8.18   7  1.5400
  -4   4  -4 1440.63   40.74   7  0.9600
  -3   2  -2  402.91   12.49   7  1.2400
  -3   3  -4  575.58   19.27   7  1.1100
  -1   1  -3   89.65    3.07   7  1.2500
  -2   1  -3  332.97   12.36   7  0.7900
  -3   1  -3 1382.34   47.55   7  0.5000
  -5   3  -3 1876.16   64.31   7  0.7200
  -4   3  -6 1790.28   63.91   7  0.6300
  -1   2  -6  567.58   20.64   7  0.7200
  -5   3  -1 1058.37   40.40   7  0.8500
  -2   3  -7  838.19   32.85   7  0.7700
  -3   1  -1  336.01   12.92   7  0.9100
  -2   1  -2   92.86    4.73   7  1.2300
  -3   2  -4  500.73   22.74   7  0.8500
  -2   2  -5  336.67   15.03   7  0.8800
  -2   2  -2  185.39    6.65   7  1.9200
  -3   3  -6  853.47   39.15   7  0.7900
  -5   1   3  846.52   44.68   7  0.6000
  -3   2  -1  189.23    9.33   7  1.4200
  -4   3  -1  241.40   14.15   7  1.1400
  -3   1   0  113.92    8.18   7  1.0800
  -4   2  -3  488.51   33.00   7  0.7300
  -4   1   2  191.33   16.43   7  0.8100
  -1   1  -1   86.95    4.38   7  3.8400
  -4   6 -10 1219.73   88.54   7  0.6000
  -3   4 -10 1608.26  107.10   7  0.4900
  -3   4  -6  319.79   24.65   7  0.9300
  -2   3  -6  290.07   22.21   7  0.9600
  -4   1   0  239.23   27.25   7  0.6700
  -4   5  -6  399.35   38.56   7  0.8400
  -5   2  -1  541.35   47.15   7  0.6700
  -6   4   1  514.37   45.06   7  0.8000
  -5   4  -5  622.08   62.47   7  0.7000
  -6   5  -4  944.51   83.23   7  0.6900
  -3   2  -5  265.35   31.03   7  0.6600
  -8   5  -4 1642.86  189.18   7  0.4800
  -3   4  -7  302.35   34.27   7  0.8000
  -2   3  -4   56.50    6.78   7  1.4500
  -5   6 -10 1377.46  156.44   7  0.5300
  -6   2   3  340.31   48.69   7  0.6200
  -3   4  -5  133.19   16.75   7  1.0700
  -4   2   1   86.40    9.90   7  1.0900
  -4   3  -7  546.05   79.82   7  0.5300
  -5   5  -8  858.40  104.52   7  0.5900
  -7   4   2  354.27   69.84   7  0.6600
  -7   4  -5 1019.63  159.45   7  0.4700
  -7   2   2 1071.32  124.39   7  0.4700
  -5   5  -7  494.33   70.98   7  0.6500
  -5   4  -7  324.45   56.78   7  0.5600
  -4   6  -9  516.57   61.57   7  0.6600
  -5   2   1  244.43   33.92   7  0.7700
  -4   2  -2  153.70   27.36   7  0.8500
  -5   2  -2  170.55   35.02   7  0.6000
  -3   6   2 1476.32   32.80   7  1.5100
  -4   5  -1 2208.64   48.80   7  1.2100
  -3   4   0 1050.88   24.84   7  1.6600
  -2   4  -3  892.78   21.43   7  1.6800
  -3   4  -1  947.97   23.56   7  1.5800
  -2   4   0  690.25   17.68   7  2.1700
  -4   4  -1 1241.34   36.16   7  1.2100
  -3   4  -3  750.74   23.44   7  1.3400
  -3   3  -1  492.52   15.78   7  1.5900
  -2   3   0  381.43   12.43   7  2.4200
  -2   3  -1  391.60   12.15   7  2.2400
  -3   3   0  413.62   14.22   7  1.6900
  -4   8  -3 1865.49   70.00   7  0.9800
  -5   7  -1 1733.70   68.46   7  0.9600
  -3   3   1  238.93   10.97   7  1.7600
  -3   5   0  456.07   19.66   7  1.5600
  -5   6  -4 1989.67   80.75   7  0.8500
  -2   3   1  242.05   10.20   7  2.5300
  -3   5  -4  488.89   23.99   7  1.2100
  -4   6  -2  622.30   31.39   7  1.1200
  -3   5  -1  330.78   16.53   7  1.5000
  -5   6  -3 1170.20   63.67   7  0.9000
  -2   2   0  138.74    6.88   7  2.5400
  -3   5   3  236.98   12.71   7  1.6400
  -5   7   2  956.89   49.41   7  1.0300
  -4   9   1  894.78   51.12   7  1.0400
  -2   5  -1  219.63   12.36   7  1.8200
  -2   6  -1  284.04   15.72   7  1.6200
  -4   5   2  340.40   20.22   7  1.3200
  -4   5  -3  543.43   35.15   7  1.0800
  -4   7  -4  732.01   47.57   7  0.9800
  -2   4  -1  229.82   12.03   7  2.0400
  -2   4   1  195.60   10.55   7  2.2500
  -3   7  -3  523.61   33.05   7  1.1700
  -4   8   0  538.92   36.47   7  1.0800
  -4   9  -5 1027.95   72.01   7  0.8600
  -3   6  -3  280.18   22.82   7  1.2500
  -3   4  -2  184.37   13.49   7  1.4700
  -3   5  -3  188.84   15.84   7  1.3100
  -3   9  -2  472.17   39.42   7  1.0600
  -6   6  -2 1111.82   87.59   7  0.7900
  -5   7  -5  936.76   87.48   7  0.8100
  -3   5   1  143.21   12.07   7  1.6100
  -6   7  -3 1005.54   90.45   7  0.7700
  -1   2  -1  103.15    6.83   7  3.7400
  -4   7  -2  312.09   33.19   7  1.0800
  -7   9  -1  971.14  126.51   7  0.7000
  -5  10   0  904.35   71.78   7  0.8700
  -4  10  -4  939.96   79.94   7  0.8500
  -4   6  -1  233.03   21.97   7  1.1700
  -5   6   1  296.51   33.01   7  1.0400
  -7   8   4 1092.26   92.70   7  0.7600
  -7   6   1 1180.05   95.57   7  0.7300
  -4   6   1  232.92   21.65   7  1.2400
  -4   9  -1  473.39   48.65   7  1.0000
  -4   6   3  238.75   18.15   7  1.2700
  -4   4   1  119.34   14.36   7  1.3100
  -4   7   2  203.38   19.72   7  1.2000
  -3   6  -2  158.64   19.57   7  1.3200
  -5   8   4  348.29   38.21   7  1.0000
  -5   8   3  283.35   35.87   7  0.9900
  -4  10   1  409.34   42.91   7  0.9800
  -4  10  -1  553.46   55.18   7  0.9300
  -5   7  -2  570.28   56.01   7  0.9300
  -5   7   0  168.59   34.09   7  0.9900
  -4   9  -2  464.60   50.19   7  0.9700
  -6  10  -2 1010.67  107.31   7  0.7500
  -4  11  -4  567.38   82.48   7  0.8100
  -5   5  -1  146.81   27.83   7  0.9800
  -4   4   0  104.03   14.82   7  1.2700
  -5  13   0  692.85  103.92   7  0.7400
  -3   7  -1  172.15   19.64   7  1.2800
  -5   9  -1  720.62   73.13   7  0.8900
  -4   6  -4  297.91   33.11   7  1.0000
  -5  10   2  301.44   50.18   7  0.8900
  -3   7  -2  169.27   25.51   7  1.2300
  -5   8  -4  299.43   57.62   7  0.8300
  -4   6   0  118.51   19.74   7  1.2200
  -3   6  -4  188.79   25.31   7  1.1700
  -5  10   3  392.95   60.39   7  0.9000
  -4   7  -3  242.50   32.27   7  1.0300
  -7   8   3  535.47   82.00   7  0.7600
  -6   5   2  221.86   44.95   7  0.8700
  -6   9   2  152.37   39.72   7  0.8300
  -2   5   0   27.68    5.44   7  1.9100
  -3  10  -2  135.15   30.23   7  0.9900
  -7  10   5  510.84   85.92   7  0.7400
  -4   8  -1  190.54   32.61   7  1.0500
  -5   7   3  175.16   28.43   7  1.0300
  -3   6   1   64.36   10.14   7  1.4800
  -6   7  -4  386.66   72.55   7  0.7400
  -5   8   1  212.40   41.59   7  0.9700
  -4   5   1   71.83   14.45   7  1.3000
  -5   9  -7  731.47  110.89   7  0.7100
  -4   7   4  158.11   23.50   7  1.2100
  -5   8  -7  752.39  110.94   7  0.7100
  -5   9   3  226.15   51.76   7  0.9500
  -5  12  -3  248.60   79.51   7  0.7300
  -1   1   0   12.55    2.71   7  5.0700
  -1   5   3 1927.50   28.39   7  2.3500
  -1   6   5 1377.84   25.57   7  1.9500
   0   7   3 1500.70   27.94   7  1.8600
  -3   7   5 1015.55   26.33   7  1.3800
   0   5   2  646.51   16.84   7  2.5900
  -1   5   0  413.26   12.13   7  2.2400
  -3  10   8 1778.99   57.64   7  1.0700
  -2   8   3  732.69   25.47   7  1.4200
  -2   5   3  343.22   11.79   7  2.0000
  -3   9   7 1005.06   37.21   7  1.1600
  -2  11   8 1494.37   57.72   7  1.0700
  -1  11   4 1049.21   44.62   7  1.1400
   0   6   3  347.19   13.00   7  2.1600
  -1   5   5  244.84    9.68   7  2.2300
  -3   8   5  493.76   25.14   7  1.2800
  -2  10   5  911.73   41.46   7  1.1800
  -1   9   9  427.84   23.28   7  1.3000
  -1   5   1  190.41    9.04   7  2.3200
  -1   4   2  215.75    9.93   7  2.8500
   0   6   2  208.23   10.34   7  2.1500
  -1  13  11 1365.74   72.41   7  0.9400
  -2   7   1  239.44   13.98   7  1.5500
  -2   9   5  542.41   28.25   7  1.2900
   0   8   4  330.55   16.63   7  1.6200
  -1   7   6  245.73   13.52   7  1.6900
  -2  11   5  742.98   42.31   7  1.0900
  -1   5   4  184.58   10.28   7  2.3000
  -1   8   1  307.34   17.31   7  1.5000
  -2   8   4  375.79   22.53   7  1.4300
  -1   8   5  284.26   18.10   7  1.5400
  -1   8   3  263.18   17.77   7  1.5400
  -3   9   5  359.20   25.87   7  1.1800
  -1   9   2  246.91   17.47   7  1.3600
  -3   8   3  290.44   20.36   7  1.2800
  -5  11   7  957.11   64.56   7  0.8600
  -1   9   6  255.70   23.35   7  1.3700
  -1   9   4  250.46   19.75   7  1.3800
  -1   3   1   91.23    5.96   7  3.5300
  -3  11   5  561.07   45.76   7  1.0200
   0  13   7  580.66   48.04   7  1.0000
  -1   6   1  111.74    8.41   7  1.9700
  -2  11  10  469.81   44.69   7  1.0400
   0   2   1  155.64    9.64   7  6.4800
  -1  11   8  333.33   32.68   7  1.1300
  -2  13  10  743.32   82.08   7  0.9200
  -1   6   2   89.74    8.12   7  2.0100
  -1  11   7  413.34   40.94   7  1.1400
  -3   8   6  263.22   19.75   7  1.2700
  -3  12   3  371.06   49.00   7  0.9400
  -1  10   6  288.76   29.17   7  1.2500
  -1   6   6   87.97    7.81   7  1.8900
  -1   8   4  184.80   17.93   7  1.5500
  -2   8   1  120.26   14.65   7  1.3900
  -3   9   2  209.36   22.27   7  1.1700
  -1   8   7  167.73   16.40   7  1.4900
  -1  10   3  274.82   24.74   7  1.2400
   0   3   1   68.90    5.40   7  4.3000
  -2   9   7  196.00   22.88   7  1.2700
  -3  12   2  494.30   54.89   7  0.9300
  -1  12   5  304.07   45.69   7  1.0500
   0   9   5  164.01   16.64   7  1.4400
  -1  10   4  222.93   30.30   7  1.2500
  -2   9   3  168.81   19.95   7  1.2900
  -2  12   8  527.05   54.31   7  1.0000
  -2  14   3  401.90   73.25   7  0.8600
  -3  12   1  461.46   57.74   7  0.9200
  -1  10   8  209.28   25.34   7  1.2200
  -1   8   6  124.56   13.79   7  1.5100
  -2   9   0   78.47   13.05   7  1.2300
   0  14   7  450.35   66.13   7  0.9300
  -1   7   2   59.94    9.08   7  1.7400
  -1   7   3   66.27   10.06   7  1.7500
  -1   4   3   42.68    4.88   7  2.8000
  -2   9   6  101.70   19.34   7  1.2800
  -4  10   5  207.02   32.41   7  1.0000
  -1   7   7   52.02    8.77   7  1.6500
  -1  11   6  256.60   36.10   7  1.1400
  -3  16   6  759.63  115.30   7  0.7400
  -1  11   5  138.23   23.75   7  1.1400
  -4  14  12  507.89   78.44   7  0.7700
  -3   8   4   74.65   14.89   7  1.2800
   0   4   2   29.15    3.82   7  3.2400
  -2  12   1  281.46   45.91   7  0.9700
  -2  10   9  146.12   30.08   7  1.1400
   0  15   5  425.38   63.25   7  0.8600
  -3  12   6  274.71   54.19   7  0.9500
  -1  12   8  179.79   41.75   7  1.0400
  -2  14   1  439.64   73.41   7  0.8300
  -1  10   7  150.36   23.62   7  1.2400
  -4  12   3  308.09   52.07   7  0.8800
  -1  13   8  253.63   45.95   7  0.9700
  -1  12   6  132.71   30.43   7  1.0500
  -3  11   4  214.38   39.48   7  1.0200
   0  14   6  309.00   61.25   7  0.9300
  -4  10   7  289.63   42.74   7  1.0000
   0   7   4   30.79    6.54   7  1.8500
  -2   6   2   12.13    4.90   7  1.7300
  -5  14  10  468.59   81.27   7  0.7400
  -2  13  13  266.56   57.69   7  0.8800
  -5  14   5  351.61   79.69   7  0.7400
  -5  14   4  272.75   66.83   7  0.7400
   0   5   3   33.03    5.16   7  2.5900
  -1   3   2   10.25    2.33   7  3.4700
   2   2  12 2375.14   28.50   7  1.2300
   1   2   9  868.85   15.22   7  1.8800
   1   4  12 1765.29   31.62   7  1.5400
   3   3  13 1312.65   27.23   7  1.1700
   2   3  11 1017.49   20.85   7  1.5400
   2   2   8  533.91   10.88   7  1.9000
   2   3   9  895.15   18.77   7  1.8800
   2   4  15 1635.74   41.30   7  1.1700
   2   2  10  395.03   10.65   7  1.5100
   1   2  10  421.89   11.05   7  1.6500
   1   3   9  491.67   14.62   7  2.0400
   2   4  17 1454.90   46.44   7  1.0100
   1   2   7  337.45   10.58   7  2.5200
   1   3  17 1052.89   37.20   7  0.9400
   2   3  15  833.15   28.16   7  1.0800
   2   4  12  573.23   20.17   7  1.4900
   1   4  14  819.24   29.58   7  1.3000
   3   5  14  789.91   29.67   7  1.2300
   3   5  18 1360.01   53.07   7  0.9600
   1   4  17 1071.62   42.61   7  1.0200
   3   6  18 1543.26   58.10   7  0.9900
   1   1   4  154.17    5.65   7  3.7900
   1   3  15  462.35   22.19   7  1.1100
   2   5  21 1906.58   83.13   7  0.8300
   2   4  19  917.12   50.53   7  0.8800
   1   1   5   79.66    3.48   7  3.0100
   1   3  11  233.69   11.99   7  1.6300
   1   4  15  421.00   26.55   7  1.2000
   1   2   6  157.78    7.58   7  2.9700
   3   7  21 1595.43   87.67   7  0.8600
   2   5  18  858.06   44.77   7  0.9900
   1   4  16  366.95   26.55   7  1.1100
   2   4  18  646.83   39.21   7  0.9400
   2   4  22  795.68   63.65   7  0.7300
   2   5  17  512.59   38.70   7  1.0600
   1   2  11   81.52    6.44   7  1.4600
   3   4  13  196.47   16.07   7  1.2700
   3   4  14  274.71   18.24   7  1.1800
   3   3  15  261.79   20.33   7  1.0100
   5   8  21  820.92   69.98   7  0.8100
   3   5  13  200.91   16.39   7  1.3100
   2   4  14  275.42   20.13   7  1.2600
   1   3  14  195.52   15.37   7  1.2100
   1   3  12  149.82   12.14   7  1.4700
   3   3  12  107.12    8.92   7  1.2600
   1   4  18  439.79   36.36   7  0.9500
   3   4  15  191.34   19.21   7  1.1000
   4   4  18  335.99   34.16   7  0.8400
   2   3  13  133.13   12.32   7  1.2800
   2   3  18  284.00   32.84   7  0.8600
   5   4  20  499.06   54.66   7  0.7000
   1   5  18  315.12   36.63   7  1.0000
   4   7  21  545.74   73.43   7  0.8300
   1   3  16  194.89   21.31   7  1.0200
   1   4  21  427.64   56.33   7  0.7800
   1   3  18  182.04   23.73   7  0.8700
   2   4  21  243.98   41.14   7  0.7700
   1   3  10   56.15    7.73   7  1.8200
   2   6  21  426.30   58.89   7  0.8600
   3   5  15  101.33   16.86   7  1.1600
   4   6  19  395.97   48.25   7  0.9000
   1   5  19  349.47   46.48   7  0.9400
   3   3  14  133.56   18.02   7  1.0800
   2   2  11   30.62    4.96   7  1.3500
   4   5  23  598.47   65.44   7  0.6900
   2   2   9   19.00    5.07   7  1.6900
   1   6  24  700.48  118.21   7  0.7400
   3   7  20  234.47   44.83   7  0.9100
   1   2   8   22.63    4.18   7  2.1700
  -1   0   6  921.62   11.09   7  1.2700
  -1   0   3  319.08    4.12   7  1.9100
  -1   1   9 1137.56   19.47   7  1.3900
   0   0   6  328.87    5.71   7  1.4700
   0   0   7  373.48    7.38   7  1.2600
  -1   1  11 1170.43   25.78   7  1.1000
   0   0   4  126.64    2.79   7  2.2000
  -1   0   2   50.02    1.38   7  2.0800
  -1   0   5  111.25    3.83   7  1.4500
  -2   1   6  227.93    7.87   7  1.6000
  -2   1   7  249.83    9.44   7  1.4400
  -2   0   8  465.24   18.88   7  0.8400
  -1   0   4   67.31    2.63   7  1.6700
  -2   1   8  254.95   10.11   7  1.2900
  -1   0   8  165.99    8.50   7  1.0100
  -2   0   9  363.72   20.84   7  0.7800
  -4   0   8  890.20   46.28   7  0.5700
  -1   0   7   92.50    5.03   7  1.1300
  -2   1  14  778.80   41.42   7  0.7600
  -2   2  17 1367.50   70.18   7  0.7400
  -2   1   9  166.79   11.90   7  1.1700
   0   0   2   30.62    1.49   7  4.3900
  -2   0  11  556.22   32.93   7  0.6800
   0   0  15  844.82   48.13   7  0.5900
  -3   1  10  382.95   23.80   7  0.8800
  -4   1  11  638.42   41.66   7  0.6900
  -2   0   7  117.83   10.27   7  0.9000
   0   0  12  344.15   22.41   7  0.7300
  -3   1   8  146.53   11.42   7  1.0100
  -3   1   9  195.25   17.06   7  0.9500
  -4   2  11  371.53   32.40   7  0.8500
   0   0  10  125.40   11.85   7  0.8800
   0   0   3   17.49    1.05   7  2.9300
  -1   2  19  870.05   66.98   7  0.6900
  -1   0  10  185.29   15.08   7  0.8300
  -1   2  18  611.36   48.82   7  0.7400
  -3   1  12  543.37   37.15   7  0.7700
  -2   0  14  480.33   49.22   7  0.5600
  -4   2  15  773.92   62.44   7  0.6800
  -4   1  16  941.78   94.68   7  0.5400
  -4   1  10  256.11   26.86   7  0.7200
  -1   1  12   69.89   12.22   7  0.9900
  -4   2  16  476.84   62.80   7  0.6400
  -2   1  20  926.81  100.87   7  0.5200
  -2   0  12  281.35   34.42   7  0.6300
  -2   2  19  536.18   62.32   7  0.6500
  -3   0  14  285.43   53.99   7  0.5100
  -2   1  11  112.18   14.56   7  0.9700
  -2   0  13  262.94   46.56   7  0.6000
  -1   0  11   67.12   12.00   7  0.7600
  -3   0  10  126.58   29.30   7  0.6100
   0   0   5   10.52    1.53   7  1.7600
  -2   1  18  224.02   43.49   7  0.5800
  -5   2  15  237.83   55.47   7  0.6000
  -4   2  13  168.42   30.06   7  0.7600
  -1   2  20  497.38   82.81   7  0.6400
   0   0  13   85.69   16.94   7  0.6800
  -3   1  17  602.97  100.76   7  0.5700
  -3   3   5  999.71   21.84   7  1.6700
  -3   4   5  577.43   16.12   7  1.6600
  -2   3   5  475.22   13.01   7  2.2100
  -3   4   7  624.57   18.57   7  1.5200
  -4   4   3  606.48   18.23   7  1.3400
  -4   3   6  745.64   25.36   7  1.2200
  -2   2   5  372.84   11.83   7  2.1700
  -4   6   5  682.30   23.10   7  1.2600
  -3   3   6  464.34   14.89   7  1.5800
  -2   2   2  199.15    6.75   7  2.6600
  -5   5   4  640.85   26.72   7  1.0800
  -5   7   7  858.43   38.46   7  1.0100
  -4   7  12  881.06   39.67   7  1.0200
  -3   3   4  217.69   10.12   7  1.7300
  -4   4   4  346.13   14.49   7  1.3300
  -3   4   8  327.35   14.90   7  1.4400
  -2   2   3  128.28    6.27   7  2.5500
  -5   6   6  556.25   30.14   7  1.0500
  -6   6   5  833.15   45.26   7  0.8900
  -5   7  13 1178.02   67.91   7  0.8800
  -3   5   7  202.23   11.90   7  1.4900
  -4   6   8  338.05   23.20   7  1.1800
  -2   2   4  111.18    6.02   7  2.3700
  -6   5  13 1730.07  126.48   7  0.7400
  -5   4   9  624.86   45.11   7  0.9500
  -5   7   9  573.38   36.80   7  0.9800
  -6   5   8  926.17   72.46   7  0.8500
  -2   3   4  110.89    6.58   7  2.3600
  -6   6  10 1218.66   79.21   7  0.8300
  -1   1   1  100.11    5.76   7  5.3200
  -5   4   8  389.04   38.21   7  0.9800
  -4   5   4  189.54   13.76   7  1.3200
  -6   5   4  474.89   39.29   7  0.8800
  -4   4   7  251.64   19.54   7  1.2300
  -5   4  10  524.58   43.43   7  0.9100
  -4   5   9  267.99   19.60   7  1.1600
  -4   4   8  176.21   19.47   7  1.1900
  -3   4   6   99.33    9.12   7  1.6000
  -4   3   4  134.80   12.00   7  1.2800
  -3   4   3   84.88    7.13   7  1.7400
  -6   5  11  915.11   85.49   7  0.7900
  -5   5   5  185.90   20.80   7  1.0700
  -4   4   9  204.90   22.29   7  1.1400
  -6   6  13  915.96   93.04   7  0.7700
  -4   6   6  139.95   14.62   7  1.2400
  -5   6  13  538.17   55.17   7  0.8700
  -5   8  12  555.06   52.28   7  0.8900
  -5   6  10  293.39   36.54   7  0.9600
  -6   6   9  594.17   56.03   7  0.8500
  -6   8   7  388.12   45.17   7  0.8700
  -1   1   2   47.24    4.38   7  4.7300
  -7   9  11  790.33   91.63   7  0.7200
  -4   6   9  195.81   18.38   7  1.1500
  -6   6  14 1071.70  111.21   7  0.7500
  -7   7  10  790.30   95.42   7  0.7400
  -7   8  11  513.55   82.77   7  0.7300
  -5   6   7  173.70   22.74   7  1.0300
  -4   3   8  121.93   17.10   7  1.1200
  -6   7   8  360.43   58.43   7  0.8700
  -5   7   6  160.70   22.80   7  1.0300
  -6   6  12  487.76   62.93   7  0.7900
  -4   3   7  107.64   13.84   7  1.1800
  -7   6   5  483.35   69.78   7  0.7600
  -6   9  13  492.01   66.07   7  0.7700
  -3   3   3   30.00    4.95   7  1.7800
  -6   8   8  381.28   46.94   7  0.8600
  -5   5   8  243.28   34.42   7  1.0100
  -6   5  10  509.95   66.90   7  0.8100
  -3   4   4   55.30    6.31   7  1.7100
  -4   5   5   76.98   12.80   7  1.3100
  -4   4   5   72.92   11.93   7  1.3100
  -5   6   5  148.09   22.94   7  1.0600
  -6   9   9  414.73   66.65   7  0.8300
  -5   6  12  271.15   41.57   7  0.9000
  -7   6   7  419.31   70.51   7  0.7500
  -7   7   7  312.77   64.44   7  0.7600
  -2   3   3   23.28    3.24   7  2.4800
  -3   5   9   68.43   11.51   7  1.3600
  -7   6  11  677.52  105.12   7  0.7100
  -6   7   6  112.66   26.98   7  0.8900
  -5   7  10  193.94   38.69   7  0.9500
  -5   6  14  332.62   51.84   7  0.8400
  -7   9  10  241.43   64.46   7  0.7300
  -4   5   7   63.87   17.49   7  1.2400
  -6   6   6  123.81   30.50   7  0.8900
  -6   9  11  140.38   44.91   7  0.8000
   0   5   8  834.70   20.18   7  2.0500
   0   5  12  885.85   24.75   7  1.5200
   1   7  11  792.36   24.49   7  1.5000
  -2   6  11  838.26   27.47   7  1.3500
   0   4   7  462.61   15.45   7  2.4200
  -1   5   9  489.71   17.63   7  1.7700
  -1   9  11  897.01   35.74   7  1.2300
  -1   4   7  319.41   12.69   7  2.1900
  -2   7  14  849.01   39.36   7  1.1300
   0   8  14  861.63   37.44   7  1.2100
   0   3   5  321.66   13.55   7  3.3300
  -1   5  10  352.01   17.77   7  1.6500
   0   7  12  364.03   21.27   7  1.4000
   0   3   6  185.54    9.60   7  2.9400
  -2   9  14  691.92   45.05   7  1.0500
  -1   8  14  705.36   38.00   7  1.1600
  -1   3   6  123.12    7.32   7  2.5600
  -1  11  17 1367.86   84.04   7  0.9200
  -1  10  14  711.41   46.04   7  1.0600
   0   6  13  290.30   20.20   7  1.3800
   0   4  10  186.20   11.22   7  1.8200
   1   8  13  275.46   21.44   7  1.2900
  -2   9  16  970.73   63.81   7  0.9800
   0   6  12  220.83   16.47   7  1.4700
   0   4   8  152.64    9.44   7  2.2100
   0   9  18  579.46   51.08   7  0.9800
  -2  10  20 1392.68  106.51   7  0.8300
   0   9  16  465.23   43.33   7  1.0700
   0   2   3  122.43    9.25   7  5.2800
   1  10  15  320.70   36.55   7  1.0800
   0  12  19  636.00   84.57   7  0.8500
   0  12  17  855.52   77.19   7  0.9100
   0   5   7   92.72    8.35   7  2.1900
  -1   8  10  201.87   19.07   7  1.3700
  -1   7  10  110.15   14.28   7  1.4700
  -1   7   9  116.44   14.29   7  1.5300
   0  11  17  451.85   59.43   7  0.9500
  -2   7  13  205.64   26.30   7  1.1800
   1   9  15  218.77   28.38   7  1.1300
  -1   6  14  165.25   21.62   7  1.2400
   0   2   5   51.97    5.15   7  3.6500
   0   7  14  229.10   23.59   7  1.2600
   0   3   7   56.51    5.06   7  2.5900
   0   8  13  221.77   29.27   7  1.2700
  -1   9  17  385.97   48.05   7  0.9900
   0   9  21  363.17   69.24   7  0.8600
   0   8  11  123.03   16.61   7  1.3800
  -1   8  11  119.14   20.21   7  1.3200
  -1   9  12  183.91   27.36   7  1.1900
  -2  10  15  318.44   46.27   7  0.9800
  -1   8  15  265.51   30.24   7  1.1100
  -1   7  16  225.70   31.32   7  1.0900
  -1  13  17  445.57   75.07   7  0.8400
   0   7  16  148.82   32.33   7  1.1300
   0   6  10   60.83   11.74   7  1.6700
   0   4   6   38.28    5.44   7  2.6400
   1   8  14   92.12   17.93   7  1.2400
  -1   8  18  183.85   34.19   7  0.9700
  -1   5   8   35.62    7.07   7  1.8900
  -1  10  22  743.57  100.61   7  0.8000
   0   9  13  191.56   27.04   7  1.2000
  -1   9  14  164.68   30.62   7  1.1100
  -1   8  13   79.52   16.44   7  1.2100
  -2  13  18  323.31   78.18   7  0.7900
   1  12  23  308.99   82.51   7  0.7700
   0  15  22  536.35  125.01   7  0.7200
   0  13  23  532.45   97.11   7  0.7400
   0   2   4   20.67    3.57   7  4.4100
  -1  12  20  335.28   87.58   7  0.8100
  -1   4  11  905.61   22.91   7  1.5500
  -3   5  14 1892.92   59.53   7  1.0400
  -2   3   8  469.50   14.48   7  1.7300
  -3   3  11 1512.45   48.87   7  1.1400
  -3   3  13 1517.85   52.28   7  0.9900
  -1   1   5  189.31    6.75   7  2.6100
  -2   2   9  310.51   12.76   7  1.4400
  -2   3  15 1193.66   51.13   7  0.9700
  -1   3  17  880.94   44.72   7  0.9000
  -2   3   9  316.39   15.08   7  1.5800
  -1   3  11  425.82   21.25   7  1.5000
  -1   2   6  171.62    8.35   7  2.5700
  -3   6  17  960.56   64.75   7  0.9000
  -4   6  17 1671.01  105.19   7  0.8200
  -3   5  13  518.71   32.23   7  1.1000
  -2   4  13  381.78   27.15   7  1.2000
  -2   3  17  800.85   51.67   7  0.8400
  -2   3  14  474.80   34.33   7  1.0400
  -1   3   8  110.25    7.26   7  2.0600
  -2   3  12  382.34   25.56   7  1.2200
  -1   4  18  511.49   46.91   7  0.9100
  -3   6  14  330.90   27.49   7  1.0500
  -3   4  14  650.21   58.85   7  1.0000
  -1   1   4   74.60    4.91   7  3.1800
  -2   2   8  101.99    9.14   7  1.5900
  -1   4  12  143.27   15.64   7  1.4200
  -3   4  15  689.45   62.26   7  0.9400
  -4   4  14 1195.90   90.57   7  0.8800
  -1   2   9  108.98    8.51   7  1.7100
  -1   2  10   74.38    8.44   7  1.5100
  -1   2   7  110.80   10.00   7  2.2300
  -1   5  14  123.42   16.50   7  1.2400
  -1   3  14  226.23   22.74   7  1.1400
  -3   6  16  350.15   37.49   7  0.9500
  -3   4  20  557.52   84.45   7  0.7100
  -2   3  11  185.95   20.26   7  1.3300
  -1   2  12   78.53   10.61   7  1.2200
  -1   4  14  215.79   31.04   7  1.2100
  -2   3  13  135.24   19.11   7  1.1200
  -3   4  16  325.63   57.45   7  0.8800
  -2   2   7  132.95   12.83   7  1.7700
  -1   5  23  569.68   88.52   7  0.7100
  -3   4  17  267.30   49.53   7  0.8400
  -3   7  20  524.70   76.54   7  0.7900
  -2   4  12   87.81   17.11   7  1.2900
  -1   5  20  520.19   93.32   7  0.8500
  -2   5  16  203.08   39.94   7  1.0100
  -2   4  20  784.55   85.28   7  0.7500
  -4   7  20  374.61   75.88   7  0.7400
  -1   2   5   13.80    2.43   7  3.1200
  -4  -2   3 1491.72   23.65   8  2.3300
  -5  -2   5 1593.06   28.87   8  1.8800
  -6  -3   3 1545.84   29.72   8  1.5900
  -5  -1   5 1435.06   28.16   8  2.0200
  -4  -2   2  818.83   17.40   8  2.3800
  -5  -1   6 1037.89   24.74   8  1.9300
  -8  -3   1 1673.64   41.12   8  1.2800
  -6  -1   7 1014.86   25.69   8  1.6300
  -7  -1   3 1090.95   28.31   8  1.5800
  -7  -2   5 1204.56   33.43   8  1.4800
  -5  -2   1  736.67   19.22   8  2.0300
  -4  -1   2  698.92   18.01   8  2.6800
  -7  -1   8 1133.60   30.72   8  1.4100
  -9  -1   6 1847.73   51.63   8  1.2100
  -6  -1   6  844.56   23.99   8  1.6900
  -4  -1   5  568.67   16.19   8  2.3500
  -4  -1   1  460.65   13.48   8  2.7000
 -10  -3   3 1767.33   59.96   8  1.0600
  -5  -1   3  565.14   18.30   8  2.1500
 -10  -4   5 2135.40   75.56   8  1.0100
  -8  -3   2  604.09   26.51   8  1.2900
  -7  -3   1  725.76   22.96   8  1.4300
  -9  -2   8 1820.74   63.12   8  1.1400
  -7  -1   4  666.47   24.34   8  1.5600
  -8  -2   5  851.78   32.78   8  1.3300
  -5  -1   2  411.78   14.38   8  2.1900
  -5  -2   2  338.37   12.63   8  2.0300
  -8  -3   9  978.10   45.25   8  1.1600
  -5  -2   4  358.35   14.39   8  1.9500
  -7  -4   7  661.11   30.86   8  1.2300
  -8  -3   8  889.28   40.77   8  1.1900
 -10  -2   3 1141.01   51.89   8  1.1000
  -5  -3   5  309.16   13.38   8  1.6900
  -6  -3   6  417.37   20.37   8  1.4900
  -4  -2   4  241.91   10.79   8  2.2400
  -7  -4   4  482.64   23.27   8  1.3000
  -8  -5   9  980.47   49.59   8  1.0200
  -7  -2   7  582.41   27.79   8  1.4100
  -7  -2   6  498.16   26.49   8  1.4500
  -9  -4   8  758.83   51.39   8  1.0400
  -6  -2   1  248.91   12.90   8  1.7400
  -8  -3   5  615.97   30.36   8  1.2600
  -8  -1   4  582.46   26.99   8  1.3800
  -4  -2   1  192.10    7.98   8  2.4000
 -11  -5   9 2199.63  105.02   8  0.8600
 -12  -1   5 1196.45   72.20   8  0.9300
  -4  -1   3  236.38   10.39   8  2.6000
  -9  -5   7 1188.86   58.16   8  1.0000
 -10  -3  11 1355.06   74.31   8  0.9600
 -10  -5   3 1187.63   57.49   8  0.9600
 -10  -2   6 1148.85   55.02   8  1.0800
  -6  -1   2  242.05   12.65   8  1.8400
  -2  -1   1  183.32    8.92   8  4.8200
  -9  -5   8  949.76   55.05   8  0.9800
  -6  -2   4  273.58   14.88   8  1.7100
  -8  -2   4  473.01   25.31   8  1.3400
  -7  -4   6  523.09   28.20   8  1.2600
  -5  -2   3  168.97   10.48   8  2.0000
 -12  -5   4 1746.06   96.56   8  0.8400
  -9  -4   2  480.12   36.84   8  1.1000
  -5  -3   3  168.86   10.55   8  1.7800
  -8  -5   7  539.57   37.50   8  1.0600
  -6  -3   2  242.61   13.12   8  1.6000
  -8  -4   2  348.71   23.07   8  1.2000
  -9  -4   4  695.76   40.72   8  1.1000
  -9  -3   6  562.03   37.60   8  1.1400
  -7  -3   5  335.84   22.18   8  1.3900
  -9  -4   6  591.81   42.22   8  1.0800
 -12  -4   2 1405.40   85.72   8  0.8700
 -10  -4   9  737.54   64.54   8  0.9600
  -5  -2   6  221.95   14.17   8  1.8000
  -6  -1   5  177.11   13.84   8  1.7500
  -8  -5   8  563.43   40.54   8  1.0400
  -8  -3   3  272.09   21.30   8  1.2900
 -11  -4   8 1098.73   76.94   8  0.9100
  -9  -3  11  611.38   47.84   8  1.0200
  -3  -1   2  110.74    7.15   8  3.4000
  -8  -3   7  210.31   23.58   8  1.2200
  -8  -4   6  330.63   26.77   8  1.1700
  -9  -5   4  423.09   37.45   8  1.0300
  -7  -3   2  154.11   15.06   8  1.4300
 -10  -2   5  461.65   39.27   8  1.0900
 -10  -3   7  428.35   54.29   8  1.0300
  -7  -2   3  185.20   16.75   8  1.5200
  -8  -2   2  196.44   18.03   8  1.3500
 -11  -6   5  747.08   70.14   8  0.8500
  -9  -2  10  524.34   43.98   8  1.0900
 -11  -3   7  555.43   75.73   8  0.9500
 -12  -4   7  788.71   95.26   8  0.8600
  -9  -5  10  316.32   50.11   8  0.9400
  -9  -3   9  328.55   42.76   8  1.0700
  -9  -5   9  392.62   40.93   8  0.9600
  -5  -3   4   74.23    8.81   8  1.7400
 -13  -3   5  979.59  101.17   8  0.8400
 -11  -5  13 1107.52  111.68   8  0.8000
 -11  -3   4  467.69   52.18   8  0.9800
 -11  -5   7  566.92   69.12   8  0.8800
  -8  -2   7  172.28   26.56   8  1.2800
 -11  -6   4  690.51   64.23   8  0.8500
 -10  -2   8  334.55   41.40   8  1.0500
  -7  -4   5  178.60   19.19   8  1.2800
  -7  -1   7  202.78   17.25   8  1.4600
  -7  -2   2  142.60   14.22   8  1.5300
 -14  -5   5  791.73  148.43   8  0.7400
 -11  -5   3  297.15   46.09   8  0.9000
  -6  -2   6  130.00   12.11   8  1.6200
  -7  -3   6  194.84   20.58   8  1.3600
 -12  -6   8 1329.71  114.06   8  0.7800
 -11  -5  11  835.94   94.48   8  0.8300
  -8  -1   5  147.33   18.24   8  1.3600
 -10  -3   5  174.77   40.22   8  1.0600
 -12  -3  10  648.88  106.63   8  0.8600
 -13  -2   8  739.71   95.65   8  0.8400
  -9  -4   1  211.23   25.05   8  1.1000
 -10  -1   5  228.97   34.35   8  1.1100
 -11  -6   8  504.42   71.09   8  0.8300
 -13  -3   7  598.20  117.44   8  0.8300
  -7  -1   5  113.97   15.13   8  1.5300
 -11  -1   4  272.68   41.75   8  1.0200
  -7  -3   7  125.21   19.39   8  1.3300
 -14  -2   6  656.84   90.75   8  0.7900
 -12  -3   4  286.04   59.24   8  0.9000
 -11  -3   9  716.82   92.83   8  0.9300
 -10  -5   2  277.42   43.55   8  0.9600
 -13  -7   5  652.05  100.74   8  0.7200
 -10  -6   7  440.85   58.26   8  0.8800
 -12  -3  13  467.43   83.97   8  0.8100
 -10  -5   6  198.94   54.42   8  0.9500
 -13  -5   2  602.05   91.08   8  0.7900
 -12  -3   3  204.95   46.58   8  0.9000
 -12  -5   6  507.68   98.52   8  0.8400
 -11  -6  11  357.89   66.97   8  0.8000
 -11  -4   2  289.35   40.09   8  0.9400
 -12  -2  13  524.53  109.33   8  0.8300
  -9  -4   5  229.14   36.65   8  1.0900
 -10  -3  12  349.19   56.94   8  0.9400
 -13  -2  17  555.79  112.46   8  0.7300
 -10  -6   8  314.92   54.62   8  0.8700
 -10  -4   3  156.74   38.84   8  1.0200
 -12  -5  14  668.28  120.59   8  0.7500
 -14  -6   2  825.10  120.34   8  0.7100
 -10  -4   2  301.55   46.90   8  1.0100
 -11  -5   4  117.60   44.87   8  0.9000
 -13  -7  10  851.41  136.24   8  0.7000
 -11  -4   5  156.00   42.75   8  0.9400
 -12  -7  11  567.78  127.55   8  0.7200
  -9  -1   4  138.94   19.19   8  1.2300
  -8  -2  10  129.15   25.56   8  1.1700
 -13  -4   7  423.51   91.81   8  0.8100
  -9  -1   5   92.25   24.45   8  1.2200
  -2  -1   2   23.45    3.61   8  4.4700
 -12  -3   7  274.53   56.45   8  0.8900
  -9  -4   7  266.53   43.21   8  1.0600
 -14  -2   5  436.49   94.78   8  0.7900
 -14  -4   5  488.66  115.00   8  0.7600
  -3  -1   1   27.85    3.70   8  3.5000
 -13  -3  16  331.45   94.74   8  0.7300
 -12  -6  14  591.16  101.94   8  0.7200
 -13  -2  10  446.79  100.89   8  0.8200
 -15  -3   9  642.55  138.67   8  0.7200
 -14  -6   3  439.45   96.32   8  0.7100
 -12  -3  15  363.28   87.41   8  0.7800
  -8  -4   9  110.49   27.65   8  1.0900
 -11  -2   3  213.27   42.46   8  1.0000
 -14  -3   9  615.88  117.07   8  0.7600
 -14  -3  12  502.04  118.63   8  0.7400
  -3  -4   1 1093.56   18.59   8  1.5300
  -4  -3   3 1480.49   25.09   8  1.9600
  -6  -4   0 2024.71   37.41   8  1.3900
  -4  -4  -1 1147.80   21.90   8  1.4600
  -4  -4  -2  922.43   17.77   8  1.4000
  -5  -4   2 1681.56   31.92   8  1.5300
  -2  -2  -1  466.47    8.67   8  2.7200
  -4  -5   1 1446.69   29.64   8  1.2400
  -5  -3   0  808.26   19.63   8  1.7600
  -2  -2   1  546.16   13.02   8  3.1900
  -5  -5   0 1176.29   30.41   8  1.2300
  -5  -4   4 1027.36   26.69   8  1.5000
  -3  -4   2  550.07   14.34   8  1.5600
  -5  -4   1  779.16   22.47   8  1.5200
  -3  -3  -1  327.33    9.11   8  1.9100
  -3  -3   3  486.87   13.57   8  2.0900
  -6  -6   2 1369.08   45.82   8  1.0600
  -3  -3   0  321.53   10.12   8  2.0400
  -5  -6   2 1078.08   36.94   8  1.0500
  -4  -3  -1  343.01   11.00   8  1.8500
  -4  -5   4  634.01   22.52   8  1.2600
  -7  -5   4 1181.93   39.67   8  1.1700
  -5  -6   0 1187.37   39.03   8  1.0000
  -5  -6   4 1066.19   38.10   8  1.0600
  -6  -6  -2 1270.93   43.66   8  0.9500
  -4  -3   0  372.94   13.16   8  1.9400
  -7  -7  -1 1920.77   70.21   8  0.8500
  -7  -6   0 1260.34   47.83   8  1.0100
  -7  -6   6 1449.60   57.00   8  1.0200
  -6  -5   2  706.33   28.67   8  1.2400
  -4  -6   5  973.49   35.76   8  1.0100
  -6  -7   0 1337.30   61.27   8  0.8600
  -4  -4   0  293.37   13.25   8  1.5300
  -6  -4  -1  427.96   19.50   8  1.3500
  -7  -5   3  664.10   34.54   8  1.1700
  -3  -3   2  164.14    8.09   8  2.1300
  -9  -7   5 1585.56   84.32   8  0.8600
  -4  -6   4  542.61   26.79   8  1.0100
  -8  -8   3 2006.41  105.06   8  0.8000
  -7  -8   0 1653.95   86.00   8  0.7600
  -4  -4   1  231.48   13.31   8  1.5800
  -4  -3   1  206.55   10.20   8  1.9900
  -4  -4   2  209.06   11.89   8  1.6000
  -6  -4   2  330.55   18.95   8  1.4200
  -3  -4   3  167.46   10.07   8  1.5700
  -6  -7  -1 1000.35   54.02   8  0.8400
  -6  -7   7  936.86   56.08   8  0.9000
  -5  -7   4  804.73   46.40   8  0.8800
  -6  -7   6  906.09   54.54   8  0.9100
  -8  -6   1  716.50   45.29   8  0.9800
  -7  -6  -2  729.30   42.39   8  0.9500
  -8  -7   1 1099.96   66.04   8  0.8800
  -1  -1   0  167.20    8.23   8  6.1100
  -5  -5  -1  286.55   19.05   8  1.1800
  -6  -6   6  539.15   39.44   8  1.0400
  -6  -5  -1  461.83   24.05   8  1.1700
  -4  -4   3  143.57   10.98   8  1.5900
  -5  -4   3  207.93   14.73   8  1.5200
  -5  -6   5  435.57   30.76   8  1.0500
  -5  -5   4  286.63   19.75   8  1.2700
  -6  -5   1  262.62   24.50   8  1.2200
  -9  -7  -2  885.66   84.48   8  0.8100
 -11  -7   0 1646.05  107.69   8  0.7800
  -9  -5   0  469.30   37.51   8  1.0100
 -10  -6   0  913.30   65.23   8  0.8800
  -9  -8   3  956.83   91.61   8  0.7800
  -6  -5   5  208.12   20.97   8  1.2200
  -9  -8   1  910.90   83.81   8  0.7700
  -8  -6   3  524.01   45.19   8  1.0000
  -8  -6   2  407.88   39.05   8  0.9900
  -8  -9   8 1536.00  131.48   8  0.7000
  -8  -8   8 1431.73  100.52   8  0.7800
  -4  -5   3  151.38   13.82   8  1.2700
  -5  -5   1  115.20   15.78   8  1.2600
  -7  -6   3  327.68   43.35   8  1.0400
  -7  -7   8  587.19   58.78   8  0.8800
  -8  -8   4  586.86   75.21   8  0.8000
  -4  -5   0  120.06   11.40   8  1.1900
  -6  -5   3  180.98   19.79   8  1.2400
  -8  -6   6  526.34   45.03   8  0.9800
  -9  -7   2  677.21   65.61   8  0.8600
  -8  -8  -3  743.86   85.25   8  0.7100
  -9  -9   7 1118.02  127.63   8  0.7100
  -9  -8  10  935.78  101.04   8  0.7500
  -5  -5   3  153.91   17.88   8  1.2800
  -3  -3   1   38.86    5.39   8  2.1100
  -9  -7  -1  409.08   56.43   8  0.8300
  -5  -7   3  276.99   38.10   8  0.8800
  -8  -7   2  526.24   63.08   8  0.8900
  -2  -2   2   59.22    4.68   8  3.1300
  -9  -9   3 1107.47  134.30   8  0.7100
 -10  -8   5  747.09   98.42   8  0.7700
  -7  -7   2  368.27   55.63   8  0.9000
  -7  -8   5  833.34   77.49   8  0.8000
  -8  -7   8  603.99   59.93   8  0.8700
  -8  -7   6  415.49   60.59   8  0.8900
  -5  -7   5  194.36   32.69   8  0.8900
  -9  -8  -1  616.29   76.81   8  0.7500
  -8  -6   5  293.83   38.84   8  0.9900
  -6  -7   3  332.12   41.24   8  0.9100
  -9  -7   3  428.53   56.32   8  0.8700
  -9  -7   6  364.24   62.90   8  0.8600
  -7  -7  -3  316.80   60.91   8  0.7900
  -8  -8   1  559.71  109.34   8  0.7800
 -11  -8   3  773.16  102.14   8  0.7400
 -10  -8   2  402.28   80.90   8  0.7600
  -9  -8   8  499.78   96.37   8  0.7700
  -6  -5  -2   54.81   10.90   8  1.1200
  -8  -6   7  305.98   45.69   8  0.9700
  -9  -8  -2 1002.59   92.58   8  0.7300
  -8  -7  -4  332.12   46.57   8  0.7700
  -9  -7   7  268.59   57.99   8  0.8500
  -8  -7  -2  194.77   37.89   8  0.8200
  -8  -8  -2  678.91   74.42   8  0.7300
 -10  -8   8  560.27   98.84   8  0.7500
  -3  -2   1   28.10    4.24   8  2.8400
 -10  -7   1  582.05   92.47   8  0.8200
  -7  -8   8  241.56   70.40   8  0.7800
  -9  -7  -3  231.79   43.36   8  0.7900
 -11  -8   5  561.44   77.45   8  0.7400
  -8  -5   1  148.68   24.98   8  1.0900
 -10  -7   3  240.45   54.16   8  0.8300
  -8  -8   6  137.97   57.24   8  0.8000
  -8  -9   3  859.49  119.63   8  0.7100
 -12  -8   5  901.49  136.41   8  0.7100
  -1  -1   1    6.55    2.30   8  6.2400
  -1  -2  -1  717.07    7.10   8  1.5900
  -3  -5   0 2977.34   39.99   8  1.0400
  -1  -2   0  463.92    6.83   8  2.2500
  -2  -4  -1 1642.05   26.97   8  0.9800
  -2  -2  -4  745.39   12.35   8  1.1300
  -2  -4   0 1104.72   19.96   8  1.1300
  -2  -3   0  566.77   10.73   8  1.8400
  -3  -5  -1 1341.78   32.65   8  0.9600
  -1  -3   1  374.65    9.56   8  1.2100
  -2  -3  -3  530.08   13.61   8  1.0100
  -3  -4  -3  693.66   18.59   8  1.0500
  -4  -5  -5 1796.64   54.83   8  0.7500
  -2  -6   4 2578.24   73.46   8  0.6900
  -2  -4  -2  813.06   26.56   8  0.7900
  -4  -5  -3  906.87   27.86   8  0.9600
  -2  -5   1 1033.33   33.62   8  0.8100
  -1  -6   6 3969.45  144.36   8  0.4700
  -4  -5  -7 2413.58  106.32   8  0.5400
  -1  -3   2  167.08    7.65   8  1.2100
  -2  -5   0  921.85   40.93   8  0.7200
  -6  -7  -4 1938.65   77.82   8  0.7200
  -1  -1  -2   43.79    1.88   8  2.2600
  -3  -3  -7 1156.91   52.47   8  0.5500
  -1  -3   0  181.11    9.94   8  0.9500
  -3  -6   0  948.98   46.48   8  0.7500
  -2  -5   2  496.53   25.35   8  0.8800
  -5  -7  -3 1548.41   74.04   8  0.6900
  -4  -6  -2  805.92   44.06   8  0.8100
  -1  -2   1   82.73    3.65   8  2.6300
  -2  -6   1 1604.56   80.76   8  0.5500
  -3  -6   1  855.50   40.06   8  0.8100
  -5  -9   2 2418.81  127.83   8  0.5900
  -2  -5  -1  768.14   50.47   8  0.6100
  -5  -8  -3 2708.29  133.02   8  0.5600
  -4  -8   2 1727.20  102.71   8  0.6200
  -1  -5   4  956.86   64.62   8  0.5900
  -2  -4   2   91.19    7.81   8  1.3200
  -5  -7  -2  680.09   52.98   8  0.7400
  -1  -3  -1  282.59   19.38   8  0.6200
  -4  -5  -4  235.57   23.08   8  0.8600
  -3  -7   3  852.33   70.12   8  0.6700
  -4  -7  -1  677.18   60.57   8  0.6700
  -6  -9  -2 1182.31  109.21   8  0.5700
  -5  -7  -6  971.06   99.79   8  0.5300
  -1  -4   4  177.77   18.16   8  0.9100
  -3  -4  -5  315.36   32.66   8  0.7100
  -3  -4  -1   56.33    7.51   8  1.3500
  -5  -6  -4  311.20   34.63   8  0.7900
  -8 -10  -6 1486.45  178.81   8  0.4800
  -4  -9   5 1022.42  121.50   8  0.5500
  -2  -7   6  775.98  100.43   8  0.5500
  -6  -9  -3 1633.16  157.77   8  0.5400
  -6  -9  -1 1012.89  114.34   8  0.5900
  -6  -8  -3  674.10   81.11   8  0.6400
  -3  -8   5  861.49   99.90   8  0.5600
  -4  -8   3  631.36   79.98   8  0.6400
  -2  -4   1   63.87    7.48   8  1.2400
  -4  -6  -4  401.40   55.26   8  0.6600
  -4  -7  -4  625.37   82.85   8  0.5100
  -2  -3  -2   26.05    4.42   8  1.3200
  -4  -8  -2  630.88  106.16   8  0.4900
  -4  -7   3  395.18   40.44   8  0.8000
  -5  -9   5  474.64   78.33   8  0.6200
  -6 -11   6  690.83  168.72   8  0.5000
  -4  -7   2  234.98   37.34   8  0.7800
  -7  -9  -4 1988.16  146.64   8  0.5600
  -5  -9   6  685.16   92.58   8  0.6300
  -4  -8   6  303.58   49.89   8  0.6700
  -6  -8  -5  750.40  117.61   8  0.5700
  -6 -10  -1 1251.31  162.77   8  0.5000
  -7  -8  -5  505.23   74.85   8  0.6200
  -3  -4  -2   47.44    8.67   8  1.2000
  -5 -10   3 1127.35  175.79   8  0.5000
  -4  -9   2  596.04  112.07   8  0.5000
  -3  -8   2  637.57  138.92   8  0.4900
   0   3   3 2612.54   24.61   8  1.3800
   0   2   1  628.51    7.22   8  1.6200
  -1   4   0 2543.62   29.37   8  1.1500
   0   3   4 1265.90   16.74   8  1.4600
   0   3   5 1149.51   16.76   8  1.4600
  -1   3   0  715.98   11.30   8  1.7500
  -1   6   5 3192.41   61.83   8  0.9300
   0   4   7 1332.79   26.05   8  1.0900
  -1   4  -1 1076.81   24.08   8  0.9600
   0   2   3  307.70    6.32   8  2.2000
   0   2   2  300.40    6.50   8  2.0700
   0   5   8 2103.44   52.11   8  0.8800
  -2   6   0 1888.16   49.29   8  0.8800
   1   3   6 3209.70   62.73   8  0.6000
  -1   4   2  433.31   12.73   8  1.4500
  -1   3  -2  304.05    9.76   8  1.0500
   0   4   5  604.42   19.18   8  1.0800
   1   4   6 2012.27   62.10   8  0.5100
   1   5   9 2899.24  103.22   8  0.5500
   0   5   2 1812.81   57.31   8  0.6000
  -2   8   2 3088.91  108.16   8  0.6600
   0   4   1  778.88   31.13   8  0.6300
  -1   5   0  913.24   36.07   8  0.8300
  -1   5   1  519.78   24.21   8  0.9400
   1   4   7 1335.78   55.64   8  0.5800
  -1   5   4  416.33   17.91   8  1.1600
  -2   8   3 1322.97   80.47   8  0.6900
   0   3   1  144.67    9.07   8  0.9200
  -2   6  -1  429.00   34.83   8  0.8000
  -1   3  -1   60.95    4.91   8  1.4200
   0   8  14 1769.08  146.14   8  0.5500
  -1   9  11 1759.55  136.36   8  0.5900
  -1   7   8  661.38   56.63   8  0.7900
   0   7   6 1215.51   99.57   8  0.5600
  -1   8   9  997.40   84.21   8  0.6700
   0   5   1  891.85   69.13   8  0.4700
  -3   9   3 1023.30   87.70   8  0.6700
  -2   6  -3  807.12   63.72   8  0.6200
  -2   8   4  672.94   63.31   8  0.7200
   1   3   8  158.76   25.25   8  0.7000
  -2  10   5 1637.60  157.73   8  0.5400
   0   5   7  216.69   29.06   8  0.8800
  -2   9   5 1024.76   99.61   8  0.6300
  -2  11   8 2226.86  216.47   8  0.5100
   0   7   8  688.45   75.45   8  0.6100
  -2   6  -2  298.20   37.11   8  0.7100
  -1   9   9  940.24  152.52   8  0.5800
  -1   4  -2  124.95   16.67   8  0.7400
  -2   7   1  460.63   44.38   8  0.7600
   0   8   8 1691.48  173.84   8  0.5200
   0   6   3  617.10   73.32   8  0.5400
  -1   8   5  562.36   87.70   8  0.6100
  -3  11   5 1044.44  156.95   8  0.5300
  -4  11   2 1345.97  181.21   8  0.5300
  -1   8  10  372.35   69.90   8  0.6700
   0   4   3  113.54   12.16   8  0.9400
  -1   5   2   59.77   12.69   8  1.0400
  -1   6   1   68.66   19.05   8  0.7200
  -3   8   1  361.64   49.29   8  0.7300
  -1   7  10  305.18   48.60   8  0.7800
  -2   9   6  279.46   81.76   8  0.6500
   0   7  12 1049.57  104.97   8  0.6300
  -3   9  -2  902.24  152.32   8  0.5100
  -2   9   7  134.20   51.46   8  0.6600
  -2   4   2 2556.89   32.24   8  1.7300
  -3   6   2 3102.30   50.74   8  1.1200
  -3   6   3 3295.50   57.49   8  1.1500
  -2   5   5 1727.22   32.01   8  1.3700
  -3   5   7 2359.64   46.62   8  1.3900
  -3   4   5 1337.21   30.58   8  1.7400
  -2   4   4  968.74   22.51   8  1.7600
  -2   3   5  968.82   23.12   8  2.2000
  -3   4   7 1046.16   27.77   8  1.6200
  -3   7   5 2146.11   62.54   8  0.9800
  -2   5   3  675.77   20.22   8  1.3400
  -3   6   8 1595.88   48.07   8  1.1500
  -4   6   5 1577.08   47.29   8  1.1900
  -2   4   1  363.81   11.45   8  1.6400
  -2   6   8 1372.13   42.11   8  1.0800
  -1   4   6  414.45   13.71   8  1.5000
  -2   5   8  718.79   25.28   8  1.2900
  -2   4   6  527.19   18.40   8  1.6800
  -4   7   8 2076.58   75.86   8  1.0100
  -1   3   4  291.78   10.10   8  2.1600
  -2   5   4  410.81   17.83   8  1.3700
  -2   4   5  406.19   15.66   8  1.7300
  -2   4   7  517.49   19.93   8  1.6100
  -5   7   7 1950.25   73.86   8  1.0100
  -3   4   8  562.61   22.72   8  1.5600
  -5   6   6  973.37   43.68   8  1.1600
  -4   7  12 2107.89   88.01   8  0.9400
  -3   5   3  471.71   21.99   8  1.4200
  -5   7  13 1892.93   85.01   8  0.9100
  -6   8  11 2383.30  117.79   8  0.8600
  -2   6   9  732.00   39.67   8  1.0600
  -2   5   9  530.30   28.34   8  1.2400
  -2   3   4  256.32   11.76   8  2.3100
  -1   2   2  245.24   10.39   8  3.5200
  -4   6   8  785.87   38.58   8  1.1600
  -3   9   7 2126.92  111.93   8  0.7300
  -3   6   5  479.35   29.19   8  1.1800
  -1   3   5  130.04    7.25   8  2.0600
  -4   6   3  478.09   28.14   8  1.1800
  -2   7   9  682.66   48.61   8  0.9000
  -3   8   5 1070.91   65.02   8  0.8300
  -3   4   6  234.42   15.13   8  1.6900
  -3   7   6  606.99   56.41   8  0.9900
  -4   5   4  305.67   20.71   8  1.4100
  -5   7   5  859.56   54.65   8  1.0200
  -3   5   4  296.47   17.99   8  1.4300
  -1   2   3  141.46    8.15   8  3.3500
  -5   6  10  709.60   44.30   8  1.0900
  -4   5   9  464.34   29.28   8  1.2800
  -4   6   6  396.24   29.69   8  1.1900
  -4   9  11 1363.33  111.86   8  0.7600
  -3   8   9 1010.00   74.19   8  0.8400
  -5   6   7  486.96   37.19   8  1.1500
  -4   6   9  499.66   36.65   8  1.1300
  -3   7  11  703.34   57.16   8  0.9300
  -2   6  10  345.78   29.76   8  1.0300
  -3   4   3  172.37   12.22   8  1.7700
  -3   9  11 2195.60  128.39   8  0.7300
  -4   7  11  687.20   63.18   8  0.9600
  -3   8   7  486.11   56.68   8  0.8500
  -4   5   6  215.48   20.94   8  1.3800
  -3   4   2  125.89   11.23   8  1.7500
  -4   5   5  221.13   19.32   8  1.4000
  -7   8  11  927.84   89.69   8  0.8400
  -2   6   7  222.18   26.17   8  1.1000
  -6   8   8  925.84   86.73   8  0.8800
  -5   8   3  627.83   55.62   8  0.8700
  -7   9  11 1583.56  129.58   8  0.7700
  -4   7   5  186.52   33.56   8  1.0200
  -4   8   5  422.57   55.07   8  0.8800
  -3   7   9  547.42   46.79   8  0.9700
  -2   7  11  577.13   51.09   8  0.8700
  -6   8   7  909.39   75.63   8  0.8900
  -6   9   4 1084.23   91.66   8  0.7800
  -1   2   1   53.20    4.54   8  3.4400
  -6   9  13 1101.79  122.77   8  0.7600
  -5   8  12  870.44   93.94   8  0.8500
  -2   6   5  178.86   19.40   8  1.1000
  -6   7   8  547.27   54.78   8  0.9800
  -5   7   3  256.87   35.60   8  1.0000
  -4   8   9  529.66   62.13   8  0.8800
  -6   9   9  871.65  111.34   8  0.7900
  -2   5   6  122.46   16.81   8  1.3500
  -3   6   9  149.94   31.35   8  1.1200
  -5   6  12  363.30   45.80   8  1.0300
  -5   7  10  548.65   59.70   8  0.9800
  -4   8   6  430.04   62.15   8  0.8800
  -2   8  11  684.40   75.21   8  0.7600
  -5   8  16  893.51  110.78   8  0.7800
  -3   6   7  157.80   26.54   8  1.1600
  -7  10   5 1106.43  128.87   8  0.7000
  -2   3   3   45.41    6.09   8  2.3700
  -2   6   6  422.31   27.62   8  1.1000
  -1   3   3   37.99    4.17   8  2.2000
  -5   6   5  214.88   27.06   8  1.1700
  -7   9  12 1014.58  149.91   8  0.7600
  -5   8   9  444.34   76.86   8  0.8800
  -8   9   7  817.55  109.24   8  0.7700
  -6   8   6  415.46   74.54   8  0.8900
  -4   9   6  370.09   70.88   8  0.7700
  -8   9  10  630.71  126.07   8  0.7600
  -6  10   7  712.76  123.97   8  0.7100
  -3   9  12  620.88   95.48   8  0.7200
  -6   8  16  718.74  104.51   8  0.7800
  -8  10   8  947.92  138.12   8  0.7000
  -2   3   2   51.38    6.16   8  2.3700
  -5  10  11  807.08  137.41   8  0.7000
  -4   8  12  270.77   66.33   8  0.8400
  -5   9   3  123.64   46.83   8  0.7600
  -4   6  11  161.65   33.70   8  1.0700
  -4   5   7   51.50   10.69   8  1.3500
  -5   9  14  849.83  138.92   8  0.7500
  -4   6   4   74.91   19.26   8  1.1900
  -6   8   4  590.28   88.39   8  0.8800
  -5   2   3 1860.46   34.90   8  1.9600
  -5   4   8 2560.93   48.69   8  1.4100
  -3   2   5 1006.26   22.92   8  2.4800
  -4   2   6 1022.35   27.30   8  2.0600
  -5   3   7 1165.41   32.93   8  1.6100
  -7   4   6 1903.61   56.37   8  1.2600
  -4   3   6  822.63   23.94   8  1.8400
  -6   4   4 1101.29   32.92   8  1.4000
  -6   5   8 1418.05   47.84   8  1.2000
  -6   4   5  997.79   35.44   8  1.3900
  -6   4  11 1429.04   51.09   8  1.2000
  -7   2  11 1699.38   60.88   8  1.2400
  -3   2   2  384.26   13.12   8  2.8000
  -7   2   7 1157.43   43.37   8  1.4000
  -7   4   5  989.22   41.51   8  1.2700
  -6   4   8  985.15   40.13   8  1.3200
  -8   7   8 2712.71  102.50   8  0.9100
  -7   4  10 1583.94   62.90   8  1.1600
  -9   3   5 1991.44   72.11   8  1.1300
  -7   2  10 1300.96   49.11   8  1.2900
  -5   2   7  677.78   25.43   8  1.7500
  -6   2   6  828.09   33.92   8  1.6100
  -6   2   7  848.21   35.31   8  1.5600
 -10   3  11 2942.41  133.94   8  0.9600
  -4   2   4  469.91   18.76   8  2.2500
  -7   5   5  986.70   43.62   8  1.1600
  -4   1   6  506.06   19.64   8  2.2200
  -7   6   5  756.45   38.31   8  1.0600
  -6   4   7  876.90   39.99   8  1.3500
  -6   5  11 1133.52   49.05   8  1.1200
  -4   2   3  422.63   17.50   8  2.3100
  -2   1   2  465.37   18.33   8  4.4900
  -5   4   9  579.70   27.97   8  1.3700
  -5   3   3  329.09   16.09   8  1.7600
  -8   6  10 2054.73   94.52   8  0.9600
  -5   4  10  603.90   29.81   8  1.3200
  -8   2  12 1425.51   70.45   8  1.1100
  -7   4  11 1229.23   59.75   8  1.1300
  -7   3   8  858.10   50.33   8  1.3000
  -6   3   6  681.15   31.75   8  1.5000
  -7   6   8 1080.57   58.87   8  1.0400
  -3   1   5  352.62   16.16   8  2.7900
  -6   2   5  532.93   27.63   8  1.6500
  -9   6  12 1809.61  119.42   8  0.8800
  -7   5   9  922.72   53.15   8  1.1100
  -4   1   5  255.02   13.27   8  2.3600
  -7   6   7  833.49   52.40   8  1.0500
  -5   4   5  266.94   18.92   8  1.5200
  -6   2  10  549.38   33.98   8  1.4000
  -3   2   3  212.00   11.03   8  2.7400
  -5   3   5  368.95   19.95   8  1.7100
  -9   6   6 1453.49   82.84   8  0.9300
  -8   3  14 1452.90   83.38   8  1.0200
 -11   3   9 1595.54  112.14   8  0.9200
  -6   4  10  450.06   33.04   8  1.2400
  -8   3   9  775.59   58.45   8  1.1700
  -8   4   7  758.34   47.80   8  1.1400
 -10   4   6 1190.70   88.28   8  0.9800
  -7   2   6  418.66   30.29   8  1.4400
  -7   3  11  717.69   47.77   8  1.1900
  -3   1   2  225.43   12.93   8  3.3500
  -4   3   4  209.81   13.38   8  1.9600
  -4   2   7  263.66   16.09   8  1.9500
  -9   8  17 2218.93  195.05   8  0.7200
 -10   3   9 1111.39   84.41   8  1.0000
 -10   5  12 1643.57  128.78   8  0.8800
  -6   5  10  462.99   37.20   8  1.1500
  -8   5  15 1067.37   96.68   8  0.9100
  -6   5   6  261.69   25.52   8  1.2400
  -8   5   9  669.34   57.42   8  1.0400
 -13   4   8 2268.76  164.40   8  0.7900
 -10   8  10 1552.12  168.85   8  0.7600
  -7   4  13  497.32   50.36   8  1.0600
  -8   4  11  765.09   72.31   8  1.0600
  -7   5   6  396.58   37.97   8  1.1600
  -8   7   7  820.96   63.87   8  0.9100
 -11   6  12 1394.86  157.06   8  0.7900
  -8   4  15  768.87   83.90   8  0.9500
  -9   5  11  853.45   85.71   8  0.9400
  -8   4   6  454.29   48.75   8  1.1600
  -8   5   7  508.29   50.13   8  1.0700
  -7   6   9  406.76   46.59   8  1.0200
 -10   4  14 1228.31  119.95   8  0.8800
  -4   3   7  151.04   13.54   8  1.7700
 -11   4  13 1595.03  167.21   8  0.8400
  -4   3   8  118.86   13.71   8  1.6900
  -7   6  11  494.94   51.92   8  0.9900
  -7   6   6  418.14   38.65   8  1.0500
  -5   2   6  159.79   15.95   8  1.8200
  -9   6   8  621.17   74.52   8  0.9200
 -10   3   8  519.93   67.13   8  1.0100
  -7   3   7  286.68   32.56   8  1.3300
  -8   3  11  631.51   56.69   8  1.1100
  -8   3   6  250.65   44.80   8  1.2300
  -9   4   7  432.82   53.29   8  1.0500
  -8   4  10  423.34   53.27   8  1.0800
  -6   3  11  262.80   28.74   8  1.2800
  -8   2  11  320.57   48.07   8  1.1500
 -11   6   7  542.21   93.66   8  0.8300
 -12   3  18 1264.54  190.65   8  0.7400
  -4   3   3   81.52    9.52   8  1.9900
 -11   5   8  883.56  105.83   8  0.8600
  -7   2   5  195.73   24.45   8  1.4600
  -8   3   5  299.85   36.09   8  1.2400
  -4   2   5   75.06   10.25   8  2.1700
  -6   3   9  239.70   27.28   8  1.3800
 -10   6  14 1306.39  170.02   8  0.8100
 -12   6   8 1009.83  125.73   8  0.7700
  -2   1   3   58.15    6.57   8  4.1200
  -8   5  16  796.42   97.71   8  0.8800
  -9   5  13  730.76  102.06   8  0.9100
  -9   3   9  416.82   61.12   8  1.0700
  -6   5   5  133.38   19.49   8  1.2500
  -9   7  14  991.64  120.08   8  0.8000
  -7   4  12  273.17   44.45   8  1.0900
  -8   4  12  276.45   53.54   8  1.0400
 -13   6  10 1231.84  210.41   8  0.7200
  -9   5  14  772.51  101.88   8  0.8900
  -7   2   4  113.44   21.04   8  1.4800
  -5   4   7  157.92   20.22   8  1.4600
 -10   4   8  407.38   59.55   8  0.9700
 -10   8   8  616.43  109.71   8  0.7700
 -10   6   7  431.96   90.90   8  0.8700
 -12   7   9  249.30  113.01   8  0.7400
  -7   6  15  485.98   84.61   8  0.8900
  -9   3  15  526.65   90.73   8  0.9300
 -13   6  13 1480.51  224.83   8  0.7100
  -7   5  10  286.34   49.47   8  1.0800
  -8   5  11  154.44   45.03   8  1.0000
  -6   2   9  149.89   25.31   8  1.4500
 -10   4   9  487.33  125.67   8  0.9600
  -7   6  10  212.35   45.64   8  1.0000
 -11   5  14  583.26  109.45   8  0.8000
  -8   7   9  372.13   80.19   8  0.9000
 -10   8  14  721.38  131.14   8  0.7300
  -7   2   8  120.83   22.27   8  1.3700
  -5   2   8  137.02   18.92   8  1.6700
 -14   4  11  641.89  163.92   8  0.7300
  -9   5  10  357.09   72.07   8  0.9600
 -12   7  13 1109.96  200.83   8  0.7100
 -11   3   8  438.71   87.23   8  0.9300
  -9   8   9  462.17   86.72   8  0.8000
 -11   4   7  401.24   88.68   8  0.9100
 -10   5   6  289.60   60.08   8  0.9300
 -10   3  10  183.94   56.48   8  0.9800
  -7   3  12  328.46   43.71   8  1.1500
  -9   5   9  180.10   48.12   8  0.9700
  -8   7  12  348.53   66.88   8  0.8600
  -5   4   6   37.72   14.32   8  1.5000
 -11   3   6  405.37   62.12   8  0.9500
  -9   5  12  399.30  100.47   8  0.9200
  -9   8  10  338.67   85.94   8  0.7900
 -10   5  13  368.48   90.93   8  0.8600
  -3   1   4   16.96    4.83   8  3.0000
  -4  -2  -4 1223.95   18.12   8  1.6700
  -4  -3  -2 1115.12   16.96   8  1.7300
  -4  -3  -3 1008.01   15.66   8  1.5700
  -6  -3  -6 1943.92   37.37   8  1.1200
  -5  -2  -4  955.55   18.98   8  1.5700
  -5  -2  -2  857.70   17.50   8  1.8400
  -4  -2  -1  629.86   13.58   8  2.2500
  -7  -3  -6 1504.73   39.43   8  1.0800
  -9  -3  -4 2150.38   55.94   8  1.0400
  -4  -1  -2  463.93   11.90   8  2.3600
  -6  -3  -5  563.66   19.72   8  1.2200
  -6  -4  -3  602.51   19.38   8  1.2400
  -6  -3  -4  484.50   17.66   8  1.3100
  -7  -3  -4  758.24   27.21   8  1.2200
  -5  -2  -5  297.74   12.25   8  1.4100
  -7  -5  -3  858.39   30.94   8  1.0400
  -8  -3  -4  737.56   29.25   8  1.1300
  -6  -3  -2  332.02   14.29   8  1.4700
  -8  -2  -6  787.19   34.95   8  1.0700
  -8  -3  -3  633.78   27.78   8  1.1700
  -8  -4  -2  681.78   28.92   8  1.1300
  -9  -3  -9 1379.91   61.71   8  0.8100
  -8  -5  -3  844.33   36.06   8  1.0000
  -6  -2  -5  372.15   17.51   8  1.3300
  -7  -4  -2  478.49   22.06   8  1.2200
  -3  -2  -2  101.81    4.76   8  2.3200
  -5  -4  -3  192.29   10.80   8  1.2800
  -5  -3  -3  195.05    9.86   8  1.5100
  -9  -5  -7 1170.15   63.71   8  0.8000
 -10  -5  -3 1161.53   59.41   8  0.8900
  -5  -1  -3  163.09    8.25   8  1.8400
  -8  -4  -6  571.04   36.26   8  0.9500
  -7  -4  -3  258.22   15.92   8  1.1700
  -3  -1  -2  105.02    5.56   8  2.8600
  -8  -3  -8  668.85   40.45   8  0.8900
 -10  -7  -6 1926.68   97.19   8  0.7000
  -6  -5  -4  294.81   20.30   8  1.0100
 -10  -5  -5 1046.08   64.77   8  0.8400
  -8  -3  -5  416.24   28.85   8  1.0700
  -8  -4  -3  375.20   24.22   8  1.0900
  -7  -3  -3  271.38   17.98   8  1.2800
 -10  -6  -7 1287.19   85.05   8  0.7200
  -4  -1  -3   87.82    6.13   8  2.1300
  -9  -3  -7  697.55   44.87   8  0.9100
  -7  -5  -5  354.06   34.08   8  0.9400
 -11  -3  -6  882.96   73.30   8  0.8400
  -6  -4  -5  211.30   18.50   8  1.0800
  -9  -6  -6  654.79   58.78   8  0.7800
  -9  -6  -7  963.79   69.11   8  0.7400
 -10  -5  -4  619.66   44.77   8  0.8700
 -10  -3  -9  843.97   68.64   8  0.7800
 -11  -4  -4  926.17   64.56   8  0.8600
  -5  -3  -4   93.88    9.87   8  1.3900
  -9  -5  -5  398.75   41.22   8  0.8800
  -9  -3 -10  578.30   55.24   8  0.7600
  -9  -3  -6  577.00   40.16   8  0.9600
 -10  -6  -6  739.40   65.54   8  0.7500
  -5  -2  -3   94.32    8.28   8  1.7100
  -9  -5  -6  542.81   49.46   8  0.8400
 -13  -6  -4 1087.45  105.40   8  0.7000
 -10  -7  -5  754.54   79.88   8  0.7200
  -6  -2  -4  137.41   10.78   8  1.4300
 -10  -4  -4  503.98   50.53   8  0.9200
  -9  -6  -4  430.58   46.10   8  0.8400
 -11  -4  -7  770.99   71.89   8  0.7800
 -11  -7  -4  870.54   80.26   8  0.7200
  -9  -2  -5  205.05   22.24   8  1.0400
  -2  -1  -2   26.14    2.51   8  3.3500
  -8  -3  -9  345.92   41.17   8  0.8300
 -13  -3  -7  805.05  102.11   8  0.7200
  -8  -2  -7  194.01   21.23   8  1.0000
  -8  -3  -6  229.56   26.77   8  1.0200
  -4  -1  -4   35.70    4.34   8  1.8700
  -8  -5  -5  299.46   30.87   8  0.9200
  -8  -2  -5  170.99   21.26   8  1.1300
 -12  -5  -4  594.81   76.45   8  0.7800
 -11  -5  -5  586.17   69.58   8  0.8000
  -9  -6  -5  362.96   46.46   8  0.8100
 -10  -5  -7  411.52   52.39   8  0.7800
  -7  -2  -5  146.10   15.59   8  1.2200
  -8  -2  -8  209.37   30.95   8  0.9400
  -4  -2  -2   36.89    3.90   8  2.1000
 -10  -4  -5  318.25   50.97   8  0.8900
  -6  -2  -6   87.25   11.98   8  1.2100
 -10  -3 -11  916.31   87.23   8  0.6900
  -3  -1  -3   22.41    2.68   8  2.4200
  -6  -2  -7  127.90   17.11   8  1.1000
  -7  -4  -5  132.52   19.80   8  1.0500
 -10  -4  -8  215.50   53.68   8  0.7800
  -8  -4  -8  344.27   37.44   8  0.8400
  -8  -4  -5  266.25   27.31   8  1.0000
  -8  -6  -5  251.14   36.44   8  0.8300
 -11  -3  -9  374.55   63.20   8  0.7500
 -11  -5  -8  340.48   63.01   8  0.7200
  -7  -4  -6   86.61   18.21   8  0.9800
  -7  -3  -2   36.15    9.78   8  1.3300
  -7  -3  -5   87.61   15.08   8  1.1500
 -12  -4  -6  416.61   77.15   8  0.7600
 -10  -6  -3  187.67   38.57   8  0.8300
  -6  -2  -3   25.98    6.83   8  1.5300
 -12  -5  -5  422.47   82.90   8  0.7600
 -10  -4  -9  275.02   70.97   8  0.7500
  -2   0  -5 1070.81   15.62   8  1.1800
  -3   1  -6 1751.97   26.52   8  1.1900
  -4  -1  -7 2758.95   40.84   8  1.1100
  -2   0  -4  784.15   12.45   8  1.8600
  -3   1  -5 1159.28   20.45   8  1.5300
  -1   0  -2  357.95    8.22   8  3.7100
  -2   2  -5  532.04   15.27   8  0.9700
  -4   1  -7  967.03   27.08   8  1.1100
  -3  -1  -6  582.57   16.04   8  1.1600
  -4   3  -7 1204.53   38.07   8  0.9100
  -4  -1  -9 2137.46   68.32   8  0.7100
  -4   0  -7  684.47   25.37   8  1.1400
  -3   2  -5  367.02   12.09   8  1.3300
  -3   1  -8 1420.71   47.96   8  0.6700
  -5  -1 -10 2668.20   92.94   8  0.7200
  -2   1  -4  144.23    5.95   8  1.7000
  -4  -1  -8  937.96   40.38   8  0.8900
  -5  -2 -10 1582.13   71.45   8  0.6800
  -2  -1  -4  102.47    4.71   8  1.6200
  -4   2  -8  847.16   40.65   8  0.8500
  -6   0 -10 1593.97   77.55   8  0.8100
  -4  -1 -10 1680.55   81.30   8  0.5600
  -6   0 -12 2862.31  137.35   8  0.6200
  -5   4  -9 1481.65   74.71   8  0.6800
  -7   4 -11 2195.81  122.31   8  0.6300
  -5   2  -8  822.17   40.64   8  0.9400
  -3   2  -7  366.62   23.97   8  0.8300
  -4  -2  -9  898.65   57.01   8  0.6400
  -6   1 -10 1192.40   70.95   8  0.8000
  -5   1  -9  748.48   46.38   8  0.8600
  -4   0 -10 1142.47   70.87   8  0.5900
  -6   2 -10 1401.64   77.83   8  0.7700
  -6  -1 -11 1546.80  118.98   8  0.7000
  -4   2 -10 1042.35   70.78   8  0.5700
  -3   0  -5  125.14    8.15   8  1.6200
  -5   2  -9  718.80   46.18   8  0.8100
  -8  -2 -13 2125.84  131.83   8  0.6100
  -5   3 -10 1128.83   77.51   8  0.6500
  -4   4 -10 1170.31   97.52   8  0.4800
  -6  -1 -12 1370.28  112.80   8  0.6100
  -5   2 -11  938.29   86.40   8  0.6000
  -6  -2 -12 1033.02  100.83   8  0.5800
  -6  -3 -12 1042.24  101.00   8  0.5400
  -7   0 -13 1462.34  136.87   8  0.6000
  -2   1  -5   45.71    6.26   8  1.1400
  -6  -1  -9  290.11   31.37   8  0.9100
  -6   3 -13 1173.46  130.75   8  0.5000
  -6   0 -11  590.93   77.69   8  0.7100
  -5   0 -10  455.45   56.36   8  0.7400
  -8   0 -14  752.83  155.49   8  0.5700
  -4   2  -9  411.82   45.90   8  0.7000
  -5   2 -12  383.53   93.28   8  0.5100
  -5   3 -12  719.52  106.79   8  0.4800
  -9   1 -16 1243.95  208.39   8  0.4900
  -5   0  -9  246.65   32.18   8  0.8800
  -5   5 -11  692.63  143.53   8  0.4700
  -7   3 -12  863.35  127.69   8  0.6100
  -8   5 -13  739.83  150.08   8  0.5200
  -9  -1 -15 1482.13  203.32   8  0.5400
  -5   1 -11  515.72   69.65   8  0.6200
  -4   3  -9  206.63   42.10   8  0.6400
  -8   2 -14  843.79  154.94   8  0.5500
  -6   1 -12  617.03   89.59   8  0.6100
  -7  -2 -13  456.85   89.93   8  0.5700
  -5   4 -10  433.47   63.41   8  0.6000
  -8   1 -14  564.23  128.53   8  0.5700
  -9  -1 -16 1620.37  258.06   8  0.4900
 -10   3 -16 1141.20  249.03   8  0.4900
  -8  -1 -14  651.99  120.81   8  0.5700
  -5  -1  -8   57.03   13.39   8  1.0200
  -6  -3 -13  317.11   98.16   8  0.4600
  -4   5  -1 3541.89   48.24   8  1.2200
  -3   4   0 1796.43   24.92   8  1.6100
  -5   3  -3 2641.15   41.91   8  1.4400
  -3   4  -1 1522.48   24.62   8  1.5000
  -4   4  -1 2002.72   33.32   8  1.4800
  -4   4   2 1320.78   23.09   8  1.6600
  -4   3   0 1521.50   27.21   8  1.8900
  -5   4  -5 1014.04   31.36   8  1.0600
  -2   3   0  618.68   12.29   8  2.1400
  -5   3  -1 1353.55   29.23   8  1.6200
  -3   3  -1  781.78   17.01   8  1.9300
  -3   3   0  633.46   15.33   8  2.0800
  -3   2  -2  526.95   13.12   8  2.2300
  -3   5   0  728.98   19.70   8  1.2700
  -2   2   1  471.74   11.78   8  3.3100
  -5   7  -1 3005.04   83.66   8  0.8800
  -3   3   1  485.79   13.68   8  2.1800
  -5   6  -3 1947.37   58.29   8  0.9200
  -8   5  -4 3326.07  100.82   8  0.9200
  -7   6   1 1651.14   59.16   8  1.0200
  -6   6  -2 1782.20   62.01   8  0.9700
  -6   5  -4 1621.64   53.96   8  0.9900
  -4   3  -3  424.09   15.07   8  1.5300
  -2   2   0  235.52    8.93   8  3.1200
  -6   7   2 1086.88   47.28   8  0.9600
  -5   7   1  888.18   42.00   8  0.9500
  -4   6   1  442.36   21.58   8  1.1100
  -6   4  -5  662.56   35.64   8  1.0400
  -3   2  -1  230.30    9.88   8  2.4900
  -4   3  -1  322.35   14.32   8  1.8000
  -7   6   0  978.77   50.99   8  1.0000
  -6   4  -3  577.71   29.10   8  1.1800
  -4   4  -2  333.52   16.75   8  1.3800
  -5   4  -4  378.07   23.36   8  1.1600
  -5   4  -3  324.09   18.81   8  1.2500
  -7   8  -1 1765.78   97.81   8  0.7800
  -4   6  -1  362.98   22.52   8  1.0100
  -6   5  -2  556.71   32.34   8  1.1000
  -6   7  -4  930.32   70.94   8  0.7700
  -7   5  -6 1066.73   70.78   8  0.8600
  -5   7  -2  892.32   51.86   8  0.8400
  -4   4   0  203.35   12.10   8  1.5600
  -4   4   1  202.70   12.11   8  1.6200
  -6   5  -1  587.78   31.10   8  1.1500
  -5   6   1  472.64   28.77   8  1.1100
  -7   6  -2  855.44   55.99   8  0.9400
  -8   7  -2 1474.90   97.88   8  0.8200
  -6   3  -2  237.59   16.79   8  1.3900
  -5   5   0  288.06   21.02   8  1.2500
  -5   6  -1  342.12   28.47   8  1.0300
  -6   5  -6  560.76   43.31   8  0.8600
  -7   4  -2  407.05   29.70   8  1.1600
  -8   8  -1 1212.99   99.07   8  0.7600
  -7   7  -5  990.87   96.65   8  0.7400
  -5   5  -1  245.57   22.60   8  1.2000
  -7   8  -2 1163.78   88.31   8  0.7500
  -8   6  -5 1014.35   79.05   8  0.8000
  -4   3  -4   74.71    8.47   8  1.3700
  -8   6   0  469.65   51.59   8  0.9500
  -8   5  -3  450.45   45.87   8  0.9500
  -8   8   4  547.35   54.19   8  0.8300
  -8   6  -7 1233.39  101.78   8  0.7300
  -8   7  -1  829.45   79.62   8  0.8400
  -7   7  -3  608.49   70.31   8  0.8100
  -9   8   2  851.00   88.95   8  0.7800
  -9   5  -3  742.83   61.12   8  0.9000
  -7   8   3  633.67   54.70   8  0.8500
  -5   7   0  370.00   37.28   8  0.9200
  -8   6  -1  350.97   46.21   8  0.9200
  -6   6   2  202.89   27.54   8  1.0900
  -5   5  -4  193.06   24.46   8  1.0000
  -4   6   0  200.40   18.84   8  1.0700
 -10   6  -3  648.22   85.87   8  0.7900
  -5   3  -2  100.76   11.97   8  1.5400
  -9   6  -4  767.45   84.43   8  0.8000
  -8   7  -5  795.77  102.12   8  0.7300
  -8   8   2  661.97   84.17   8  0.8100
  -8   9   0  912.23   99.80   8  0.7100
  -4   5   1   78.94    9.40   8  1.3400
  -5   8   1  254.20   39.20   8  0.8300
  -8   5  -2  279.67   45.54   8  0.9800
  -7   7  -6  306.08   61.29   8  0.7000
  -8   7   1  465.11   61.90   8  0.8800
  -6   5   0  160.75   21.95   8  1.1800
  -9   7  -1  854.55   98.32   8  0.8100
  -7   9   0  326.43   62.56   8  0.7100
  -8   8  -3  888.18  118.29   8  0.7200
  -7   7  -4  259.16   58.17   8  0.7700
  -7   9   1  702.64   84.96   8  0.7300
  -8   7  -4  767.40   90.12   8  0.7600
  -9   6  -6  463.19   89.07   8  0.7400
  -6   6  -3  222.73   36.04   8  0.9300
  -2   2  -1   13.86    2.39   8  2.7700
  -7   9  -1 1376.00  115.51   8  0.6900
  -7   6  -7  396.81   70.22   8  0.7300
  -6   7  -2  114.82   32.43   8  0.8500
  -9   8   0  290.15   53.68   8  0.7500
  -7   8   0  333.45   62.40   8  0.8000
  -7   6  -4  202.53   35.60   8  0.8500
  -7   6  -5  254.87   49.96   8  0.8200
  -8   8   0  494.85   90.37   8  0.7800
 -10   8   0  609.77   98.79   8  0.7300
  -7   6  -6  189.82   42.03   8  0.7700
  -6   6  -4  185.61   33.82   8  0.8700
  -7   7   3  138.30   37.77   8  0.9400
  -5   0   0 1006.53   24.02   8  2.1900
  -7   2   2 2045.95   51.31   8  1.4900
  -8   1   2 1825.93   50.73   8  1.3700
  -8   2  -1 2127.44   62.91   8  1.2600
  -6   0  -1  862.80   25.73   8  1.7800
  -5   1  -1  783.23   25.04   8  2.0200
  -9   1   1 1649.10   53.59   8  1.2100
  -8   1  -2 1364.28   46.17   8  1.2800
  -8   0  -1 1190.52   39.69   8  1.3500
  -5   0  -2  483.57   16.23   8  2.0100
 -10   1   2 2071.98   74.82   8  1.1000
  -7   0  -2  670.78   27.34   8  1.4800
  -7   0  -1  685.76   26.53   8  1.5300
  -9   0   1 1079.11   46.47   8  1.2300
  -8   2   1  939.50   42.36   8  1.3100
  -5   0  -1  325.02   14.85   8  2.1200
 -10   2   0 1605.30   73.94   8  1.0500
  -4   1   0  361.11   15.92   8  2.5700
  -7   1   0  574.58   26.09   8  1.5300
  -7   2  -1  819.57   40.08   8  1.4100
 -12   3  -1 3749.40  174.08   8  0.8500
 -10   1   3 1075.56   57.73   8  1.1000
 -11   3   4 2122.37  110.58   8  0.9500
  -9   2  -2 1033.67   58.84   8  1.1100
  -5   1   1  397.64   18.36   8  2.1400
  -7   0   0  371.74   19.10   8  1.5700
  -7   2   1  556.35   28.54   8  1.4700
  -4   0   0  218.70   11.06   8  2.7400
  -6   0   1  302.40   15.55   8  1.8600
  -6   0   0  254.60   14.18   8  1.8300
  -9   0  -3  590.79   39.81   8  1.1400
 -11   3  -1 2140.17  124.36   8  0.9100
 -14  -1  -1 2543.52  139.29   8  0.7800
 -12   1  -4 2260.63  134.17   8  0.8400
 -12   1   1 1688.43  106.13   8  0.9100
  -9   0  -1  573.98   38.46   8  1.2000
  -3   0  -1  160.22    9.52   8  3.4100
  -6   1  -2  258.88   16.36   8  1.6500
  -9   3  -2  836.13   61.31   8  1.0600
  -9   1  -3  695.04   48.05   8  1.1200
  -7   0   1  252.26   16.50   8  1.5900
 -10   2  -2  871.31   64.65   8  1.0100
  -8   0   2  309.46   20.59   8  1.4000
  -8   2   2  530.33   36.34   8  1.3200
  -6   1   1  220.69   16.53   8  1.8000
  -6   0  -2  190.33   13.36   8  1.7100
  -6   1  -1  226.37   16.66   8  1.7200
 -10   0   0  507.90   44.86   8  1.1000
 -10   0  -1  420.30   40.05   8  1.0800
  -9   1  -2  616.91   43.97   8  1.1500
 -12   2   2 1051.56   92.69   8  0.9000
 -11  -1  -1  755.56   55.04   8  0.9900
  -3   0   0  104.23    7.87   8  3.6500
  -8   1   1  201.66   21.73   8  1.3600
 -12  -1  -1  596.12   57.85   8  0.9100
 -10   2  -1  636.51   55.56   8  1.0400
 -13   3   2 1027.28  111.88   8  0.8100
  -7   0   2  125.84   12.47   8  1.6000
 -11  -1   1  401.08   45.28   8  1.0100
 -13   2  -1 1230.38  139.42   8  0.8100
  -9   3  -1  475.62   49.31   8  1.0800
 -10   1  -2  375.97   43.58   8  1.0400
 -13  -1  -4  654.57   84.53   8  0.8000
 -11   0   3  287.21   43.94   8  1.0200
  -5   1   0  122.08   11.62   8  2.1000
  -7   1   1  157.93   18.83   8  1.5600
 -11   1   0  434.02   59.71   8  0.9800
 -14   4   4 1640.03  204.06   8  0.7400
  -2   0   0   87.09    8.32   8  5.4700
 -10   3   0  481.15   72.28   8  1.0100
 -10   2   1  363.53   50.11   8  1.0600
  -5   0   1   86.80    8.32   8  2.2300
  -4   1  -1   51.86    7.24   8  2.4500
  -9   0  -2  219.41   31.86   8  1.1700
  -4   0  -1   64.17    6.89   8  2.6200
 -12   3   5  526.63   79.49   8  0.8800
 -12   3  -2  671.95   98.28   8  0.8300
 -11   1  -3  517.05   69.63   8  0.9300
  -9   2  -3  355.55   48.63   8  1.0700
 -15   1   2 1037.86  173.75   8  0.7400
 -15   1  -3  741.48  152.23   8  0.7000
 -11   2   0  598.75   80.71   8  0.9600
 -11   3   1  631.49   95.70   8  0.9400
 -13   1  -2  938.05  118.60   8  0.8200
 -13   0   0  607.49   91.54   8  0.8400
 -12  -1   1  448.44   63.95   8  0.9200
 -12   3  -3  955.39  128.54   8  0.8200
 -11   1   2  395.77   54.22   8  1.0000
  -6   2  -1  151.42   16.62   8  1.6000
 -12  -1   2  219.75   41.70   8  0.9300
 -13   1   0  593.58   81.79   8  0.8300
  -8   0   0   84.62   16.06   8  1.3700
  -9   2   0  237.70   34.14   8  1.1600
 -11   1  -1  368.84   56.22   8  0.9700
 -15   1   1  444.27  147.26   8  0.7300
 -13   0  -4  660.01   96.69   8  0.7900
 -10   1  -3  324.45   49.23   8  1.0200
 -11  -1   0  228.03   42.39   8  1.0000
 -14   3   1  626.98  146.93   8  0.7600
 -13   2  -3  597.75  127.42   8  0.7900
 -11   1   1  194.03   51.56   8  1.0000
 -12   4  -3  795.34  120.94   8  0.7800
 -11   3  -3  534.27  100.11   8  0.8800
 -12   0   1  294.81   60.14   8  0.9200
 -12   2  -4  385.10   92.84   8  0.8300
 -12   2   4  267.54   68.31   8  0.9100
  -4   1   1   39.87    6.67   8  2.6300
 -12   1  -1  269.27   71.63   8  0.8900
  -8   2   3  110.47   22.03   8  1.3200
 -15   3   4  876.42  179.19   8  0.7200
 -12  -1  -2  204.98   47.56   8  0.8900
 -13   2   4  543.75   97.07   8  0.8400
 -13   2   0  378.23   81.88   8  0.8200
 -13  -1   3  269.97   61.97   8  0.8600
 -14   0  -4  593.31  101.79   8  0.7500
 -14   4   3  585.91  163.74   8  0.7400
 -11   0  -2  279.06   60.46   8  0.9700
 -13   3  -2  548.76  122.42   8  0.7800
  -3   1  -3 1420.26   24.68   8  2.3300
  -5   1  -3 2076.76   37.44   8  1.7900
  -5   2  -6 1629.47   35.25   8  1.2100
  -5   0  -3  886.69   19.84   8  1.8700
  -8   0  -8 1446.56   56.65   8  0.9700
  -3   0  -2  467.30   13.23   8  3.0300
  -5   0  -6  758.09   23.85   8  1.3600
  -4   0  -3  470.00   14.19   8  2.1900
  -9   3  -7 3815.21  127.21   8  0.8700
  -5   0  -4  595.46   19.71   8  1.7100
  -5   0  -5  455.52   17.54   8  1.5400
  -5   2  -4  701.98   24.92   8  1.5000
  -4   0  -4  300.59   12.52   8  1.9200
  -6   2  -4  623.72   25.94   8  1.3700
  -8   2  -5 1297.28   62.82   8  1.0900
  -9   0  -6 1188.45   53.77   8  1.0100
  -9   3  -5 1886.55   80.79   8  0.9500
  -7   0  -7  582.42   34.59   8  1.1000
  -9   0  -7 1058.89   58.48   8  0.9600
 -11   4  -6 2562.20  144.64   8  0.7700
  -6   2  -3  424.19   22.76   8  1.4600
  -8  -1 -10 1117.35   64.88   8  0.8200
  -6   2  -6  503.74   31.24   8  1.1700
  -7   3  -7 1051.28   60.77   8  0.9500
 -10   2  -7 1660.63  109.67   8  0.8600
  -9   1  -6  890.71   56.21   8  0.9900
 -11   1  -9 1792.55  128.47   8  0.7600
 -10  -1 -10 1282.09   85.66   8  0.7700
  -8   0  -7  664.30   41.81   8  1.0300
  -2   0  -2  106.13    6.82   8  3.8300
  -9   4  -8 1881.19  134.76   8  0.7800
 -11   1  -7 1382.97  103.75   8  0.8300
  -7   1  -4  344.76   25.58   8  1.3100
  -9  -1 -10  828.25   69.84   8  0.8000
 -10   0 -11 1047.43  128.89   8  0.7200
  -8   3 -10  891.94   89.74   8  0.7500
  -6   1  -5  204.77   23.52   8  1.3500
  -6   0  -7  302.39   26.72   8  1.1600
  -9   1  -7  424.44   48.07   8  0.9400
  -4   1  -4  143.40   12.03   8  1.8200
  -9   0 -10  513.52   66.94   8  0.8000
 -12   3  -8 2011.34  203.87   8  0.7100
  -9   4  -9 1445.09  125.08   8  0.7400
  -4   1  -5   52.75    7.14   8  1.5600
  -9  -1 -11  603.53   65.67   8  0.7400
  -7   2  -4  276.57   28.77   8  1.2500
  -8   3  -6  567.74   55.05   8  0.9700
  -9   2  -7  641.96   75.95   8  0.9100
 -12  -1  -8  743.75   81.54   8  0.7600
  -8   0 -10  272.28   39.36   8  0.8200
 -12   0  -9  848.38  106.66   8  0.7300
  -9   0  -8  536.09   58.66   8  0.9100
  -5   1  -6  145.22   18.75   8  1.3100
  -3   1  -2   52.05    5.58   8  2.7300
  -6   2  -7  253.25   28.97   8  1.0600
 -12   3  -7 1023.96  169.62   8  0.7300
  -9   2 -11 1185.78  136.31   8  0.7100
  -5   1  -4   97.48   13.57   8  1.6300
  -8   1  -5  174.48   28.43   8  1.1300
 -11   2  -9  976.94  136.59   8  0.7400
 -10   0  -8  472.74   61.52   8  0.8600
  -8   3  -8  617.01   74.35   8  0.8600
 -10   3  -7  691.39  105.29   8  0.8200
  -4   1  -3   51.98    9.74   8  2.0500
  -9   3  -8  417.73   78.00   8  0.8200
 -12  -1  -9  500.87   86.86   8  0.7300
  -7   0  -8  180.48   31.19   8  1.0100
 -10   0  -7   65.29   28.03   8  0.8900
 -10   3  -6  218.50   49.62   8  0.8600
 -10   4  -9  429.39   83.87   8  0.7200
 -11   0  -9  471.74   83.80   8  0.7700
  -9   2  -8  465.48   97.79   8  0.8700
 -10  -1  -9  152.31   45.65   8  0.8100
  -7   2  -8  304.98   45.63   8  0.9400
  -7   1  -6  119.76   25.33   8  1.1600
 -12   0  -7  316.94   62.99   8  0.7800
   0   0   0    0.00    0.00   0  0.0000
;
_shelx_hkl_checksum     6684
_shelx_res_file
;
TITL glyc-ZnSO4-pentahydrate, SXD, 10K
CELL 0.71073 5.9601 6.7670 13.1122 84.955 83.247 83.042
ZERR 2       0.0015 0.0017  0.0036  0.018  0.020  0.019
LATT 1
NEUT
SFAC C H N O S Zn
UNIT 4 30 2 22 2 2
FMAP -2
PLAN 5
LIST 3
ACTA
L.S. 10
BOND $H
EQIV $1 -x, 1-y, 1-z
EQIV $2 -1+x, y, z
EQIV $3 1+x, -1+y, z
EQIV $4 x, -1+y, z
EQIV $5 1-x, 1-y, -z
EQIV $6 1+x, y, z
EQIV $7 1-x, 1-y, 1-z
HTAB O5 O4_$1
HTAB O5 O8_$2
HTAB O6 O3_$3
HTAB O6 O4_$4
HTAB O9 O1_$4
HTAB O9 O2
HTAB O10 O3_$3
HTAB O10 O2_$5
HTAB O11 O2_$6
HTAB O11 O1
HTAB C2 O2_$6
HTAB C2 O5_$7
HTAB C2 O10
HTAB N1 O7_$7
HTAB N1 O4
HTAB N1 O6
OMIT -2 -5 -2
OMIT 2 -5 -1
OMIT 4 6 1
OMIT 7 -1 -10
OMIT 2 -8 -16
OMIT 2 -5 -1
OMIT -4 -4 -2
OMIT 3 -10 -1
OMIT 6 -3 -20
OMIT 4 -4 -19
OMIT -3 -3 -21
ISOR 0.00025 0.0005 $Zn
WGHT    0.137600   36.251900
EXTI    0.038611
BASF   1.68540   0.77039   1.13801   0.49037   1.02240   0.71740   1.19345
FVAR       0.61391
S1    5    0.014108    0.912788    0.184747    11.00000    0.00061    0.00086 =
         0.00099   -0.00002   -0.00028    0.00008
O1    4    0.180881    1.019570    0.115949    11.00000    0.00270    0.00374 =
         0.00375    0.00013    0.00156   -0.00058
O2    4   -0.024875    0.730256    0.137459    11.00000    0.00288    0.00280 =
         0.00583   -0.00125   -0.00068   -0.00068
O3    4   -0.202714    1.041557    0.200982    11.00000    0.00170    0.00401 =
         0.00531    0.00003    0.00105    0.00179
O4    4    0.104994    0.852182    0.284490    11.00000    0.00393    0.00545 =
         0.00176    0.00113   -0.00146    0.00011
ZN1   6    0.500000    0.000000    0.500000    10.50000    0.00151    0.00171 =
         0.00167   -0.00001   -0.00008   -0.00007
O5    4    0.195356    0.161798    0.539186    11.00000    0.00362    0.00709 =
         0.00321    0.00106   -0.00015    0.00143
H5A   2    0.091251    0.138873    0.600916    11.00000    0.01529    0.02773 =
         0.01440    0.00233    0.00459   -0.00270
H5B   2    0.099833    0.210916    0.482650    11.00000    0.01505    0.01943 =
         0.01563    0.00449   -0.00652    0.00167
O6    4    0.436001    0.046440    0.345619    11.00000    0.00410    0.00642 =
         0.00214    0.00016   -0.00035   -0.00048
H6A   2    0.565383    0.030475    0.292192    11.00000    0.01423    0.02075 =
         0.01297   -0.00464    0.00340   -0.00198
H6B   2    0.308246   -0.011564    0.322857    11.00000    0.01687    0.02298 =
         0.01665   -0.00541   -0.00524   -0.00761
O7    4    0.651233    0.279277    0.476755    11.00000    0.00420    0.00410 =
         0.00261    0.00140   -0.00037   -0.00107
O8    4    0.981230    0.319535    0.380917    11.00000    0.00277    0.00914 =
         0.00496    0.00218    0.00015    0.00085
N1    3    0.399058    0.502469    0.344324    11.00000    0.00300    0.00574 =
         0.00410    0.00037   -0.00125    0.00122
H1N   2    0.363442    0.555896    0.416518    11.00000    0.01696    0.03336 =
         0.01454   -0.00851    0.00037    0.00199
H2N   2    0.315894    0.607346    0.296283    11.00000    0.01892    0.01954 =
         0.02490    0.00596   -0.01077    0.00155
H3N   2    0.329353    0.371893    0.343488    11.00000    0.01826    0.01502 =
         0.02698    0.00084   -0.00125   -0.00660
C1    1    0.771097    0.346476    0.397462    11.00000    0.00200    0.00337 =
         0.00316    0.00074   -0.00114    0.00005
C2    1    0.648366    0.478126    0.316256    11.00000    0.00425    0.00473 =
         0.00301    0.00167   -0.00042   -0.00021
H2A   2    0.711138    0.623280    0.308587    11.00000    0.02019    0.01311 =
         0.03306    0.00721   -0.00477   -0.00778
H2B   2    0.687098    0.413382    0.242045    11.00000    0.01789    0.03481 =
         0.01271   -0.00629   -0.00313    0.00699
ZN2   6    0.500000    0.500000    0.000000    10.50000    0.00081    0.00078 =
         0.00092    0.00009   -0.00014   -0.00007
O9    4    0.295822    0.389669    0.132047    11.00000    0.00450    0.00353 =
         0.00497    0.00039    0.00054   -0.00050
H9A   2    0.243383    0.259288    0.127884    11.00000    0.02127    0.01153 =
         0.02057   -0.00093   -0.00140   -0.00644
H9B   2    0.160606    0.482431    0.144251    11.00000    0.01350    0.01607 =
         0.02449   -0.00070    0.00087    0.00643
O10   4    0.791144    0.344319    0.050933    11.00000    0.00388    0.00469 =
         0.00502    0.00103   -0.00120    0.00192
H10A  2    0.782754    0.232172    0.103044    11.00000    0.02408    0.01485 =
         0.01269    0.00544    0.00025    0.00108
H10B  2    0.898938    0.295873   -0.006060    11.00000    0.01953    0.02033 =
         0.01572   -0.00203    0.00399    0.00653
O11   4    0.543445    0.729764    0.088146    11.00000    0.00326    0.00479 =
         0.00857   -0.00326   -0.00146    0.00017
H11A  2    0.693755    0.748380    0.103555    11.00000    0.00906    0.02183 =
         0.02541   -0.00435   -0.00569   -0.00302
H11B  2    0.442194    0.852314    0.091501    11.00000    0.01657    0.01177 =
         0.03083   -0.00579   -0.00332    0.00585
HKLF 2
REM  glyc-ZnSO4-pentahydrate, SXD, 10K
REM R1 =  0.0892 for    8296 Fo > 4sig(Fo)  and  0.0892 for all    8296 data
REM    291 parameters refined using     12 restraints
END
WGHT      0.1433     28.4957
REM Highest difference peak  3.197,  deepest hole -3.470,  1-sigma level  0.714
Q1    1   0.4523  0.5775  0.3434  11.00000  0.05   -3.47
Q2    1   0.7758  0.3896  0.3541  11.00000  0.05   -3.27
Q3    1   0.2945  0.5013  0.3390  11.00000  0.05    3.20
Q4    1   0.4461 -0.1448  0.3706  11.00000  0.05   -3.02
Q5    1   0.1200  0.2105  0.5603  11.00000  0.05   -3.00
;
_shelx_res_checksum     82129
_shelxl_version_number        2.014
