# Supplementary material for: Glycine zinc sulfate penta­hydrate: redetermination at 10 K from time-of-flight neutron Laue diffraction
Source: Acta Crystallogr E Crystallogr Commun. 2016 Sep 16;72(Pt 10):1438–45. doi: 10.1107/S2056989016014304 (PMC5050772; doi:10.1107/S2056989016014304)
Supplement: Supplementary file 2 [file e-72-01438-Isup2.hkl]

data_I                                                                          
_shelx_title ' glyc-ZnSO4-pentahydrate, SXD, 10K'                               
_shelx_refln_list_code          4                                               
_shelx_F_calc_maximum      130.13                                               
_exptl_crystal_F_000       336.00                                               
_reflns_d_resolution_high  0.3557                                               
                                                                                
loop_                                                                           
 _space_group_symop_operation_xyz                                               
 'x, y, z'                                                                      
 '-x, -y, -z'                                                                   
                                                                                
_cell_length_a     5.9601                                                       
_cell_length_b     6.7670                                                       
_cell_length_c    13.1122                                                       
_cell_angle_alpha  84.955                                                       
_cell_angle_beta   83.247                                                       
_cell_angle_gamma  83.042                                                       
                                                                                
_shelx_F_squared_multiplier     1.000                                           
                                                                                
loop_                                                                           
 _refln_index_h                                                                 
 _refln_index_k                                                                 
 _refln_index_l                                                                 
 _refln_F_squared_calc                                                          
 _refln_F_squared_meas                                                          
 _refln_F_squared_sigma                                                         
 _refln_observed_status                                                         
  -2  -5  -8       5239.72       6779.28       137.55 o                         
  -2  -4  -4       4164.75       5828.56       129.96 o                         
  -4  -5  -7       4063.58       3075.99        73.32 o                         
  -5  -8  -9       5151.91       4954.32       135.44 o                         
  -3  -4 -10       2190.55       1698.74        48.36 o                         
  -3  -4  -9       2229.07       1891.31        54.22 o                         
  -3  -5  -6       1873.56       2244.83        63.98 o                         
  -4  -7  -8       2466.58       2636.65        78.57 o                         
  -4  -6 -12       3165.55       2663.44        84.44 o                         
  -5  -9 -12       3228.33       3335.82       127.11 o                         
  -1  -3  -5       1812.11       2114.90        73.61 o                         
  -7  -8 -15       5729.10       4993.30       210.27 o                         
  -5  -7 -13       3076.66       2498.89        98.70 o                         
  -6  -8 -10       2548.93       2289.11       107.91 o                         
  -6  -7  -9       2152.68       1823.80        80.33 o                         
  -3  -6 -12       1803.60       1511.66        62.42 o                         
  -7  -9 -19       6372.24       5629.62       277.98 o                         
  -4  -9 -15       2714.22       2479.13       121.01 o                         
  -1  -2  -4       4226.23       2859.33       124.41 o                         
  -3  -4  -5        607.50        591.69        28.68 o                         
  -6  -8  -9       1804.45       1754.87        87.95 o                         
  -4  -6  -7        645.67        719.47        40.14 o                         
  -4  -9 -17       3401.12       2846.23       150.62 o                         
  -5  -6 -10       1175.70        984.58        53.90 o                         
  -4  -7  -9       1037.09       1096.12        56.83 o                         
  -3  -9 -14       1499.88       1631.50        89.30 o                         
  -4  -7  -7       1117.40        979.98        48.00 o                         
  -3  -8 -11       1347.15       1311.04        70.04 o                         
  -6  -7 -11       1220.21       1062.45        77.28 o                         
  -5  -6 -14       1550.57       1345.17        70.81 o                         
  -7  -9 -15       2429.46       2226.61       174.14 o                         
  -6  -8 -14       2010.80       2584.31       134.01 o                         
  -3  -5  -9        696.27        572.78        33.95 o                         
  -5 -10 -12       1558.12       1595.04       106.48 o                         
  -4  -6  -8        859.98        736.45        40.36 o                         
  -2  -5  -6        453.68        533.36        32.11 o                         
  -5  -8 -11       1010.44        887.73        75.31 o                         
  -4  -7 -15       1626.62       1187.52        75.30 o                         
  -4  -5  -9        644.45        596.22        39.24 o                         
  -2  -6 -10        616.96        438.62        31.10 o                         
  -5  -8 -14       1431.76       1374.59        93.91 o                         
  -3  -6 -11        567.86        509.60        38.31 o                         
  -4  -7 -12        848.81        700.68        56.67 o                         
  -2  -4  -7        422.34        356.05        22.91 o                         
  -4  -9 -11        751.58        922.75        90.82 o                         
  -2  -3  -6        422.59        335.48        21.15 o                         
  -3  -8 -12        747.03        847.39        68.83 o                         
  -2  -5  -7        357.34        407.67        26.79 o                         
  -7  -8 -10        940.74        879.55        79.47 o                         
  -6 -11 -13       1534.95       1483.84       143.42 o                         
  -5  -7  -9        545.36        542.73        48.59 o                         
  -7 -10 -17       2388.64       2280.49       207.37 o                         
  -6  -9 -11       1412.88       1462.71        97.88 o                         
  -4  -5  -8        588.12        378.00        28.76 o                         
  -4  -6 -11        664.91        568.06        42.90 o                         
  -5  -8 -12        874.05        819.98        64.91 o                         
  -7  -9 -18       2568.12       2313.71       185.19 o                         
  -4 -10 -14       1438.40       1196.01       108.83 o                         
  -5  -7 -15        782.76        705.83        76.08 o                         
  -3  -7  -8        416.21        518.05        38.27 o                         
  -5  -8 -13        552.61        619.90        72.94 o                         
  -6  -8 -18       1579.39       1449.42       142.03 o                         
  -7 -11 -14       1713.09       1761.83       179.42 o                         
  -6  -7 -13       1113.45        961.47        88.61 o                         
  -3  -6  -6        222.24        284.80        27.60 o                         
  -4  -6 -14        692.42        505.06        45.23 o                         
  -4  -5 -12        292.89        302.69        32.42 o                         
  -8 -11 -13       1909.21       1278.72       151.73 o                         
  -7 -11 -13       1703.96       1802.06       182.87 o                         
  -4 -10 -16        964.92        924.50       116.73 o                         
  -5  -6 -13        536.01        565.44        51.52 o                         
  -4  -8 -13        452.80        425.95        81.65 o                         
  -3  -4  -7        241.23        194.48        20.99 o                         
  -5  -9 -13        790.68        850.39        87.77 o                         
  -6 -10 -14       1415.78       1306.75       154.07 o                         
  -7 -11 -18       2185.99       2024.63       249.86 o                         
  -6  -9 -14        901.61        886.23        92.71 o                         
  -2  -3  -5        219.99        192.24        16.03 o                         
  -5  -7 -16        953.99        784.61        77.42 o                         
  -5 -11 -20       2438.56       2287.80       218.87 o                         
  -6  -9 -19       1057.54       1129.73       155.01 o                         
  -4  -5 -10        294.54        215.82        28.18 o                         
  -5 -10 -16       1363.34       1475.84       144.59 o                         
  -5  -8 -18        628.18        576.03        95.17 o                         
  -4  -9  -8        363.76        363.63        43.70 o                         
  -2  -4  -6        164.73        171.82        17.00 o                         
  -5  -7  -8        220.13        224.63        31.98 o                         
  -3  -7 -12        368.97        388.66        41.60 o                         
  -6  -8 -16        725.34        371.87        90.22 o                         
  -4  -8 -14        468.62        562.42        81.99 o                         
  -5 -11 -16        824.06        823.80       172.50 o                         
  -6 -10 -12       1024.09       1011.67       121.51 o                         
  -6 -12 -11       1164.33       1064.76       154.06 o                         
  -3  -6  -8        126.34        215.65        33.85 o                         
  -6  -7 -10        557.56        369.73        52.83 o                         
  -4  -6  -9        222.47        290.52        43.22 o                         
  -4 -10 -17        670.99        728.05       116.42 o                         
  -5 -14 -23       2230.78       2234.56       357.11 o                         
  -5  -7 -14        392.48        485.18        55.71 o                         
  -5  -7 -10        191.42        192.43        36.97 o                         
  -6  -9 -12        340.41        403.14        89.32 o                         
  -6 -10 -17       1284.38       1028.75       151.99 o                         
  -4  -9 -14        323.65        337.77        66.26 o                         
  -4  -8  -9        256.16        340.25        45.63 o                         
  -6 -13 -21       1636.52       2164.35       294.88 o                         
  -8 -13 -21       1398.76       1008.72       260.51 o                         
  -2  -3  -7        112.12         87.54        11.05 o                         
  -5  -9 -14        298.17        490.61        94.73 o                         
  -2  -4  -5         59.90         88.08        13.42 o                         
  -4  -8 -11        278.18        307.00        53.33 o                         
  -5 -10 -13        331.09        570.36        97.90 o                         
  -5 -11 -12        657.05        657.84        86.21 o                         
  -5 -12 -15       1135.91        903.09       140.16 o                         
  -2  -5  -9        135.45         99.26        15.83 o                         
  -7 -10 -21       2392.82       1720.80       215.27 o                         
  -5  -7 -17        305.20        369.05        78.49 o                         
  -7  -8 -11        473.57        329.31        78.27 o                         
  -6 -10 -13        685.34        725.12       126.31 o                         
  -5  -9 -19        767.23        752.99       147.07 o                         
  -9 -11 -21        712.12       1170.91       312.58 o                         
  -4 -12 -20       1277.96       1231.09       171.93 o                         
  -5  -9 -18        595.43        615.96       127.10 o                         
  -5  -6  -8        285.94        176.47        30.16 o                         
  -7 -12 -13        514.43        373.02       121.59 o                         
  -3  -5 -10        181.41        231.40        27.99 o                         
  -4  -5  -6         77.01         86.63        15.81 o                         
  -5 -11 -10        401.13        358.72        65.56 o                         
  -7 -12 -14        201.19        453.47       163.21 o                         
  -6 -11 -15        765.02        680.64       131.34 o                         
  -5  -8 -10        246.38        196.54        45.24 o                         
  -4 -10 -18        703.94        586.47        91.35 o                         
  -8 -10 -13        586.48        750.42       165.87 o                         
  -8 -13 -17       1052.53       1141.92       249.55 o                         
  -3  -6  -9        158.65        133.09        23.61 o                         
  -3  -8 -13        101.91        173.43        47.13 o                         
  -7 -12 -22        857.16       1181.07       226.30 o                         
  -7 -14 -16       1193.21       1200.53       220.89 o                         
  -6 -14 -14       1042.97        617.71       141.74 o                         
  -7 -13 -21       1084.16        915.31       216.40 o                         
  -2  -6  -9         83.42         68.51        15.66 o                         
  -3  -4  -6         96.93         70.08        11.33 o                         
  -4  -2  -4       6207.15       5393.82        72.56 o                         
  -2  -2  -6      10497.09      10672.07       195.07 o                         
  -6  -3  -6       6036.37       5746.13       111.74 o                         
  -5  -2  -8       2858.05       2911.67        74.54 o                         
  -3  -2  -6       1996.15       2566.47        60.65 o                         
  -5  -2 -10       3583.11       3653.80        94.07 o                         
  -4  -2  -5       1512.76       1557.02        38.39 o                         
  -5  -3 -12       3835.31       4871.59       128.75 o                         
  -3  -3  -7       2447.80       2641.74        67.63 o                         
  -6  -4 -10       3940.79       5018.07       144.31 o                         
  -4  -2  -9       1650.69       1767.10        53.16 o                         
  -5  -3  -6       1739.18       1948.34        58.62 o                         
  -6  -5 -13       4578.34       5894.67       190.88 o                         
  -8  -5  -8       5616.49       6144.15       202.00 o                         
  -7  -4 -12       2167.51       2735.97       165.79 o                         
  -7  -3 -18       9080.65       8749.92       344.93 o                         
  -5  -2  -7       1138.20       1275.05        48.82 o                         
  -6  -4  -9       2323.56       2449.36        91.76 o                         
  -5  -3  -9       1383.77       1786.22        70.90 o                         
  -3  -2  -4        987.67       1066.64        37.34 o                         
  -4  -4  -9       1367.14       1433.57        56.91 o                         
  -4  -3 -10       1078.95       1498.19        60.71 o                         
  -5  -3  -8       1213.10       1272.89        53.96 o                         
  -7  -5 -17       3681.36       6303.04       318.64 o                         
  -2  -1  -5        420.27        479.12        20.13 o                         
  -5  -4 -13       1432.42       1993.33       107.65 o                         
  -6  -3 -12       2107.86       2395.64       119.82 o                         
  -4  -4 -11        976.76       1001.98        50.66 o                         
  -6  -3  -9       1174.56       1371.11        79.11 o                         
  -4  -2  -7        703.45        724.13        32.82 o                         
  -4  -2 -10        715.24        712.64        38.78 o                         
  -6  -5 -12       1891.18       2364.46       118.70 o                         
  -8  -5 -12       3046.04       3912.45       223.32 o                         
  -5  -4  -9        986.55       1342.79        74.23 o                         
  -6  -5  -9       1150.79       1441.23        87.69 o                         
  -5  -4 -11        993.31       1282.53        77.68 o                         
  -2  -1  -4        207.91        271.78        14.77 o                         
  -7  -5  -9       1580.20       1785.24       118.35 o                         
  -7  -6 -17       2480.15       3074.48       229.45 o                         
  -5  -4  -8        504.78        621.47        47.38 o                         
  -9  -7 -11       4006.29       4927.56       297.23 o                         
  -7  -7 -16       2603.77       2712.94       183.69 o                         
  -6  -3 -13       1189.07       1520.70       107.79 o                         
  -5  -5 -15       1043.50       1245.10        99.58 o                         
  -6  -6 -14       1173.74       1251.08       105.53 o                         
  -5  -3 -13        759.40        895.51        81.85 o                         
  -4  -3  -6        319.05        409.88        33.23 o                         
  -7  -4 -10        908.84        970.83        97.37 o                         
  -6  -4  -7        749.95        793.71        59.91 o                         
  -4  -4 -10        411.06        508.87        38.77 o                         
  -7  -3 -13       1568.22       1392.19       130.47 o                         
  -9  -7 -16       4291.23       5706.54       427.48 o                         
  -7  -4 -19       2594.42       2717.93       279.52 o                         
  -7  -6 -10       1403.96       1559.17       111.67 o                         
  -5  -5 -11        453.27        574.05        55.33 o                         
  -6  -4 -17       1588.59       1890.16       167.23 o                         
  -6  -4 -15       1168.99       1460.53       137.07 o                         
  -7  -3 -14       1741.85       1644.13       171.22 o                         
  -8  -4 -15       2703.92       2996.37       238.50 o                         
  -8  -5  -9       1337.61       1453.62       134.87 o                         
  -7  -4  -8        675.38        788.77        77.03 o                         
  -5  -3  -7        409.85        413.47        36.70 o                         
  -7  -6 -15       1156.46       1590.28       147.94 o                         
  -7  -6 -11       1096.00       1162.88       112.81 o                         
  -6  -5 -16       1197.40       1570.00       152.09 o                         
  -3  -3  -9        281.92        239.65        24.37 o                         
  -7  -6 -13        744.56        825.36       116.15 o                         
  -8  -5 -15       1360.67       2001.76       262.64 o                         
  -8  -6 -12       1339.52       1360.73       184.67 o                         
  -6  -5 -14        878.77       1352.17       118.34 o                         
  -6  -4  -8        389.73        517.35        66.04 o                         
  -5  -5 -12        437.91        423.69        54.32 o                         
  -8  -8 -20       2719.90       2819.91       285.46 o                         
  -7  -4 -17        968.28       1325.89       186.37 o                         
  -8  -6 -14       1071.36       1353.82       191.15 o                         
  -3  -3  -8        188.91        194.14        20.73 o                         
  -6  -5 -15        797.90        995.61       133.90 o                         
  -4  -3  -9        306.30        552.58        47.17 o                         
  -7  -5 -11        688.84        875.02       118.98 o                         
  -6  -6 -16        719.72        658.11        97.09 o                         
  -8  -4 -10        974.35       1114.64       140.33 o                         
  -4  -2  -6        185.16        155.65        17.45 o                         
  -5  -5 -14        365.68        606.89        81.81 o                         
  -8  -7 -17       1695.65       1707.71       251.55 o                         
  -7  -4 -14        940.19       1116.76       134.34 o                         
  -8  -4 -16       1749.60       2448.38       253.15 o                         
  -7  -6 -16       1020.23       1153.23       155.14 o                         
 -10  -7 -11       1199.31       1510.89       228.53 o                         
  -8  -5 -19       1354.59       1546.07       248.81 o                         
  -8  -5 -13        888.00        883.17       149.57 o                         
  -8  -3 -13       1112.54       1202.50       194.49 o                         
  -1  -1  -3        217.60        227.00        25.15 o                         
  -8  -4  -8        551.09        445.97        95.93 o                         
  -3  -2  -5         60.39        129.75        17.75 o                         
  -4  -3  -8         96.58        159.19        27.18 o                         
  -4  -2 -11        159.25        205.77        34.91 o                         
  -7  -6 -12        689.31       1128.81       158.28 o                         
  -8  -6  -9        349.27        441.83        93.17 o                         
  -7  -6 -21       1106.40       1207.62       310.36 o                         
  -9  -8 -14        907.93       1440.45       260.07 o                         
  -9  -6 -16        709.43        751.87       228.28 o                         
  -7  -7 -18       1082.31       1336.98       228.13 o                         
  -9  -6 -12        995.91        767.34       195.85 o                         
  -8  -5 -16        724.23       1494.88       246.46 o                         
 -10  -7 -12       1354.72       1622.52       304.00 o                         
  -3  -1  -1       4288.13       3497.87        37.88 o                         
  -2   0  -6       3764.84       4133.45        46.62 o                         
  -2   0  -4       2148.91       2377.42        28.68 o                         
  -4  -1  -5       5809.03       6138.64        75.04 o                         
  -1   0  -2       4192.23       4502.64        54.37 o                         
  -2   0  -5       2283.44       2441.83        31.86 o                         
  -4  -1  -2       3379.07       3162.97        49.91 o                         
  -3   0  -2       3559.07       3451.39        52.71 o                         
  -1   0  -1        523.77        546.12         8.75 o                         
  -5  -1  -6       6396.50       6142.51       114.58 o                         
  -5   0  -7      13245.64      12610.75       243.73 o                         
  -2   0  -3        599.32        667.15        14.05 o                         
  -4  -1  -1       2286.41       2057.85        43.83 o                         
  -3   0  -4       1445.92       1421.17        34.10 o                         
  -2   0  -2        358.66        338.72         8.99 o                         
  -3  -1  -2        419.89        417.27        13.31 o                         
  -5  -1  -5       1842.28       1749.93        68.29 o                         
  -4  -1   0       1150.71       1081.21        42.54 o                         
  -5  -1  -7       2037.00       2027.90        69.88 o                         
  -7  -1  -5       8397.15       7166.93       278.36 o                         
  -4   0  -3       1924.50       1881.01        80.44 o                         
  -4   0 -10       2285.52       2591.91       109.20 o                         
  -3   1  -8       3000.95       3131.22       146.73 o                         
  -5  -1  -2       1922.13       1774.95        74.95 o                         
  -2   0  -1        170.24        150.75         7.84 o                         
  -7  -2  -3       3744.64       3409.77       158.66 o                         
  -4   0  -7       1293.65       1171.38        69.51 o                         
  -9  -3  -4       6997.79       5191.78       321.74 o                         
  -4   0  -4        657.62        725.74        51.53 o                         
  -4  -1  -3        312.21        294.70        22.72 o                         
  -2   1 -10       1339.00       1787.69       112.06 o                         
  -8  -2 -10       3887.94       3329.97       236.86 o                         
  -6   0  -8       3870.68       3162.72       229.78 o                         
  -4   1 -11       3014.11       2501.22       216.14 o                         
  -3   0  -7        249.54        286.17        32.76 o                         
  -5   0  -4       1440.32       1135.41       123.55 o                         
  -7  -1  -6       2141.42       1501.58       179.43 o                         
  -3   0  -5        239.10        275.42        23.32 o                         
  -5  -1  -4        318.59        314.38        43.19 o                         
  -4  -1  -6        325.01        302.98        25.85 o                         
  -8  -3  -7       1668.05       1372.54       142.77 o                         
  -4   1 -13       2076.94       1881.28       246.09 o                         
  -2   1  -8        825.95        697.90        65.38 o                         
  -5  -1  -3        520.67        507.44        51.52 o                         
  -9  -3  -7       2034.20       1394.94       196.07 o                         
  -8  -1 -10       3076.99       2254.81       287.69 o                         
  -6   0 -10       2449.44       2025.13       229.32 o                         
  -7  -2   0       1448.27       1205.54       169.17 o                         
  -6  -1  -9        516.83        921.43       118.08 o                         
  -8  -2  -6       1956.45       1811.01       182.11 o                         
  -6  -2  -4        295.79        330.82        46.22 o                         
  -3   1 -13       1776.27       1420.79       185.65 o                         
  -3  -1  -3         55.15         85.94         9.36 o                         
 -10  -3 -11       2484.61       1722.53       267.73 o                         
  -8  -3  -5       1087.29       1251.83       139.65 o                         
  -1   0  -3         37.58         42.75         4.22 o                         
  -4   0 -11        559.02        625.89       104.27 o                         
  -6  -1  -7        582.18        700.24        94.94 o                         
  -6  -2  -5        378.16        375.67        57.15 o                         
  -7  -2  -5        517.13        502.57       100.80 o                         
  -4  -1  -4         56.94         61.74        14.13 o                         
   1  -1   2        870.19        773.49        11.68 o                         
   1  -2   2       2822.49       2057.25        33.79 o                         
   3  -2  -1       5143.58       4389.49        78.00 o                         
   2  -1   0       1210.96       1069.99        18.64 o                         
   2  -4   3       3861.02       3433.03        61.56 o                         
   3  -2   0       3043.71       2810.65        56.37 o                         
   4  -5   1      10205.92       9165.56       179.25 o                         
   3  -1  -1       3926.21       4290.08        86.07 o                         
   2  -1   1       1816.26       1865.36        33.61 o                         
   2  -4   5       4953.93       3989.07        92.87 o                         
   1  -3   6       3922.37       3391.24        80.76 o                         
   1  -1   1        678.75        592.42        12.80 o                         
   2  -2  -1       3413.48       1593.55        36.95 o                         
   2  -1  -1        523.50        562.92        13.65 o                         
   4  -4   1       5914.75       4716.76       121.67 o                         
   2  -2   2        839.54        823.68        23.21 o                         
   3  -3   1       2365.71       1825.58        50.33 o                         
   4  -2   0       5346.43       4710.75       143.33 o                         
   3  -4   3       2692.63       2346.67        74.09 o                         
   3  -3   0       1873.05       1304.98        42.34 o                         
   2  -2   3       1402.35       1245.18        34.49 o                         
   2  -2   4       3434.36       3147.64        86.88 o                         
   3  -3  -1       1552.16       1162.74        37.17 o                         
   2  -4   8       6648.53       4780.36       202.53 o                         
   5  -2  -3       7291.64       6409.71       211.98 o                         
   2  -2   0        701.64        489.67        18.11 o                         
   3  -3   4       2269.87       2047.25        95.51 o                         
   3  -1  -2        702.01        775.16        35.13 o                         
   3  -2   2       1453.56       1301.98        60.29 o                         
   5  -4  -2       2812.76       3079.55       132.05 o                         
   2  -5   4        975.15        785.11        42.42 o                         
   5  -3   1       4203.34       3302.80       200.79 o                         
   3  -2   1        676.28        621.51        39.29 o                         
   3  -5   4       1426.60       1297.78        76.51 o                         
   5  -3  -2       2464.01       2151.36       150.88 o                         
   1  -4   8       2082.68       1509.97       108.41 o                         
   4  -3  -2        898.98        712.86        46.17 o                         
   4  -5   3       1850.58       1647.64       131.65 o                         
   5  -6   4       6557.23       4774.85       294.97 o                         
   3  -5   3        710.96        670.43        54.75 o                         
   4  -3  -1        789.64        794.69        55.69 o                         
   3  -4   2        606.38        581.65        45.03 o                         
   7  -5  -1       7077.10       5392.51       470.50 o                         
   3  -3   3        620.00        570.06        49.59 o                         
   3  -8  10       3808.52       3507.68       314.71 o                         
   5  -6   3       4327.06       3898.96       230.00 o                         
   4  -9   9       6368.44       4657.66       434.20 o                         
   6  -6   2       4032.38       2914.58       271.41 o                         
   4  -3   1        767.39        739.39        76.61 o                         
   4  -7   7       3432.21       2247.22       263.52 o                         
   4  -3   3        924.24       1113.08       130.77 o                         
   4  -5   4        711.96        912.35       126.27 o                         
   3  -6   7       1483.31       1398.02       159.23 o                         
   2  -3   6        948.59        651.88        90.64 o                         
   5  -7   5       2296.13       2415.16       274.00 o                         
   4  -2  -2        296.61        279.28        48.12 o                         
   5  -6   5       1752.35        833.25       170.33 o                         
   7  -6  -1       4286.57       2900.69       300.35 o                         
   3  -4   6       1243.42        830.85       124.05 o                         
   7  -8   1       4840.00       3164.88       395.40 o                         
   4  -9   7       3302.28       2817.83       301.69 o                         
   4  -4  -1        423.97        465.91        53.56 o                         
   4  -5   6       1457.01       1295.63       192.63 o                         
   7  -6   2       1681.83       1858.68       372.54 o                         
   6  -7   3       3704.19       3223.53       414.42 o                         
   4  -8   7       3377.44       2842.79       302.87 o                         
   4  -4   0        407.29        384.86        67.72 o                         
   3  -6   6        568.71        337.77        90.59 o                         
   3  -8   9       1822.22        980.02       261.95 o                         
   7  -6  -2       1067.28        885.29       256.68 o                         
   7  -7   3       1789.44       1443.20       301.69 o                         
   1  -1   0         26.40         24.02         3.82 o                         
   2  -4  -2      12392.86      15364.74       217.25 o                         
   3  -6   1       9469.17      11737.60       206.39 o                         
   1  -4   0       7799.34       9954.58       168.79 o                         
   3  -6  -2       8735.95      10042.83       181.54 o                         
   3  -6  -3       9358.81      10931.10       199.55 o                         
   2  -4   0       3534.38       4805.87        94.43 o                         
   2  -8  -2       7547.99       8079.06       175.46 o                         
   2  -6   0       4484.07       5489.45       123.79 o                         
   1  -4   1       2425.47       2964.66        67.39 o                         
   2  -3   0       2209.33       2320.92        53.75 o                         
   1  -5   0       1891.92       2013.51        56.78 o                         
   1  -3   0       2199.59       3006.04        82.00 o                         
   2  -3  -1       1374.37       1553.98        47.50 o                         
   3  -7  -5       4727.79       3697.47       124.80 o                         
   2  -8  -3       2924.02       3108.04       101.53 o                         
   2  -9   1       4561.98       4819.01       173.91 o                         
   3  -5   0       1818.05       1996.78        76.88 o                         
   2  -6   3       1457.18       1939.16        79.39 o                         
   4  -8   3       7992.74       8679.13       325.62 o                         
   2  -4   1        896.76       1020.62        39.89 o                         
   2  -4  -1        918.54       1141.78        45.19 o                         
   3  -7  -2       2388.52       2626.90       113.37 o                         
   2  -5   1        964.15       1358.08        57.72 o                         
   3  -9  -3       2524.01       3096.76       160.32 o                         
   4  -9  -1       4036.93       4601.11       237.59 o                         
   3  -8  -5       2309.92       2327.35       105.19 o                         
   4  -5  -2       1788.37       1589.86        74.54 o                         
   4  -6  -2       1674.57       2376.97       116.99 o                         
   3 -11   4       6936.25       8127.02       427.61 o                         
   3  -5   1       1130.30       1185.90        60.18 o                         
   2  -7  -1       1047.28       1114.61        62.64 o                         
   1  -5  -1        793.21        786.55        37.16 o                         
   3  -8  -2       1934.84       2069.90       113.54 o                         
   2  -6   2        891.63       1123.31        67.24 o                         
   3  -5  -1        574.56        878.72        62.20 o                         
   4  -6  -1       1167.43       1338.32        97.78 o                         
   3  -7   3       1528.19       1713.35       114.81 o                         
   3  -9  -5       1576.19       1599.55       104.90 o                         
   4  -8   0       2395.80       3013.78       182.28 o                         
   3 -11  -5       2245.05       2162.86       170.75 o                         
   2 -11  -1       2744.88       3102.95       197.18 o                         
   3  -6   2        620.33        771.09        75.08 o                         
   3  -8  -3       1188.08       1019.55        81.57 o                         
   1  -3  -1        396.82        438.40        26.53 o                         
   4  -6  -3       1017.04       1295.07       102.72 o                         
   3  -9   2       1731.18       2439.77       193.27 o                         
   4 -10   4       3660.44       4925.82       411.70 o                         
   4 -10  -4       2582.10       2539.70       237.37 o                         
   2 -10   1       2001.38       1911.58       141.49 o                         
   2  -8  -1        587.87        851.00        84.61 o                         
   3  -8  -1        947.99       1230.91       101.30 o                         
   5 -11  -7       3920.10       3798.59       346.06 o                         
   3  -7   1        726.02       1050.97       101.77 o                         
   5 -10   0       3050.95       4263.74       390.98 o                         
   5  -9   1       3101.66       4151.01       364.34 o                         
   4 -10   1       1804.30       2227.77       294.64 o                         
   4  -9   2       1860.97       1908.61       228.39 o                         
   3 -12  -1       2141.65       2353.20       276.94 o                         
   4  -8  -5       1026.41       1357.92       133.35 o                         
   3 -12  -3       1568.66       1593.27       233.17 o                         
   3  -8  -6       1416.95        873.17        76.35 o                         
   4 -10  -1       1728.13       1619.82       212.45 o                         
   4  -7   2       1136.08       1395.85       141.99 o                         
   5  -8  -3       1358.52       1832.38       217.63 o                         
   5  -8  -1        668.82        997.77       195.14 o                         
   4  -7  -2        948.10       1010.14       114.91 o                         
   3 -13   1       4106.77       3055.72       396.08 o                         
   4 -10  -5        973.95       1224.40       183.82 o                         
   3 -11   1       2049.51       2279.16       238.32 o                         
   3  -8   4        652.76        680.63       123.97 o                         
   3 -10   0       1254.96       1941.33       188.62 o                         
   2  -5  -2        234.71        278.73        33.58 o                         
   3 -11   2       1650.12       1649.78       259.11 o                         
   2  -8   2        605.05        558.15        77.67 o                         
   4  -7  -4        635.62       1064.72       112.89 o                         
   3  -9  -2        873.58        938.06       121.66 o                         
   1  -3   1        134.03        176.47        16.85 o                         
   3 -12   4       2810.53       2983.55       347.41 o                         
   3 -10  -5        467.80        905.42       140.48 o                         
   2  -6  -2        181.04        199.37        35.81 o                         
   2  -7   1        371.04        456.10        54.19 o                         
   3 -12  -2       1726.77       2013.76       242.56 o                         
   2  -7   3        245.91        280.09        64.83 o                         
   4  -9  -4       1134.30        878.69       138.77 o                         
   3  -7   2        503.33        598.41        79.91 o                         
   2  -5   0        152.71        170.06        28.45 o                         
   1  -2  -1        134.28        158.78        17.81 o                         
   4  -8   1        941.74        921.17       164.52 o                         
   4  -7   1        460.62        635.64       101.13 o                         
   1  -3  -2         60.55         93.61        13.17 o                         
   2  -9   0        402.49        443.56        81.91 o                         
   2  -6  -1         66.57         96.71        34.36 o                         
   3 -13  -2        997.76        599.67       166.51 o                         
   5 -12  -3       2014.31       2077.77       388.05 o                         
   3 -12   2       1581.98        995.43       245.33 o                         
   5  -8  -2        715.54        808.63       182.52 o                         
   3 -11  -4        609.31        264.60        77.64 o                         
   3  -8  -4        240.21        259.03        51.02 o                         
   5  -7  -4        146.18        287.37        96.46 o                         
   4 -12  -2        753.37       1787.54       358.97 o                         
   2 -12  -1       1199.66       1213.15       186.38 o                         
   3 -11  -1       1217.36        722.68       152.10 o                         
   4  -8   2        461.74        221.69        90.29 o                         
   1  -5  -3      16500.47      22733.30       250.86 o                         
   0  -7  -3       8537.97      11150.11       174.02 o                         
   1  -6  -5       7270.44       9243.12       145.26 o                         
   0  -5  -2       3914.74       5504.75       107.82 o                         
   0  -3  -3      13862.62      22779.08       466.21 o                         
   0  -8  -8       4335.65       4997.91       118.25 o                         
   0  -7  -6       2466.39       2912.53        83.27 o                         
   0  -4  -1       1725.09       2267.77        59.96 o                         
   0  -9  -6       3302.45       3698.38       116.41 o                         
   0  -6  -3       1639.42       1980.94        60.06 o                         
   2 -11  -8       6934.32       6622.42       223.64 o                         
   0  -7  -5       1629.47       2008.60        67.68 o                         
  -1 -11  -9       4480.65       5028.67       187.67 o                         
   1 -11  -4       3658.14       3975.12       154.70 o                         
   2 -10  -5       3658.83       3687.89       130.81 o                         
  -1  -8  -4       1452.82       1479.27        59.45 o                         
   0  -6  -2        849.39       1044.33        40.84 o                         
   0  -7  -8       1660.22       1541.30        61.93 o                         
  -1 -10  -9       2157.13       2737.63       119.40 o                         
  -1 -11  -6       2763.78       3123.61       135.67 o                         
   0  -8  -4       1276.42       1371.15        59.72 o                         
   0 -10  -3       2364.83       2252.16        99.58 o                         
  -2 -11  -6       2313.25       2539.91       108.54 o                         
   2 -11  -5       2872.39       3188.36       145.19 o                         
   1  -9  -9       1989.37       1796.77        88.27 o                         
   1  -8  -5       1053.51       1240.33        63.35 o                         
  -1 -12 -12       3306.03       3301.17       180.42 o                         
   0 -11  -3       2150.01       2279.62       118.78 o                         
   1  -8  -3       1042.08       1020.89        56.92 o                         
  -2 -13  -9       3232.00       3337.19       188.37 o                         
   0  -2  -1       2185.05       4177.00       193.89 o                         
   0 -10  -8       1265.50       1298.62        88.85 o                         
   1  -9  -6        950.26       1087.06        76.71 o                         
  -1 -11 -10       1815.20       2151.83       127.06 o                         
   0  -7  -7        634.23        617.98        37.47 o                         
  -1 -10  -6       1204.29       1248.79        82.49 o                         
  -1  -9  -7        855.02        984.05        66.71 o                         
   1 -11  -7       1633.99       1898.31       133.49 o                         
   0  -3  -2        579.73        749.88        43.31 o                         
   1 -11  -8       1281.38       1606.71       141.13 o                         
   1 -10  -8        942.44        941.24        88.58 o                         
   1  -8  -4        662.97        716.60        48.40 o                         
   1 -10  -3       1132.03       1069.41        76.66 o                         
   1 -10  -6       1033.64       1064.52        89.35 o                         
   1  -9  -4        896.91        895.56        65.05 o                         
   0  -2  -2       1007.28       1615.93       100.47 o                         
   2 -11 -10       1917.87       1790.10       133.31 o                         
  -1 -11  -8        854.85        854.92        94.20 o                         
  -1 -10  -8       1061.68       1002.25        84.44 o                         
  -1  -9  -8        556.12        830.17        62.39 o                         
   0 -11  -9       1392.86       1395.46       106.06 o                         
   1  -8  -6        501.66        620.96        49.18 o                         
   0  -3  -1        306.13        383.83        25.16 o                         
   2 -12  -8       2376.68       2589.83       180.28 o                         
  -1 -10  -4        664.24        755.74        65.28 o                         
   1  -8  -7        485.55        603.77        49.95 o                         
   2  -9  -6        552.82        588.46        66.63 o                         
   0 -11 -11       1485.40       1437.28       117.22 o                         
   2 -13 -10       3123.22       2454.21       213.40 o                         
   0 -13  -7       2160.51       2040.83       182.92 o                         
   1  -7  -5        282.37        304.16        31.64 o                         
   3 -15  -8       3371.13       3809.21       355.88 o                         
   1 -12  -5        896.91       1044.78       136.29 o                         
   0  -4  -3        227.57        272.52        22.21 o                         
  -1  -9  -6        627.03        596.07        56.79 o                         
   1  -4  -3        145.35        136.63        12.59 o                         
   0  -9  -5        662.59        592.64        63.62 o                         
   0  -9  -9        547.93        521.71        60.36 o                         
  -2 -12  -7        641.33        510.62        75.67 o                         
   1 -14  -9       1505.47       1565.03       224.50 o                         
   1 -11  -6        965.03        861.54       121.52 o                         
  -1 -13  -8       1433.60       1126.44       153.28 o                         
   2 -13  -9       1730.29       1999.91       254.79 o                         
   1 -12  -2        873.32        781.57       107.39 o                         
   2 -10  -9        690.69        678.53        82.81 o                         
   1  -6  -3        179.08        170.01        21.36 o                         
   1 -10  -7        388.29        536.96        85.31 o                         
   0  -4  -2        151.39        201.00        17.66 o                         
  -2 -13  -7        872.54        527.85        87.08 o                         
   0 -11  -8        535.87        643.48       104.65 o                         
   0  -5  -5        174.12        149.29        17.11 o                         
   2 -12  -6        864.21       1363.23       146.15 o                         
   1 -13  -2       1476.87       1167.65       137.75 o                         
   0  -7  -4        173.89        356.00        41.59 o                         
   0 -12  -3        723.84        763.77       106.35 o                         
   1  -7  -3        259.87        250.38        30.28 o                         
  -1 -14 -10       1689.36       1132.51       171.38 o                         
   1 -12  -8        679.16        648.18       129.94 o                         
   0 -10  -9        493.97        543.05        75.47 o                         
   0 -10  -7        438.70        451.42        63.71 o                         
  -1  -9  -4        213.11        254.12        34.84 o                         
   0  -8  -5        232.24        201.53        30.91 o                         
   0 -15  -5       1817.77       1378.04       244.77 o                         
  -1 -18 -10       2315.76       2200.65       513.67 o                         
   1 -15 -11       1698.90       1494.76       254.93 o                         
   1 -15  -4       1660.99       1586.11       210.16 o                         
   1 -11  -5        707.51        714.00        89.03 o                         
   2 -13  -8        911.53        851.49       162.86 o                         
   1 -13  -8        875.33        915.80       159.01 o                         
   1 -10  -4        560.65        443.09        73.62 o                         
   0 -14  -6       1217.50       1025.87       168.48 o                         
   0  -4  -4         80.96        130.10        14.93 o                         
   0  -5  -3        154.13        152.18        17.90 o                         
   0  -5  -4         68.75         88.58        16.61 o                         
   0  -9  -8        347.01        393.34        56.57 o                         
   1 -11 -11        487.46        572.47        98.13 o                         
  -1 -16  -6       1123.66        843.50       220.64 o                         
  -1  -8  -6         86.51        109.47        26.57 o                         
   1  -6  -4        141.45        133.68        21.57 o                         
   1 -15  -9        848.74        862.25       241.01 o                         
  -1  -7  -4         32.36        100.45        21.01 o                         
  -2 -12  -6        654.08        519.31        80.56 o                         
  -1 -10  -7        201.59        388.93        69.97 o                         
  -1 -15 -17        777.96        725.81       181.39 o                         
   2 -13 -13       1135.92        525.81       148.77 o                         
   1 -16 -14       2072.54       2242.93       414.53 o                         
   0 -15 -11       1414.76       1570.67       244.11 o                         
   0 -14  -9        751.61        881.23       190.73 o                         
   2 -11  -6        486.74        405.92        93.06 o                         
  -4  -3  -2       4715.49       3628.87        61.35 o                         
  -4  -3  -3       4058.19       3260.80        59.14 o                         
  -4  -4  -1       3408.69       3757.69        73.80 o                         
  -5  -5   0       3098.82       3098.02        73.82 o                         
  -6  -7  -4       4822.04       5121.40       126.21 o                         
  -5  -5  -4       3965.97       3353.60        82.64 o                         
  -5  -4  -4       2077.44       1719.63        50.04 o                         
  -2  -2  -1       3167.30       3402.57        93.03 o                         
  -3  -3   0        933.62        915.07        26.70 o                         
  -6  -6  -2       2909.44       3526.65       115.22 o                         
  -4  -3  -1       1113.38        862.27        27.48 o                         
  -3  -3  -1        971.97       1062.51        35.48 o                         
  -6  -6  -5       2490.83       2465.17        82.82 o                         
  -7  -7  -1       4477.03       5110.00       181.73 o                         
  -6  -5  -5       2181.86       2161.04        75.07 o                         
  -4  -4  -4       1347.32       1129.89        38.42 o                         
  -6  -4  -3       1364.17       1320.90        50.77 o                         
  -7  -7  -5       3072.36       3604.61       138.94 o                         
  -7  -7  -6       2804.92       2681.49       109.22 o                         
  -3  -2  -1        457.52        336.99        12.81 o                         
  -7  -5  -3       2076.40       1970.42        89.02 o                         
  -4  -4   0        714.17        641.47        27.83 o                         
  -6  -5  -3       1458.33       1536.86        69.13 o                         
  -6  -7  -1       2012.52       2844.35       128.63 o                         
  -5  -3  -3        508.36        480.52        23.55 o                         
  -6  -5  -6       1481.72       1275.51        66.25 o                         
  -3  -3  -2        668.44        606.39        26.98 o                         
  -7  -6   0       2775.02       2182.14       108.03 o                         
  -3  -2  -2        344.73        277.23        13.41 o                         
  -7  -6  -2       1652.64       1523.42        99.71 o                         
  -4  -5  -2        482.12        532.93        28.66 o                         
  -5  -4  -3        532.60        511.60        32.51 o                         
  -1  -1   0       3018.35       1953.72       101.25 o                         
  -5  -4  -5        513.16        525.13        30.96 o                         
  -7  -8  -3       1555.23       1752.73       111.26 o                         
  -3  -3  -3        401.79        329.16        18.52 o                         
  -6  -5  -1       1047.33        872.52        51.78 o                         
  -7  -8  -5       1486.51       1467.54        91.10 o                         
  -6  -4  -5        537.12        545.62        41.96 o                         
  -8  -7  -6       2513.73       2694.62       154.23 o                         
  -5  -5  -1        589.35        664.27        41.75 o                         
  -8  -8  -7       1976.22       2010.39       129.28 o                         
  -9  -8  -6       3328.44       3864.76       237.51 o                         
  -9  -5  -7       2705.46       2417.08       167.06 o                         
  -6  -6  -4        642.20        767.49        59.50 o                         
 -10  -8  -9       4898.83       4709.64       281.36 o                         
  -4  -5  -1        325.19        440.58        29.86 o                         
  -8  -7   1       2307.19       1905.51       153.63 o                         
  -9  -7  -2       1894.68       1851.28       168.96 o                         
  -9  -8  -2       2389.51       2342.32       213.09 o                         
  -6  -4  -2        433.26        387.10        36.64 o                         
  -6  -5  -4        619.97        634.41        50.17 o                         
  -7  -5  -5        835.87        733.99        62.79 o                         
  -6  -4  -4        363.89        342.06        35.30 o                         
  -8  -7  -5       1289.14       1485.92       130.24 o                         
  -9 -10   0       2593.74       1749.52       228.14 o                         
  -5  -3  -4        210.05        207.26        19.81 o                         
  -6  -6  -6        469.53        458.31        49.42 o                         
  -7  -5  -6        716.29        796.92        69.80 o                         
  -3  -4  -1        152.95        183.20        15.19 o                         
  -7  -7  -3        526.87        758.41       103.99 o                         
  -7  -6  -5        419.47        541.04        74.16 o                         
  -9  -9  -5       1689.22       2587.67       289.02 o                         
  -5  -5  -3        190.98        314.34        34.47 o                         
  -5  -6  -1        284.50        357.24        42.79 o                         
  -7  -7  -7        709.73        664.57        68.93 o                         
  -8  -7  -8       1014.68       1015.66       109.45 o                         
  -8  -8  -2       1119.64       1325.63       150.65 o                         
  -9 -10  -6       1570.44       1631.81       197.27 o                         
  -9  -7  -1       1342.77       1371.44       155.98 o                         
  -7  -6  -6        268.97        350.48        63.07 o                         
  -7  -7  -4        424.59        452.88        81.22 o                         
  -9  -8  -1       1689.61       1620.07       195.10 o                         
  -9  -9 -10       1019.99       1214.46       156.06 o                         
  -8  -7  -4       1034.93       1084.08       139.78 o                         
  -9  -8  -5       1242.73       1550.16       209.63 o                         
  -8  -9  -5        732.01        712.26       110.11 o                         
  -8  -7  -3        964.26        908.86       119.29 o                         
  -9  -9  -1        519.10        607.89       197.78 o                         
  -8  -7  -7        372.93        529.11       101.62 o                         
  -7  -4  -5        289.84        415.06        60.50 o                         
  -6  -8  -2        411.69        325.47        49.34 o                         
  -6  -6  -1        220.24        251.01        52.24 o                         
  -8  -5  -5        703.81       1300.94        98.09 o                         
  -9  -9  -4        853.71       1329.40       206.40 o                         
  -6  -6   0        136.50        139.71        31.32 o                         
  -9  -7  -9       1455.70       1135.94       151.73 o                         
  -8 -10  -3        644.03        782.94       152.32 o                         
  -6  -7  -3        223.42        272.09        43.62 o                         
  -9 -11  -2       1721.97       2137.53       275.52 o                         
  -9 -10  -7        861.08        640.32       115.84 o                         
  -8  -6  -5        422.72        465.20        97.45 o                         
  -9  -7  -4        731.58        630.61       125.88 o                         
  -9 -11  -3       1146.16       1348.39       238.36 o                         
  -8  -9  -1        381.69        896.29       187.03 o                         
 -10  -8  -8        950.73        909.41       214.67 o                         
 -10  -9  -7        609.18       1085.73       192.38 o                         
 -10  -8 -10        516.94       1039.02       229.92 o                         
 -10 -10  -8       1492.39       1399.32       241.91 o                         
  -9 -10  -3        380.81        747.63       186.35 o                         
  -6  -5  -2         93.22        260.71        58.92 o                         
  -7  -6  -3        253.71        206.99        53.21 o                         
  -2  -2   3      10491.97       8288.71        67.28 o                         
  -1  -1   2       1830.98       1488.39        16.26 o                         
  -2  -2   4       4630.19       4036.87        48.47 o                         
  -1  -3   4       3780.91       2984.92        42.78 o                         
  -4  -2   3      10000.24       7272.30       119.06 o                         
  -4  -3   3       5596.07       4380.24        73.41 o                         
  -1  -3   5       1737.36       1357.76        30.64 o                         
  -1  -2   4        916.23        758.30        16.54 o                         
  -3  -2   3       1639.18       1244.72        31.58 o                         
  -1  -2   3        783.43        608.07        15.25 o                         
  -1  -3   6       2183.43       1627.09        44.70 o                         
  -3  -3   3       1415.87       1148.54        32.33 o                         
  -4  -5   5       3920.14       3013.36        93.65 o                         
  -3  -4   5       1745.54       1570.96        54.07 o                         
  -2  -5   6       2149.96       1801.83        61.07 o                         
  -4  -4   6       3980.43       3409.57       114.75 o                         
  -2  -5   7       2725.30       2238.59        79.82 o                         
  -2  -3   5        854.28        718.02        29.22 o                         
  -5  -4   4       2550.30       1988.25        90.30 o                         
  -1  -5   9       3202.13       2494.09       120.04 o                         
  -3  -3   2        495.28        362.93        16.77 o                         
  -3  -4   4        782.75        674.19        32.71 o                         
  -3  -2   4        776.05        645.80        33.83 o                         
  -3  -2   2        306.52        246.19        13.24 o                         
  -3  -8  10       6553.91       5205.50       266.05 o                         
  -3  -5   6       1366.00       1217.74        61.89 o                         
  -4  -6   8       4286.77       3423.28       170.65 o                         
  -3  -4   8       3271.46       2095.41       129.00 o                         
  -5  -7   8       4886.96       4095.71       219.83 o                         
  -3  -4   6        962.09        782.25        48.87 o                         
  -2  -3   3        284.55        246.29        14.62 o                         
  -4  -3   6       2132.48       1507.53       100.04 o                         
  -3  -3   6       1002.39        857.26        58.67 o                         
  -2  -4   7        773.02        581.69        52.48 o                         
  -2  -2   2        163.35        137.68         8.61 o                         
  -3  -5   9       2334.14       1682.03       140.32 o                         
  -3  -7   8       2099.17       1609.71       119.95 o                         
  -6  -7   7       2432.04       2099.28       177.38 o                         
  -4  -8   9       2616.00       2131.30       204.61 o                         
  -4  -4   8       1795.21       1097.52       126.60 o                         
  -4  -5   6       1270.25        839.33        71.77 o                         
  -6  -4   4       1466.26       1042.65       104.67 o                         
  -7  -6   6       3265.70       2085.13       209.89 o                         
  -3  -9  11       4215.52       3157.85       293.57 o                         
  -4  -4   3        275.14        255.42        26.50 o                         
  -5  -4   6       1435.58        967.65       106.28 o                         
  -3  -3   5        341.89        293.77        31.65 o                         
  -2  -4   6        298.37        247.26        34.93 o                         
  -5  -5   8       1811.35       1400.65       174.43 o                         
  -5  -7  11       3605.95       2329.70       300.33 o                         
  -6  -7   6       2154.37       1739.75       156.31 o                         
  -5  -5   4        533.59        619.46        60.40 o                         
  -4  -7   9       1819.45       1446.54       174.49 o                         
  -3  -6   8       1419.31       1060.23       104.85 o                         
  -4  -6   7       1199.48       1101.35       107.48 o                         
  -2  -5   9        822.68        652.16        87.98 o                         
  -4  -5   8        681.48        560.02       115.77 o                         
  -3  -8  11       1325.81       1111.31       189.90 o                         
  -8  -9   8       3405.79       1808.18       325.52 o                         
  -2  -4   9        861.86        733.42       116.77 o                         
  -4  -7  11        826.17        989.58       211.43 o                         
  -6  -6   6       1076.52       1126.02       162.30 o                         
  -6  -7   9       1909.44       1299.13       202.44 o                         
  -2  -7  11       1156.26        632.00       124.27 o                         
  -8  -8   8       3137.58       2013.79       334.69 o                         
  -5  -3   5        691.72        452.39        86.27 o                         
  -9  -9   7       2142.05       1109.19       289.17 o                         
  -3  -9  12       1546.03       1106.95       229.67 o                         
  -4  -5   9       1355.97        796.20       145.81 o                         
  -1  -1   1         28.59         36.71         4.34 o                         
  -5  -7   9        704.52        889.26       207.61 o                         
  -9  -8   7       1316.45       1429.12       311.85 o                         
  -6  -5   8        850.64       1456.08       255.15 o                         
   0  -5   3      10206.70      15428.64       178.99 o                         
   0  -3   2       5314.46       8238.90       135.44 o                         
   0  -7   5       8340.52      11155.49       200.54 o                         
  -1  -5   2       3391.62       4198.47        79.67 o                         
   1  -5   3       2955.31       3556.23        72.03 o                         
   0  -3   1       4027.18       5561.73       115.83 o                         
   0  -4   3       2193.78       2724.95        57.46 o                         
   0  -6   2       2500.00       2907.96        68.51 o                         
   0  -4   2       1443.85       1875.50        48.84 o                         
   0  -7   3       1864.85       2168.15        72.24 o                         
   1  -7   5       2192.41       2520.35        99.18 o                         
  -1  -9   4       3450.39       3696.90       142.15 o                         
   0  -5   1       1061.02        999.59        34.53 o                         
  -1  -9   3       2793.05       2794.55       110.71 o                         
   0  -8   2       1958.07       1901.92        74.65 o                         
  -1  -6   2        973.51       1109.86        43.16 o                         
   0 -11   6       7607.90       9291.95       382.87 o                         
   0 -11   3       5075.83       5424.27       210.47 o                         
   0  -6   5       1059.36       1276.04        54.28 o                         
   1  -7   4       1290.76       1860.36        82.79 o                         
  -1  -7   4       1118.94       1487.01        70.72 o                         
   0  -7   1        835.08        917.64        41.16 o                         
   1 -11   1       3063.67       2583.71       127.63 o                         
   1  -6   4        976.83       1057.41        52.95 o                         
   0  -8   5       1773.20       2669.45       134.61 o                         
  -1  -6   3        735.24        796.46        44.68 o                         
   1  -7   3        988.01       1101.41        60.47 o                         
   0 -11   2       2471.73       2758.51       152.79 o                         
  -1  -9   5       2413.14       3070.75       153.73 o                         
  -2 -11   3       2716.17       3073.08       157.35 o                         
   1  -5   2        454.90        489.79        24.73 o                         
  -1 -11   6       4466.80       5489.02       292.86 o                         
  -2 -10   3       1720.75       1810.56       102.05 o                         
  -1  -7   3        573.25        662.24        50.25 o                         
   0 -10   4       1602.62       1995.60       148.63 o                         
  -2 -11   6       2996.46       3058.67       265.63 o                         
   0  -7   4        877.91       1094.52        68.39 o                         
   1  -9   6       1859.06       2179.11       175.30 o                         
  -1  -8   3        584.23        829.85        63.94 o                         
  -1  -7   2        482.35        416.10        33.33 o                         
   0 -10   6       2142.81       2690.76       220.42 o                         
  -1 -10   4       1578.42       1409.83       123.15 o                         
  -2 -12   3       2567.56       2362.71       173.32 o                         
   0  -7   2        314.85        403.34        34.35 o                         
   0 -10   2       1034.97        858.56        78.09 o                         
  -1 -12   3       1914.29       1672.61       174.35 o                         
  -1  -6   5        441.77        369.36        34.51 o                         
   0  -5   2        174.25        234.41        21.97 o                         
  -2 -10   4       1363.37       1361.86       119.47 o                         
   0 -10   5       1147.06       1593.92       160.82 o                         
   1 -10   2       1005.72        904.46       100.07 o                         
   0 -10   3        645.22        871.66       101.40 o                         
  -1  -9   2        519.34        582.96        56.51 o                         
   1 -10   5        819.01       1109.05       137.17 o                         
   1  -6   2        275.15        331.51        27.75 o                         
   2 -10   6       1497.35       1872.82       227.77 o                         
   0 -11   5       1612.45       1747.32       181.89 o                         
   1 -11   4       1152.14       1332.92       143.47 o                         
   1  -8   5        490.53        587.17        99.69 o                         
   0 -13   4       2169.45       2097.09       255.43 o                         
   1 -11   3       1488.87       1178.42       148.23 o                         
   1  -9   3        590.42        457.07        64.08 o                         
   1  -9   7       1174.13       1203.48       164.87 o                         
  -1 -10   5        784.42       1075.70       159.59 o                         
  -2 -10   6        880.29       1340.73       191.35 o                         
  -1 -10   6        759.48       1257.37       169.05 o                         
   0 -12   5       1490.30       1908.12       241.64 o                         
   0 -10   8        861.81       1320.93       220.19 o                         
   1 -10   6       1240.36       1870.00       248.98 o                         
   1 -10   4        636.96        735.60       110.00 o                         
   0  -9   5        761.19        872.84       108.93 o                         
   0  -9   3        425.60        426.65        59.71 o                         
   0  -2   1         58.35        113.90        12.80 o                         
   0  -5   4         96.10        135.68        20.66 o                         
  -2 -13   4       1334.86       1218.71       198.72 o                         
   0 -14   5       1168.21       1535.66       296.12 o                         
  -1  -6   4        115.39        141.19        24.90 o                         
   0 -13   3        631.71        536.38       128.33 o                         
   1  -9   4        326.16        154.28        44.23 o                         
   0  -6   1         55.05         44.98        11.05 o                         
  -2 -13   7        391.10        560.85       186.41 o                         
   0 -12   3        846.39        623.29       120.79 o                         
  -1 -12   6        440.67        333.62       119.85 o                         
   0  -4   1          6.31         29.27         6.75 o                         
  -2  -4  -1       3642.05       4305.76        96.33 o                         
  -3  -7  -2       3385.06       3576.81        97.29 o                         
  -2  -7  -1       2219.24       2316.54        74.52 o                         
  -2  -7  -3       1991.35       2253.98        75.17 o                         
  -3  -6  -4       1722.60       1788.99        58.29 o                         
  -3  -7  -3       2159.48       2412.53        80.46 o                         
  -2  -9  -4       2375.02       2403.14        89.01 o                         
  -2  -4  -2       1474.98       1750.87        58.82 o                         
  -4  -8  -2       1840.79       1788.77        70.21 o                         
  -5 -11  -1       4849.77       4491.94       196.91 o                         
  -3  -8  -2       1638.60       1711.46        74.38 o                         
  -3  -9  -2       1551.30       1865.38        86.61 o                         
  -4  -9  -5       2215.76       2066.09        91.06 o                         
  -2  -6  -1        761.62        917.91        42.21 o                         
  -5 -10  -2       2398.14       2222.90       121.72 o                         
  -4  -9  -1       2039.34       1903.49        92.38 o                         
  -4  -9  -6       1603.63       1431.80        73.26 o                         
  -4 -10  -7       2064.55       2266.15       107.17 o                         
  -4  -9  -2       1233.88       1330.89        78.31 o                         
  -2  -8  -3       1002.59        927.97        50.01 o                         
  -3  -9   0       1258.22       1382.30        72.31 o                         
  -3 -10  -1       1584.03       1504.83        91.15 o                         
  -3  -9  -3       1395.56       1584.19        86.68 o                         
  -1  -2  -1       2217.94       2925.28       148.76 o                         
  -3 -11  -1       1089.79        916.56        81.92 o                         
  -4 -12  -2       2901.63       2732.65       168.02 o                         
  -3  -7  -1        595.74        632.21        40.39 o                         
  -5 -11  -4       1523.11       1482.34       125.81 o                         
  -1  -4  -2        414.47        437.00        28.58 o                         
  -2  -6   0        350.82        387.49        25.81 o                         
  -4 -10  -1       1146.77       1146.02        89.50 o                         
  -6 -11  -5       2034.68       1681.45       129.33 o                         
  -3 -10   0       1126.73        960.42        75.83 o                         
  -5 -11  -8       1427.87       1361.37       107.41 o                         
  -6 -11  -6       1279.97       1236.20        97.97 o                         
  -4 -12  -3       1488.74       1477.22       126.81 o                         
  -1  -3   0        319.55        282.06        20.53 o                         
  -1  -3  -1        473.94        564.57        39.67 o                         
  -3 -10  -4        870.39        826.32        79.66 o                         
  -3  -8  -3        498.29        590.71        55.44 o                         
  -5 -10  -5       1050.11       1031.06        90.50 o                         
  -3  -7  -4        382.79        345.67        32.06 o                         
  -5 -12  -2       1489.76       1357.04       152.30 o                         
  -7 -12  -4       1543.57       1465.74       161.92 o                         
  -4  -8  -5        359.98        361.49        43.48 o                         
  -3 -10  -5        729.42        815.56        78.73 o                         
  -3  -9  -4        508.86        595.99        56.95 o                         
  -4 -11  -4        913.44       1068.10       116.76 o                         
  -4 -12  -1        675.20       1064.47       120.95 o                         
  -4 -13  -6       1310.91       1606.04       177.36 o                         
  -6 -11  -3        899.99       1049.88       113.96 o                         
  -4 -15  -3       2383.80       1848.41       228.13 o                         
  -5 -10  -6        754.56        631.50        80.83 o                         
  -7 -13  -5       1936.92       1816.23       208.64 o                         
  -5 -12  -4        875.98       1063.02       136.68 o                         
  -4  -8  -3        211.33        278.95        38.74 o                         
  -6 -15  -7       1707.38       1727.99       239.96 o                         
  -2  -7   0        226.24        157.74        25.07 o                         
  -4  -9  -4        190.18        398.42        68.24 o                         
  -2  -6  -2        265.17        231.80        25.74 o                         
  -4 -12  -5        889.29        727.18       116.42 o                         
  -6 -14  -3       2136.50       2173.96       294.76 o                         
  -6 -12  -7        809.95        701.98       118.44 o                         
  -3 -11  -3        706.12        425.57        73.72 o                         
  -2  -5  -3        131.69        111.25        14.55 o                         
  -7 -12  -3        878.89        736.93       140.87 o                         
  -4 -15  -4       1968.16       1485.37       272.72 o                         
  -3  -6  -1        204.40        239.32        27.26 o                         
  -4 -13  -3        922.95        952.96       152.07 o                         
  -6 -13  -5        725.84        921.20       175.79 o                         
  -4 -12  -6        374.49        487.46        85.12 o                         
  -6 -13  -2        240.22        173.15        79.39 o                         
  -7 -14  -8       1166.84       1147.63       214.50 o                         
  -6 -15  -6        584.82        958.31       269.53 o                         
  -4 -14  -4        852.21       1201.92       177.22 o                         
  -5  -9  -2        391.50        345.68        59.67 o                         
  -6 -15  -4        606.52        504.93       142.96 o                         
  -3  -5   0       8081.67       9860.76       134.53 o                         
  -2  -5   4       5622.03       6672.35        98.03 o                         
  -2  -3   1       4477.81       6958.44       125.67 o                         
  -3  -4   1       3259.59       4930.04        99.88 o                         
  -2  -6   4       5098.20       7867.72       191.03 o                         
  -2  -5   1       1907.25       2165.00        53.36 o                         
  -3  -5   2       1385.01       2350.19        73.13 o                         
  -2  -3   0       1717.64       2232.03        63.38 o                         
  -5  -9   2       5957.32       7947.82       242.29 o                         
  -3  -6   1       1547.66       1802.78        58.93 o                         
  -5  -6   2       2468.39       2854.60        94.15 o                         
  -3  -4   2       1392.92       1466.38        42.22 o                         
  -5  -7   1       2842.34       4909.79       164.69 o                         
  -4  -9   1       2270.76       2337.68        94.98 o                         
  -4  -8   2       3514.02       3306.65       126.90 o                         
  -3  -8   2       1794.66       2172.37        80.91 o                         
  -4  -7   5       1932.25       2077.15        96.89 o                         
  -4  -6   2        964.03       1595.77        80.00 o                         
  -4  -6   3       1075.22       1371.30        72.33 o                         
  -5  -8   2       1787.27       3226.59       168.81 o                         
  -5  -7   2       1547.11       2217.51       122.91 o                         
  -1  -3   1        703.25        548.74        26.95 o                         
  -4  -6   4       1049.14        961.58        57.34 o                         
  -2  -5   3        583.76        774.07        40.77 o                         
  -5  -8   0       1042.36       1352.35        82.44 o                         
  -3  -8   5       2028.06       2818.89       161.25 o                         
  -3  -5   1        369.76        566.96        33.11 o                         
  -4  -9   2       1613.83       1235.05        89.15 o                         
  -4 -10   8       3883.05       3821.69       263.50 o                         
  -4  -7   4       1134.76       1636.82       122.84 o                         
  -6  -9   6       3531.25       2694.72       210.47 o                         
  -4  -7   2        675.05       1080.52        75.14 o                         
  -5  -9   1       1044.46       1200.25       110.67 o                         
  -2  -4   2        227.56        393.86        29.14 o                         
  -4  -7   3        834.33       1437.33        98.20 o                         
  -4  -9   5       2099.07       2944.20       231.60 o                         
  -3  -5   3        376.04        486.29        38.53 o                         
  -7  -9   4       2806.15       2713.58       224.93 o                         
  -4  -8   3       1672.40       1547.40       124.22 o                         
  -3  -9   5       1337.26       1728.94       146.60 o                         
  -3  -9   4       1421.95       1409.26       105.45 o                         
  -4  -9   6       1946.69       2149.56       172.30 o                         
  -4 -10   7       2553.77       3316.48       290.22 o                         
  -5  -7   3        503.27        586.45        77.23 o                         
  -5 -10   5       2026.43       3163.90       318.94 o                         
  -6 -11   5       2236.43       3730.49       392.73 o                         
  -5  -9   0        626.87        536.12        71.81 o                         
  -4  -8   4        759.49       1618.81       176.14 o                         
  -5 -10   3       2195.61       1933.65       172.64 o                         
  -3  -9   3        753.97        515.93        68.15 o                         
  -5  -9   6       1447.42       2118.32       208.24 o                         
  -6  -7   3        579.35        514.29        89.60 o                         
  -5  -8   5        877.42       1360.36       141.56 o                         
  -1  -2   1        190.12        294.61        25.02 o                         
  -2  -5   2        901.49        208.12        22.77 o                         
  -5  -9   5       1133.69       1520.30       212.84 o                         
  -4 -11   5       1535.76       1377.98       203.49 o                         
  -2  -4   1        148.76        129.89        16.14 o                         
  -4 -10   5       1312.50        730.95       149.39 o                         
  -5 -13   2       1547.87       1633.20       192.05 o                         
  -5 -10   1        708.27        901.37       115.48 o                         
  -5 -10   4       1299.81       1492.89       224.14 o                         
  -7 -11   1       1144.44       1103.35       187.82 o                         
  -3  -7   5        216.37        452.92        75.59 o                         
  -7 -10   4        783.60       1025.65       190.18 o                         
  -5 -14   4       1600.58       1770.58       277.16 o                         
  -6  -9   2        347.58       1015.11       204.49 o                         
  -4 -11   3        802.56        850.84       130.94 o                         
  -5 -11   7       3668.36       5346.50       419.56 o                         
  -6 -10   1        662.90        719.76       126.44 o                         
  -2  -4   3         42.80        102.46        14.42 o                         
  -2  -6   2        246.26        172.47        23.90 o                         
   6   4   0       7007.69       6627.18        96.65 o                         
   5   4  -2       5891.91       5580.62        81.93 o                         
   4   2  -3      10000.24      12638.11       189.88 o                         
   4   3  -3       5596.07       6153.32        95.32 o                         
   5   2  -5       5517.04       7245.21       124.29 o                         
   6   3  -3       4881.11       5564.34       105.80 o                         
   5   3   0       2945.80       2692.63        54.52 o                         
   4   2  -2       3769.69       4452.39        92.18 o                         
   5   2  -1       3453.55       3765.83        77.52 o                         
   5   4  -4       2550.30       2435.39        52.41 o                         
   7   6  -6       3265.70       3047.15        86.77 o                         
   7   5  -4       2990.06       2975.30        82.92 o                         
   5   3  -1       1506.18       1409.79        38.96 o                         
   7   3  -1       2103.56       2086.17        56.74 o                         
   8   5  -6       3903.92       3698.41       106.70 o                         
   9   5  -2       3827.81       4291.12       120.31 o                         
   3   2  -3       1639.18       1666.38        46.76 o                         
   6   4  -4       1466.26       1485.49        46.32 o                         
  10   4  -5       5451.59       5566.27       171.09 o                         
   8   3  -9       2373.82       2379.77        85.66 o                         
   5   2  -2        840.17       1041.11        34.75 o                         
   5   2  -4       1018.58       1186.02        42.46 o                         
   8   4  -4       2139.25       2359.84        84.12 o                         
   8   3  -8       2192.89       2225.13        80.23 o                         
   9   7  -5       3771.13       3772.39       148.98 o                         
   8   5  -9       2375.00       2360.97        99.36 o                         
   6   3  -6       1010.82       1115.13        43.53 o                         
   9   5  -7       2731.25       2745.14       114.52 o                         
   7   5  -3       1658.64       1545.54        58.81 o                         
   8   3  -2       1697.52       1667.08        67.57 o                         
   7   4  -7       1690.54       1623.05        66.61 o                         
   6   4  -3       1041.60        991.15        37.87 o                         
   6   2  -2        830.78        871.80        34.85 o                         
   4   2  -1        604.45        674.70        25.26 o                         
  10   5  -3       2667.33       3014.17       126.12 o                         
   7   4  -4       1116.96       1001.86        49.98 o                         
   4   2  -4        661.92        702.79        27.92 o                         
  11   7   0       4562.77       3777.49       184.72 o                         
   9   5  -8       2446.70       2459.64       120.06 o                         
   4   3  -1        523.15        432.12        18.65 o                         
   8   3  -5       1411.94       1512.14        68.53 o                         
   6   4  -2        603.70        667.23        32.34 o                         
   2   1  -1        193.75        989.90        40.85 o                         
  11   5  -9       5363.20       5565.19       237.74 o                         
   9   6  -7       2315.58       2040.06       108.53 o                         
   5   3  -5        691.72        680.40        32.02 o                         
   9   5   0       1203.13       1154.25        69.78 o                         
   9   4  -4       1815.37       1777.30        89.24 o                         
   5   4  -3        451.82        268.07        20.18 o                         
  12   5  -4       4576.01       4157.48       206.02 o                         
   9   4  -8       1491.30       1567.16        96.61 o                         
  10   6   0       2465.15       2045.13       113.34 o                         
   8   3  -7        540.36        568.83        48.35 o                         
   9   6  -4       1848.45       1825.20        95.83 o                         
   6   3  -2        643.86        646.04        31.30 o                         
   4   3  -4        387.46        383.39        19.43 o                         
  10   6  -3       1975.98       2192.91       123.81 o                         
   9   6  -6       1930.79       1746.64       102.73 o                         
   7   4  -6       1156.48       1109.34        59.83 o                         
   6   2  -4        703.99        655.20        34.67 o                         
   5   2  -3        449.72        502.78        26.42 o                         
   9   4  -6       1263.63       1457.41        83.43 o                         
  10   6  -6       2033.56       2063.68       128.30 o                         
  11   8  -2       2647.43       2547.52       163.29 o                         
   8   5  -8       1411.87       1256.08        78.98 o                         
   9   3  -6       1422.19       1130.39        69.77 o                         
   8   6  -3       1078.83        971.90        67.21 o                         
  10   4  -9       1674.73       1804.30       125.06 o                         
   7   2  -3        508.57        459.94        32.56 o                         
   8   5  -2        810.56        834.74        54.78 o                         
   3   2  -2        306.52        280.67        15.24 o                         
  10   6  -2       1889.43       1667.18       107.75 o                         
   8   4  -2        732.44        727.82        44.90 o                         
   9   5  -4       1080.55       1070.21        83.25 o                         
   6   5  -5        539.87        499.78        36.83 o                         
   9   5  -3       1101.21       1111.88        75.23 o                         
   5   3  -3        398.83        370.46        22.76 o                         
   7   2  -2        464.19        376.49        25.76 o                         
   8   6  -2        860.43        716.27        53.17 o                         
   7   3  -6        555.10        579.19        42.16 o                         
   6   5  -4        372.37        401.28        29.56 o                         
   7   4  -2        494.16        499.41        34.23 o                         
   9   7  -3       1239.06       1241.76        86.61 o                         
   7   6  -7        825.90        693.61        54.43 o                         
   7   3  -5        693.92        669.68        41.79 o                         
   8   6  -6        984.23       1126.64        78.01 o                         
  12   8  -5       2285.89       2748.14       228.23 o                         
   8   4  -6        707.77        799.93        61.44 o                         
  12   6  -8       2911.52       3160.68       217.15 o                         
  11   4  -4       1385.56       1460.05       122.16 o                         
   8   7  -8       1212.73       1220.81        86.79 o                         
   5   3  -2        235.85        237.19        17.60 o                         
   8   7  -6        721.63        731.38        77.49 o                         
   7   3  -2        374.52        427.18        33.26 o                         
  10   8  -5       1901.96       1773.71       131.43 o                         
   3   1  -2        364.19        407.53        25.33 o                         
   9   4  -7        582.02        761.39        78.77 o                         
  11   5 -11       2335.69       1913.66       160.55 o                         
  11   3  -4        930.25        952.80        91.11 o                         
   9   5  -9        928.99       1089.23       115.84 o                         
   8   3  -3        670.91        582.12        53.20 o                         
   9   6  -5        639.33        733.26        82.69 o                         
  12   4  -7       1896.94       1902.43       183.64 o                         
  11   6  -5       1687.85       1635.07       141.77 o                         
  11   5  -7       1299.53       1356.59       131.76 o                         
  11   4  -6       1083.52       1178.31       138.80 o                         
  10   7  -1       1148.59       1250.83       107.56 o                         
   9   4  -1        564.33        667.84        62.36 o                         
  11   6  -8       1332.13       1305.75       139.09 o                         
  11   4  -9       1129.42       1298.68       132.29 o                         
  11   6  -4       1462.87       1310.24       117.62 o                         
  10   4  -2        532.60        638.30        69.95 o                         
   8   6  -4        486.31        480.99        63.98 o                         
  10   6  -7       1147.50       1087.12       113.65 o                         
  14   6  -2       1692.21       1792.27       220.09 o                         
  11   5  -3        896.95       1181.04       113.61 o                         
  10   3  -4        710.83        570.75        66.62 o                         
  11   5  -8       1355.32       1321.06       141.68 o                         
  12   5 -14       1762.85       1707.96       227.39 o                         
  12   5  -8       1493.66       1376.44       178.34 o                         
  11   8  -5       1429.17       1080.87       146.16 o                         
  11   8  -3       1896.80       1519.63       173.70 o                         
   8   5  -1        305.85        277.21        35.21 o                         
   8   6  -5        545.45        494.30        53.17 o                         
  13   7  -5       1871.92       1837.20       234.70 o                         
   9   4  -3        469.84        502.34        59.76 o                         
  10   3  -5        414.45        324.60        54.65 o                         
   9   8  -8        826.55        824.76       108.71 o                         
  14   6 -11       1805.76       1591.84       303.60 o                         
  13   5  -2       1567.31       1575.69       181.90 o                         
  12   7  -4       1528.90       1369.61       155.80 o                         
  13   7  -3       1713.16       1154.61       192.29 o                         
  10   4  -8        734.09        846.49       122.04 o                         
  12   7 -10        847.43       1282.68       224.82 o                         
  10   7  -7        826.17        983.62       129.75 o                         
   8   6  -8        557.24        621.84        69.57 o                         
   7   5  -6        296.57        306.98        36.12 o                         
   3   1  -1         91.29         86.99         9.67 o                         
   8   4  -9        315.79        272.74        49.93 o                         
  10   7  -3        687.33        676.01        98.53 o                         
  10   7  -4        405.04        461.53        89.46 o                         
  15   6  -4       1279.06        984.92       190.37 o                         
  10   5  -2        474.85        558.44        75.82 o                         
   8   3  -4        249.05        344.90        44.90 o                         
   8   5   0        335.54        288.09        36.97 o                         
   9   6  -2        311.52        308.76        58.76 o                         
  11   6  -3        973.07       1383.17       170.84 o                         
  11   4  -2        495.59        531.67        99.45 o                         
  10   8  -8       1174.81        951.98       131.84 o                         
  12   7 -11       1311.72       1697.21       217.45 o                         
  12   5  -6       1000.21        747.83       153.49 o                         
  13   4  -3        999.00        725.58       130.30 o                         
  14   8  -4        648.30       1113.65       250.74 o                         
  14   4  -5        943.83        885.61       161.42 o                         
   7   5  -2         62.41         89.62        23.50 o                         
  10   5  -1        401.66        339.24        57.60 o                         
  13   5 -15        143.90       1639.46       243.44 o                         
   3   2  -1         45.34         79.34         8.74 o                         
  10   4  -3        416.97        458.61        80.52 o                         
   5   3  -4        113.16        145.95        20.55 o                         
  15   5 -11       1696.72       1361.04       292.34 o                         
  12   5 -10       1143.52        967.30       170.27 o                         
   9   7  -7        500.82        494.86        97.64 o                         
  12   6  -3        316.23        712.50       148.37 o                         
  10   4  -6        349.10        486.74        95.95 o                         
  10   5  -6        356.13        494.44       107.71 o                         
  14   5  -5       1599.30       1338.70       216.18 o                         
   2   1  -2         57.55         65.81         8.41 o                         
   9   4 -10        307.23        440.39        90.94 o                         
  14   7  -1       1270.14       1215.55       185.95 o                         
   9   6  -3        303.34        313.00        61.35 o                         
  11   5  -5        648.12        584.37       101.60 o                         
   7   3  -7        191.83        176.42        35.37 o                         
  12   9  -5       1037.79       1585.27       222.44 o                         
  13   7 -14       1508.26       1199.45       240.97 o                         
  14   4  -6       1542.08       1362.90       216.57 o                         
  11   4  -5        476.25        554.68        96.46 o                         
  11   8 -10       1069.87       1053.81       176.04 o                         
  13   9  -8        987.26       1159.36       245.07 o                         
   7   3  -3         83.79        161.02        28.59 o                         
  13   4  -7       1284.94        888.54       161.65 o                         
  15   4  -5       1004.07        730.70       174.70 o                         
  11   5  -4        518.90        533.72       120.65 o                         
  12   8  -1        736.11        819.77       145.19 o                         
  10   4 -10        263.14        245.32        59.69 o                         
  11   6 -11       1041.77       1073.02       206.84 o                         
  10   7  -5        351.08        402.40        94.28 o                         
  13   6 -10        154.64        574.10       154.72 o                         
  10   6 -11        347.86        398.56       105.83 o                         
  14   5 -13       1239.30       1420.11       270.78 o                         
  14   7  -2        745.61        968.39       318.16 o                         
   3   5   0       8081.67       7308.12        83.40 o                         
   2   3  -1       4477.81       3799.68        57.18 o                         
   3   4  -1       3259.59       2951.77        51.56 o                         
   4   4   1       3408.69       3186.99        57.41 o                         
   4   5  -1       3550.29       3631.58        67.45 o                         
   5   5   0       3098.82       3091.66        64.19 o                         
   2   3   0       1717.64       1488.83        30.98 o                         
   4   5   3       2152.61       1865.76        44.83 o                         
   3   4   0       1307.75       1340.45        31.20 o                         
   2   2   1       3167.30       2385.36        54.49 o                         
   5   6   0       2758.41       2832.15        70.14 o                         
   6   6   2       2909.44       2955.54        79.82 o                         
   6   7   4       4822.04       4847.93       128.19 o                         
   3   5  -2       1385.01       1386.36        35.67 o                         
   3   4  -2       1392.92       1285.02        33.54 o                         
   5   7   3       3492.75       3382.58        93.90 o                         
   2   2  -1       3242.74       2921.64        76.11 o                         
   4   5  -4       1491.99       1508.39        43.22 o                         
   6   6  -2       2871.58       2972.10        80.28 o                         
   5   6  -2       2468.39       2399.04        66.85 o                         
   6   7   0       3125.68       3369.10        99.52 o                         
   7   7   1       4477.03       4525.26       126.68 o                         
   5   6  -4       2323.95       2188.14        64.04 o                         
   4   6   2       1865.06       1724.60        52.16 o                         
   5   7  -1       2842.34       2875.49        92.03 o                         
   3   3   1        971.97        825.75        24.18 o                         
   5   9  -2       5957.32       5785.58       191.17 o                         
   7   6   0       2775.02       2791.75        84.86 o                         
   3   3   0        933.62        834.57        25.81 o                         
   6   7   1       2012.52       2359.74        85.71 o                         
   4   6  -3       1075.22       1070.07        45.06 o                         
   5   7   2       1770.09       1842.35        76.79 o                         
   5   7  -4       1875.28       1800.62        77.29 o                         
   5   7  -2       1547.11       1770.21        73.47 o                         
   6   7  -6       2154.37       2124.51        84.97 o                         
   4   4   0        714.17        651.54        25.40 o                         
   7   6   2       1652.64       1889.56        76.44 o                         
   4   6  -2        964.03        945.36        42.80 o                         
   8   8  -3       4218.76       4073.53       157.40 o                         
   4   6  -4       1049.14        959.17        40.34 o                         
   6   5   1       1047.33       1016.71        43.93 o                         
   6   9   3       3609.46       3734.90       169.63 o                         
   8   7  -1       2307.19       2292.20        95.91 o                         
  10   9  -2       5330.87       5696.47       242.90 o                         
   4   5   2        482.12        518.32        26.30 o                         
   5   6  -5        958.59        839.33        44.10 o                         
   4   4  -2        469.27        423.26        21.28 o                         
   4   4  -1        428.89        510.84        23.30 o                         
   6   9  -6       3531.25       3058.01       154.52 o                         
   5   5   1        589.35        656.32        32.52 o                         
   4   7  -4       1134.76       1059.81        55.39 o                         
   5   8  -2       1787.27       1600.23        94.69 o                         
   2   4  -2        227.56        237.24        12.98 o                         
   3   3  -2        495.28        415.45        19.67 o                         
   4   8  -3       1672.40       1627.00        88.29 o                         
   3   4  -3        304.90        368.98        18.60 o                         
   8   9  -8       3405.79       3237.33       184.82 o                         
   7   9   4       2766.22       2619.44       165.11 o                         
   3   5  -3        376.04        355.45        21.48 o                         
   3   5  -1        369.76        333.78        20.74 o                         
   6   8   3       1827.70       1899.62       109.70 o                         
   7   9  -4       2806.15       2467.43       148.75 o                         
   1   2  -1        190.12        160.17         8.27 o                         
   6   9   1       2065.39       2365.71       140.53 o                         
   4   7  -2        675.05        688.03        53.46 o                         
   5   6   4        788.72        810.48        46.90 o                         
   9   8   2       2389.51       2653.04       152.37 o                         
   4   7  -3        834.33        698.69        49.90 o                         
   6   9   2       2613.12       2297.26       153.29 o                         
  10  10  -4       4188.46       3974.90       270.46 o                         
   4   5   1        325.19        366.13        25.13 o                         
   9   8  -1       2175.00       1969.57       124.87 o                         
   4   5   0        300.76        286.67        22.84 o                         
   7   8   5       1486.51       1555.41       129.53 o                         
   6   7  -3        579.35        661.96        55.07 o                         
   7   8  -6         84.10       1560.33       102.68 o                         
   4   5  -3        342.94        317.36        25.22 o                         
   9   9  -3       2126.63       2271.52       158.84 o                         
   8   8  -4       1274.88       1318.75       111.58 o                         
   8   9  -1       1798.01       1997.54       152.58 o                         
   4   4  -3        275.14        207.39        18.07 o                         
   7   9   0       1459.52       1517.07       134.30 o                         
   8   8   3       2055.96       2063.80       131.15 o                         
   7   8   3       1555.23       1499.11       106.45 o                         
   5   6   1        284.50        287.14        31.89 o                         
   4   8  -4        759.49        756.31        71.69 o                         
   9  10   0       2593.74       2993.38       209.29 o                         
   5   8   0       1042.36       1529.39       100.86 o                         
   8   8   2       1119.64       1330.98       118.30 o                         
   5   5  -1        241.48        246.06        24.32 o                         
   9   8   1       1689.61       1546.39       124.25 o                         
   5   7  -5        605.47        633.56        56.45 o                         
   5   8  -5        877.42        798.21        81.01 o                         
   7   7  -2        706.99        689.09        62.69 o                         
   5   5  -3        277.53        313.78        24.76 o                         
   6   8  -3        646.79        717.55        81.29 o                         
   5   9  -5       1133.69       1148.21       114.36 o                         
   8   9  -7        837.28       1093.60       124.02 o                         
   3   4   1        152.95        157.01        13.64 o                         
   7  10  -6       2654.03       2050.66       192.47 o                         
   7   7  -3        368.55        573.05        69.84 o                         
   5   7  -3        503.27        377.00        43.84 o                         
   9   9   5       1689.22       1544.16       169.79 o                         
   3   4   2         86.06         98.72        11.70 o                         
   5   9  -1       1044.46        793.43        94.40 o                         
   8   8  -1        797.50        782.33        89.35 o                         
   6   8   2        411.69        554.56        87.98 o                         
   7   7   3        526.87        454.11        64.08 o                         
   9   8   0        931.36        772.60       113.93 o                         
   3   3  -1         87.63         67.52         8.71 o                         
   9   9   4        853.71        932.01       158.14 o                         
   7   8   4        263.94        499.73        97.97 o                         
   7  10  -1        622.91        974.38       150.78 o                         
  11   9   3       1108.27       1608.42       242.24 o                         
   5   5  -2         97.16         99.26        20.39 o                         
  11  10   0        938.26       1172.24       195.30 o                         
   6   7   3        223.42        293.48        67.14 o                         
   8   7   1        421.01        461.45        64.88 o                         
   7   9   1        914.76        889.96       121.68 o                         
   2   3   1         40.69         44.51         6.72 o                         
  11   9   2       1184.70       1162.01       175.62 o                         
   6   6   0        136.50        149.13        35.64 o                         
   6  10  -1        662.90        776.61       134.82 o                         
   7  10  -4        783.60        666.99       127.12 o                         
   6   6  -3         72.27        104.61        25.21 o                         
   7   7  -5        262.63        198.75        51.33 o                         
   6  10  -3        496.64        498.74       140.43 o                         
   6   8  -6        519.12        531.51        93.04 o                         
   7   7  -4        324.61        326.48        56.10 o                         
   6   8   4        307.72        125.36        42.21 o                         
   8  10   1        719.39        381.50       109.17 o                         
   6  10  -6        624.27        943.96       181.24 o                         
   8   7   2        436.36        407.28        78.57 o                         
   7  10  -2        433.69        729.33       141.69 o                         
  12   9   2        598.44        773.08       173.87 o                         
   8   9   5        732.01        619.58       116.69 o                         
   8  10  -7        217.60       1110.23       202.86 o                         
   3   5   1       2906.40         23.87         7.27 o                         
   2   2   6      10497.09      10685.11       112.29 o                         
   1   3   2       4003.06       4073.67        43.02 o                         
   1   2   3       4874.97       4510.26        38.16 o                         
   2   4   1       3642.05       3149.31        40.67 o                         
   1   2   1       2217.94       1698.62        24.00 o                         
   2   4   4       4164.75       4294.55        71.17 o                         
   2   4   2       1474.98       1423.57        28.93 o                         
   1   5  -2       3391.62       3776.72        75.20 o                         
   2   5  -1       1907.25       1833.24        36.95 o                         
   2   3   3       1060.97        844.24        18.58 o                         
   0   2  -2        365.80        406.78         8.50 o                         
   2   5   0       1621.37       1798.55        40.52 o                         
   1   3  -1        703.25        600.45        13.44 o                         
   1   1   3        217.60        229.01         5.88 o                         
   2   6  -1       2992.66       3001.67        77.82 o                         
   2   5   1       1485.34       1608.00        40.93 o                         
   0   3  -3       1260.74       1434.06        31.32 o                         
   1   4   0        953.61       1077.97        28.16 o                         
   1   3   3       3979.28       4508.55        78.50 o                         
   1   2   2        256.63        288.16         7.74 o                         
   1   3   1        473.94        473.59        12.66 o                         
   0   4  -4        305.85       2710.75        76.97 o                         
   1   3   0        319.55        297.96         9.79 o                         
   2   5  -2        901.49        857.34        25.75 o                         
   3   7   2       3385.06       3377.65       115.20 o                         
   3   5   6       1873.56       2015.99        82.17 o                         
   3   6   4       1722.60       1773.48        84.99 o                         
   6   9   7       6323.73       6215.27       272.64 o                         
   0   1  -1         59.57         53.38         2.02 o                         
   3   7   3       2159.48       2408.25       121.79 o                         
   5   7   6       2614.86       2591.96       119.25 o                         
   6   9   6       5768.96       5458.51       238.14 o                         
   0   5  -6       2005.65       2097.44       112.44 o                         
   0   4  -3       2193.78       1990.51        79.47 o                         
   2   5   5       1837.97       1966.55       119.77 o                         
   4   6   4        862.66        946.24        53.22 o                         
   1   4  -1        204.26        249.73        17.78 o                         
   2   6   3       1741.48       1686.25       104.86 o                         
   5   8   9       5151.91       4680.52       281.67 o                         
   3   8  -2       1794.66       1602.46       104.61 o                         
   4   8   2       1840.79       2099.08       130.28 o                         
   4   9   1       2039.34       2164.96       177.07 o                         
   5  11   1       4849.77       4314.72       313.17 o                         
   4   7   4       1443.84       1657.16        93.22 o                         
   2   6   1        761.62        852.43        65.39 o                         
   4   7   5       1033.13       1155.72       107.18 o                         
   4   9   0       2356.54       2007.60       148.47 o                         
   1   4  -2        138.38        124.10        13.17 o                         
   5  10   1       3095.86       2802.87       214.05 o                         
   2   7  -3       1040.15        924.64        77.29 o                         
   5   7   7       1830.00       1482.95       113.12 o                         
   3   8   2       1638.60       1656.92       136.23 o                         
   4   9   3       2504.17       2609.36       218.69 o                         
   5  10   2       2398.14       1897.02       209.95 o                         
   1   6  -2        973.51       1063.27        91.01 o                         
   4   7   8       2466.58       2261.05       200.12 o                         
   6   8   8       1296.78       1195.00       149.25 o                         
   3   7   1        595.74        665.83        74.36 o                         
   1   4   2        414.47        485.80        52.90 o                         
   5   9   5        287.55       2341.80       222.30 o                         
   5   9   6       1950.81       1721.67       191.16 o                         
   1   7  -6       1300.17        913.87       122.04 o                         
   5   9   7       1940.86       1991.63       229.76 o                         
   3   7   0        303.68        394.44        51.49 o                         
   3   5   3         92.24        141.92        26.65 o                         
   3   9  -4       1421.95       1472.00       162.96 o                         
   3   5   4        185.26        245.01        38.86 o                         
   1   7  -4       1118.94        799.60       135.40 o                         
   2   6   0        350.82        391.47        48.32 o                         
   0   5  -5        654.36        836.87       105.25 o                         
   2   9  -3       1271.93        946.53       195.43 o                         
   2   3   6        422.59        497.73        55.61 o                         
   4   9   2       1233.88       1568.58       209.34 o                         
   3   9   0       1258.22       1455.13       215.12 o                         
   4   6   8        859.98        977.29       154.27 o                         
   4   6   7        645.67        911.24       104.38 o                         
   6  10   5       1668.06       1123.23       186.19 o                         
   4  10  -1       1308.88       1267.80       191.66 o                         
   2   7  -2        304.86        240.38        61.08 o                         
   1   6  -3        735.24        651.84        70.79 o                         
   3   8  -1        445.55        529.86       119.58 o                         
   5  12  -4       2222.89       2431.31       359.08 o                         
   2   3   2         50.90         61.59         7.01 o                         
   3   6   1        204.40        227.84        33.98 o                         
   4  11  -3        802.56        828.67       204.47 o                         
   7  11   8       2535.01       1560.25       302.22 o                         
   4  10  -5       1312.50        993.09       135.15 o                         
   5  11   4       1523.11       1210.20       459.63 o                         
   4  11  -5       1535.76       1535.58       239.57 o                         
   7  11   6       1826.74       1340.15       250.45 o                         
   3   9  -5       1337.26        971.81       144.56 o                         
   5  12  -3        947.36        869.42       269.13 o                         
   2  -4  -2      12392.86      11187.25       103.29 o                         
   0  -3  -3      13862.62      12389.70       123.95 o                         
   1  -5  -3      16500.47      16289.80       210.50 o                         
   1  -2   2       2822.49       2898.68        29.21 o                         
   0  -3  -4       4904.21       5016.90        65.26 o                         
   2  -4   0       3534.38       3826.19        57.39 o                         
   1  -3   0       2199.59       2378.26        32.91 o                         
   0  -2  -3       1083.22        970.98        14.10 o                         
   0  -3  -5       3768.30       3745.06        56.05 o                         
   0  -2  -4        141.22        937.68        14.99 o                         
   3  -6  -3       9358.81       9547.13       162.47 o                         
   2  -5  -5       4704.12       4823.63        85.51 o                         
   3  -6  -2       8735.95       9043.68       164.63 o                         
   0  -2  -2       1007.28        991.25        16.03 o                         
   1  -2   1        444.68        478.63        10.05 o                         
   1  -4  -7       2220.24       2251.79        49.62 o                         
   1  -3  -4        794.95        669.44        18.15 o                         
   2  -4   3       3861.02       4294.87        97.36 o                         
   1  -3  -6        754.42        690.94        18.30 o                         
   0  -1  -2        386.77        284.11         7.16 o                         
   1  -6  -5       7270.44       7440.39       219.71 o                         
   0  -3  -6       1181.03       1204.90        35.31 o                         
   1  -4  -6       1002.56       1010.65        32.29 o                         
   0  -4  -7       3312.60       3220.49        95.72 o                         
   1  -4  -2       1030.45       1109.19        37.11 o                         
   1  -5  -9       3075.40       2968.85        94.96 o                         
   1  -3  -1        396.82        491.43        16.55 o                         
   2  -5  -3       1715.99       1776.70        56.38 o                         
   0  -5  -8       5668.18       4561.12       164.76 o                         
   2  -6 -11       4151.07       3828.19       131.98 o                         
   0  -2  -5        303.40        280.79         9.76 o                         
   2  -6  -8       3117.54       3076.41       110.63 o                         
   3  -7  -5       4727.79       4505.17       168.24 o                         
   2  -4   1        896.76       1041.65        41.00 o                         
   0  -5 -12       4749.60       4561.00       184.93 o                         
   3  -6   1       9469.17       8791.57       339.81 o                         
   2  -6   0       4484.07       4433.02       178.51 o                         
   1  -3  -5        317.89        293.37        13.58 o                         
   2  -5  -4        983.87        926.09        41.22 o                         
   1  -5  -5       1221.09       1282.62        68.71 o                         
   2  -7 -14       4675.96       4339.38       213.38 o                         
   2  -6  -9       1642.12       1599.92        89.06 o                         
   1  -5  -6        805.82       1071.51        68.84 o                         
   1  -4  -8        366.53        286.98        27.33 o                         
   3  -7  -2       2388.52       2041.99       137.21 o                         
   1  -4  -4        265.43        283.02        20.73 o                         
   1  -2  -1        134.28        126.56         7.10 o                         
   3  -9 -11       5299.95       4602.47       321.66 o                         
   0  -4  -5       1222.06       1222.51        76.44 o                         
   1  -5  -4        893.62       1049.60        77.35 o                         
   3  -8  -5       2309.92       2145.06       197.16 o                         
   2  -7  -9       1476.86       1773.29       158.37 o                         
   3  -9  -7       4750.14       3991.86       320.61 o                         
   2  -5   1        964.15       1050.25        92.35 o                         
   0  -4 -10        775.53        903.94        76.41 o                         
   2  -6  -7        482.42        545.73        77.08 o                         
   4  -8   3       7992.74       6745.46       385.29 o                         
   3  -8  -9       2264.66       2749.37       209.37 o                         
   1  -3  -2         60.55         44.13         6.83 o                         
   3  -8  -6       1416.95       1779.93       223.18 o                         
   3  -8  -3       1188.08       1676.54       245.22 o                         
   0  -3  -7        294.99        296.76        23.85 o                         
   3  -6   3        916.73        891.65       134.48 o                         
   2  -5  -2        234.71        280.52        32.61 o                         
   3  -8  -2       1934.84       1751.17       258.34 o                         
   1  -3  -3         67.13         88.66        10.42 o                         
   4  -8   0       2395.80       2160.77       222.19 o                         
   3 -10  -8       7530.91       6941.32       512.24 o                         
   1  -5  -1        793.21        595.88        92.32 o                         
   2  -7 -11       1256.46       1279.91       161.02 o                         
   2  -5   0        152.71        176.57        45.68 o                         
   1  -3   1        134.03        112.40        15.77 o                         
   2  -7 -13        868.53        929.89       150.30 o                         
   1  -7  -8       1293.79        358.88       104.55 o                         
   2  -8 -11       1432.09       1414.61       237.74 o                         
   4  -7  -2        948.10       1294.15       109.89 o                         
   2  -6 -10        609.01        580.88        71.90 o                         
   4 -10 -10       2925.68       2309.14       313.31 o                         
   4  -9  -4       1134.30       1047.54       245.53 o                         
   0  -1  -1          0.99          4.03         0.63 o                         
   4 -10  -7        648.83       1054.59       231.75 o                         
   1  -2  -2       1039.04          8.07         2.80 o                         
   2  -3  -5       3890.28       3433.52        57.66 o                         
   3  -4  -5       4311.84       4356.30        75.56 o                         
   3  -3  -5       5338.22       5060.24        89.05 o                         
   4  -4  -3       4231.19       4142.62        80.58 o                         
   3  -4  -7       3278.36       3115.69        71.31 o                         
   2  -4  -8       2717.72       2475.97        56.10 o                         
   3  -3  -2       2419.40       2356.44        53.49 o                         
   3  -5 -11       4948.36       4398.75       104.90 o                         
   5  -5  -4       3709.41       3937.69       106.58 o                         
   4  -6  -5       3609.80       3647.96       103.64 o                         
   2  -4  -6       1350.80       1269.07        35.82 o                         
   4  -3  -6       2202.57       2000.26        57.94 o                         
   3  -3  -6       1722.49       1667.53        47.64 o                         
   4  -4  -4       1867.20       1884.60        57.71 o                         
   3  -6  -8       3728.13       3627.57       106.54 o                         
   4  -5  -2       1788.37       1978.40        63.76 o                         
   1  -2  -4        834.70        670.74        19.33 o                         
   2  -4  -7       1179.12       1165.16        35.74 o                         
   5  -4  -3       2081.25       2294.99        69.34 o                         
   2  -2  -2       1736.93       1504.26        44.43 o                         
   6  -4  -4       2479.97       2326.23        76.21 o                         
   6  -5  -8       3643.09       3689.97       127.82 o                         
   4  -3  -3        192.57       1026.63        32.89 o                         
   2  -3  -4        711.61        727.76        25.10 o                         
   1  -2  -3        568.64        480.47        15.94 o                         
   3  -2  -2       1331.93       1172.99        37.55 o                         
   3  -4  -8       1415.35       1270.96        46.00 o                         
   2  -2  -5       1460.62       1064.32        34.04 o                         
   3  -3  -4        942.23        963.48        33.67 o                         
   5  -7  -7       5137.32       5093.96       185.38 o                         
   6  -6  -5       4297.57       4193.91       156.52 o                         
   4  -7  -8       4581.33       4681.04       180.16 o                         
   6  -5 -13       4232.85       4457.71       166.94 o                         
   7  -7 -10       4501.78       6897.71       353.43 o                         
   6  -6 -10       4335.06       4578.08       190.45 o                         
   4  -7 -12       5259.64       5097.65       203.62 o                         
   6  -5  -4       2029.61       1816.22        82.83 o                         
   3  -5  -4        665.27        740.48        38.26 o                         
   8  -6 -10       4780.70       4971.70       234.29 o                         
   6  -5 -11       2658.21       2525.78       116.99 o                         
   5  -4 -10       1601.74       1549.01        75.39 o                         
   5  -6  -6       2618.17       2527.79       110.70 o                         
   4  -6  -8       1523.84       1722.80       105.25 o                         
   5  -7 -13       4733.84       4510.78       213.18 o                         
   3  -5  -7       1060.83       5126.24        90.18 o                         
   4  -4  -7        984.80        857.52        46.36 o                         
   6  -6  -9       2360.62       2695.45       147.42 o                         
   7  -5  -5       2173.23       2224.37       107.57 o                         
   5  -4  -9       1511.84       1297.24        60.83 o                         
   7  -6  -8       2732.49       3052.10       175.99 o                         
   4  -5  -9       1152.81       1081.86        66.77 o                         
   8  -7  -8       6445.93       5307.27       265.00 o                         
   4  -5 -12       1544.65       1745.33        83.54 o                         
   2  -2  -3        655.11        606.14        26.24 o                         
   3  -4  -6        560.08        562.07        31.86 o                         
   6  -8 -11       5467.18       5257.18       314.11 o                         
   5  -7  -9       2883.14       3269.73       168.61 o                         
   3  -4  -3        376.17        359.93        24.50 o                         
   4  -6  -3       1017.04       1228.97        69.60 o                         
   7  -8  -4       4768.70       5261.68       289.36 o                         
   1  -1  -1       4614.75       3167.97       157.30 o                         
   4  -5  -4        809.71        912.86        51.60 o                         
   2  -2  -4        408.56        405.25        20.65 o                         
   5  -5  -3        833.56        950.48        60.10 o                         
   3  -4  -4        314.99        383.83        26.62 o                         
   4  -6  -6        890.01        881.58        68.61 o                         
   5  -7  -5       2490.32       2380.04       145.34 o                         
   6  -6 -14       3715.30       3053.60       201.99 o                         
   4  -6  -9       1021.15       1219.95       101.24 o                         
   6  -6 -13       2863.33       2881.05       184.41 o                         
   4  -3  -4        495.62        413.59        28.03 o                         
   9  -6  -6       3033.85       2518.41       178.30 o                         
   5  -4  -5        549.16        646.16        45.64 o                         
   7  -6  -5       1781.95       1611.34       122.98 o                         
   7  -6  -7       1742.08       1925.04       144.23 o                         
   5  -6 -13       1914.98       2002.42       149.78 o                         
   4  -3  -7        339.83        307.93        26.10 o                         
   6  -5 -10       1122.24       1191.85        94.98 o                         
   4  -4  -9        568.06        549.24        46.45 o                         
   8  -8  -5       2949.08       3261.61       283.16 o                         
   5  -6 -10       1436.80       1157.91        98.95 o                         
   6  -6  -4       1197.91       1338.83       104.90 o                         
   8  -8  -6       2279.60       2508.03       267.29 o                         
   6  -8  -7       1932.59       2160.47       209.67 o                         
   5  -6  -7        804.05       1001.49        87.15 o                         
   4  -4  -8        483.11        434.67        38.34 o                         
   5  -4  -7        383.14        377.30        41.50 o                         
   5  -5  -5        703.83        761.47        68.30 o                         
   4  -7 -14       1437.82       1568.66       169.29 o                         
   6  -7  -8       1441.71       1238.79       137.58 o                         
   4  -7 -11       1401.92       1327.31       128.72 o                         
   4  -5  -6        373.45        520.22        45.76 o                         
   5  -5  -8        773.01        800.13        72.46 o                         
   6  -5  -6        655.01        577.38        61.31 o                         
   7  -6 -11       1334.61       1360.80       145.40 o                         
   4  -4  -5        321.27        351.78        32.55 o                         
   4  -5  -5        411.73        502.40        41.81 o                         
   6  -6 -12       1302.17       1109.33       129.70 o                         
   4  -3  -8        263.01        244.98        27.47 o                         
   7  -6  -6        925.88        953.29       102.64 o                         
   9  -7 -14       3164.03       2744.43       310.28 o                         
   8  -7  -7       1773.92       1391.56       169.69 o                         
   2  -3  -2         77.73         88.02        10.96 o                         
   5  -6 -14        751.24       1087.87       132.54 o                         
   5  -8 -12       1942.63       2333.95       244.57 o                         
   1  -1  -2        250.91        199.64        19.99 o                         
   3  -5  -5        221.93        179.82        25.12 o                         
   5  -6  -3        261.59        321.89        62.27 o                         
   2  -3  -3        120.46        103.48        11.24 o                         
   8  -7 -12        911.54       1063.83       191.38 o                         
   6  -5  -5        454.81        598.42        79.40 o                         
   5  -7  -3        608.56        560.46        97.94 o                         
   4  -6 -12        252.18        193.24        49.05 o                         
   7  -7 -14       2009.88       1748.91       208.13 o                         
   5  -6 -12        874.54        748.31       111.56 o                         
   5  -4  -4        107.27        190.65        29.26 o                         
   3  -3  -3        147.30        138.95        17.99 o                         
   7  -6 -15       1072.76       1316.11       170.53 o                         
   8  -6 -17       1393.53       1396.22       261.05 o                         
   7  -8 -10       1680.81       1658.47       247.85 o                         
   9  -8  -9       1185.20       1443.87       255.28 o                         
   8  -8  -9        165.75        964.98       279.20 o                         
   4   0  -5      14346.47      20744.30       316.59 o                         
   5  -2  -3       7291.64       7234.84       111.62 o                         
   4  -2  -6       3128.24       3007.67        62.40 o                         
   5  -1  -3       3376.52       4011.33        91.11 o                         
   8  -2  -5       4033.56       5167.38       134.80 o                         
   7  -2 -11       3805.50       3388.47       109.68 o                         
   2  -1  -2       6222.57       4739.84       136.83 o                         
   7  -4 -10       3451.34       3408.20       109.16 o                         
   8  -4  -8       3875.93       4114.70       135.41 o                         
   4  -2  -3       1146.70        978.22        31.22 o                         
   4  -2  -4       1139.79       1150.82        35.16 o                         
   8  -2  -4       3004.85       3073.68        99.28 o                         
   5  -1  -4        760.89        845.75        36.59 o                         
   9  -3  -5       4123.72       4063.25       133.93 o                         
   7  -2  -7       2680.93       2468.84        89.48 o                         
   8  -1  -9       4250.58       4610.43       149.03 o                         
   7  -1  -5       1989.31       2319.22        79.33 o                         
   6  -2  -6       1668.88       1599.48        59.75 o                         
   6  -2  -7       1711.27       1800.21        62.72 o                         
   5  -1  -5       1251.11       1357.64        49.26 o                         
   4  -1  -6       1479.56       1180.52        41.23 o                         
   5  -2  -7       1540.72       1264.51        47.04 o                         
   8  -2  -6       2159.74       2341.65        99.46 o                         
   6  -1  -8       1844.16       1678.54        64.63 o                         
  11  -3  -8       1258.17       5086.93       243.09 o                         
   7  -1  -7       2047.55       2212.89        81.41 o                         
   3  -1  -5       1172.58        971.06        35.63 o                         
   6  -3  -6       1251.70       1225.50        50.95 o                         
  10  -3 -11       6645.46       7319.00       273.70 o                         
   8  -2 -12       3378.86       3003.13       131.26 o                         
   7  -4 -11       2552.87       2270.57       103.91 o                         
   8  -2 -10       2010.11       2167.33       116.07 o                         
   6  -2  -4         80.67        856.17        36.34 o                         
   6  -2  -5       1143.61       1028.88        44.49 o                         
  10  -2  -8       3467.91       3612.24       169.22 o                         
   5  -2  -4        650.35        700.87        31.78 o                         
   8  -1 -11       1873.75       1837.28        99.05 o                         
   3  -1  -2        702.01        708.39        30.30 o                         
   4  -2  -7        601.55        572.03        26.67 o                         
   9  -2  -5       2018.11       2309.92       122.79 o                         
   7  -3 -13       1959.00       1978.50        97.30 o                         
   8   0 -10       1615.36       1729.03        90.98 o                         
   4  -1  -5        631.54        657.69        31.69 o                         
   7  -2  -6        950.69       1029.00        58.57 o                         
   4  -1  -2        727.03        636.08        29.27 o                         
  11  -1 -10       3169.19       3876.85       245.21 o                         
   7  -1 -11        816.09        967.20        71.28 o                         
  11  -1  -8       3526.87       4067.63       233.75 o                         
  10  -1  -7       2490.01       3041.61       169.39 o                         
   6  -2 -10       1076.07        919.07        53.31 o                         
   8  -3 -14       2503.05       2259.50       141.86 o                         
   9  -1 -14       3091.79       2859.15       154.83 o                         
   6  -1  -5        725.20        779.81        42.58 o                         
  10  -4  -6       2557.75       2469.29       170.35 o                         
  11  -3  -9       3088.00       3254.77       216.96 o                         
   8  -4  -7       1617.14       1533.22        90.34 o                         
   7  -3 -11       1533.18       1597.84        92.26 o                         
   7  -3  -8       1496.39       1290.84        76.26 o                         
   8  -3  -9       1651.26       1740.79        94.00 o                         
   3   0  -4        502.32        581.32        30.43 o                         
  10   0 -14       2423.78       2908.66       186.09 o                         
   9  -1  -8       1589.43       1546.14       103.56 o                         
  10  -5 -11       3169.83       3519.62       257.41 o                         
   5   0  -7        370.87        459.62        28.66 o                         
   6  -3 -11        585.14        678.28        48.80 o                         
   8  -3 -11       1263.59       1167.64       110.66 o                         
  10  -3  -9       2123.48       2288.59       176.16 o                         
   8  -4 -12        817.82       1277.34       113.76 o                         
   9  -2  -8       1244.81       1547.01       115.55 o                         
   4  -1  -4        211.44        308.35        21.40 o                         
   8  -4 -11       1617.76       1290.39       108.92 o                         
  10  -5 -12       3720.77       3433.45       238.74 o                         
  13  -4  -8       5832.38       5101.38       386.29 o                         
   9  -1 -13       1826.63       1926.75       127.90 o                         
   8  -2  -9        978.14        861.37        74.11 o                         
  10  -2 -13       2351.09       2155.54       181.44 o                         
   9  -5 -11       1858.83       1956.15       156.33 o                         
   7  -4 -13       1042.87        903.46        80.93 o                         
   9  -3 -16       2219.31       1995.91       170.31 o                         
   8  -4  -6        881.86        821.44        77.95 o                         
   6  -1  -3        186.75        323.06        31.38 o                         
   5  -2  -6        302.34        289.24        27.32 o                         
   8  -4 -15       1503.85       1380.04       140.65 o                         
   8  -1  -5        643.02        904.71        62.89 o                         
   9  -1 -12       1198.64       1138.68       107.90 o                         
   2  -1  -3        195.11        162.62        13.33 o                         
   6  -1  -4        271.40        237.39        24.64 o                         
  10  -4 -14       2084.06       2069.60       252.42 o                         
  11  -4  -7        908.95        742.93       145.86 o                         
   9  -5 -13       1204.10       1420.48       161.73 o                         
   9  -2 -11        800.59        916.99       114.46 o                         
   9  -2 -10        777.19        745.17        97.90 o                         
   7  -3  -7        479.50        526.12        56.56 o                         
  10  -3 -13        396.32       1906.45       231.20 o                         
  13  -3 -10       2132.77       2716.17       321.21 o                         
   8  -4 -10        618.31        807.40        98.38 o                         
  10  -3  -8       1053.86       1234.10       134.76 o                         
   7  -2  -4        252.26        268.95        36.25 o                         
  10  -2  -9        783.25        958.59       132.46 o                         
  12  -1 -11       1875.93       2577.67       295.17 o                         
   8  -1  -7        394.21        645.21        87.70 o                         
  15  -1  -7       2278.23       2139.55       297.35 o                         
  11  -4 -11       1733.39       1470.82       201.06 o                         
  12  -1  -7        967.47        988.72       154.75 o                         
   8  -2 -13        716.10        757.76        88.06 o                         
  11  -4 -13       2595.36       2565.90       263.80 o                         
   8  -3  -5        590.17        719.86        71.13 o                         
   6  -2  -9        265.04        279.89        39.24 o                         
  13  -3 -14       1580.77       2133.14       312.44 o                         
  12  -2 -10       1819.75       1732.59       189.83 o                         
  11  -2 -12       1316.18       1711.48       225.87 o                         
   9  -2  -6        165.62        364.48       103.16 o                         
  11  -5  -8       1447.47       1248.02       196.32 o                         
   9  -5 -14       1377.06       1496.97       186.41 o                         
   9  -3  -7        426.36        545.73        78.75 o                         
   6  -3  -9        426.47        385.11        47.73 o                         
  12  -6  -8       2364.81       2346.50       273.66 o                         
  11  -2 -11       1809.79       1838.20       204.28 o                         
   9  -2 -12        807.43        850.27       114.01 o                         
  12  -3 -14       1932.67       1533.55       274.05 o                         
  11  -1 -15       1121.51       1174.65       187.97 o                         
  14  -2 -10       2216.18       2430.36       352.09 o                         
   7  -2  -5        296.83        314.89        41.06 o                         
  10   0 -13        731.57        865.30       127.16 o                         
  14  -1 -12       2724.08       2352.21       323.00 o                         
   8  -3  -6        328.70        344.61        60.46 o                         
  11  -5 -17       2132.89       1609.42       259.29 o                         
   6   0  -8        144.75        185.30        29.63 o                         
  10  -4  -8        606.12        750.40       141.58 o                         
  12  -2  -9       1259.26       1130.05       208.00 o                         
   5  -2  -8        171.56        156.50        22.47 o                         
  12  -6 -10       1069.69       1940.62       269.01 o                         
  10  -2  -7        297.77        488.51       109.37 o                         
   5  -1  -8        115.64        113.01        17.15 o                         
  13  -3 -13       1533.51       1519.97       311.83 o                         
  11  -3  -6        800.08        804.66       127.96 o                         
   9  -3 -14        723.84        767.79       132.14 o                         
  12  -2 -11       1200.36       1739.02       242.94 o                         
   9  -5 -10        593.65        616.14       124.28 o                         
   8  -4 -13        429.63        664.62       109.59 o                         
   6  -3 -10        182.26        158.19        42.20 o                         
   6  -1  -6         37.38         99.48        22.60 o                         
  10  -1  -5        427.50        711.72       102.92 o                         
  14  -3 -13       1529.72       1459.85       374.79 o                         
   9  -3  -9        735.61        988.08       111.41 o                         
  10  -3 -17       1684.53       1057.35       194.68 o                         
  13  -1 -17       1509.40       1692.05       278.72 o                         
  10  -4  -9        755.35        486.24       113.65 o                         
  11  -4 -10        589.84        765.27       165.70 o                         
  11  -2  -7        731.00        731.80       119.96 o                         
  11  -2  -9        345.66        576.74       124.86 o                         
   7  -4 -12        561.58        530.24        86.78 o                         
  12  -1 -12        524.34       1100.41       246.24 o                         
  11  -1  -6        628.54        415.94       107.48 o                         
  12  -4  -7        835.45        646.45       167.80 o                         
   9  -3 -15        880.54        986.97       153.14 o                         
   3  -1  -4         37.31         78.79        12.46 o                         
   3   3  -8      10732.64       9708.64       104.16 o                         
   2   3  -8       4596.53       4409.89        59.78 o                         
   2   4  -4       2476.35       2106.49        31.38 o                         
   3   5  -5       3643.81       3588.66        55.09 o                         
   4   5  -5       3920.14       3371.91        56.35 o                         
   3   4  -8       3271.46       3307.21        59.45 o                         
   4   6  -8       4286.77       4352.67        86.60 o                         
   3   4 -11       3028.32       3168.37        72.50 o                         
   3   4  -5       1745.54       1616.68        36.30 o                         
   5   7  -8       4886.96       4530.28       107.90 o                         
   1   2  -4        916.23        782.54        18.25 o                         
   3   5  -9       2334.14       2358.50        60.05 o                         
   3   5  -6       1366.00       1377.30        37.43 o                         
   4   5 -11       3362.02       3171.42        83.67 o                         
   2   2  -5       1123.05       1068.28        26.26 o                         
   4   7 -10       4801.98       4645.47       127.37 o                         
   3   6  -6       1740.48       1656.84        45.43 o                         
   2   3  -5        854.28        872.58        22.61 o                         
   1   2  -3        783.43        667.27        17.74 o                         
   4   5  -6       1270.25       1292.19        37.82 o                         
   3   4 -10       1394.08       1404.87        45.53 o                         
   2   4  -7        773.02        757.59        25.30 o                         
   3   4  -6        962.09        872.93        28.10 o                         
   5   6 -14       4943.10       4655.62       149.61 o                         
   3   4  -4        782.75        654.15        21.05 o                         
   2   4  -9        861.86        838.30        29.77 o                         
   4   5 -13       2772.04       2610.23        92.42 o                         
   3   5 -13       2435.07       2393.43        82.08 o                         
   5   7 -11       3605.95       3488.00       129.00 o                         
   4   5  -9       1355.97       1325.89        49.63 o                         
   3   6  -8       1419.31       1378.39        53.97 o                         
   4   6  -7       1199.48       1025.34        43.54 o                         
   5   7 -14       3655.27       3667.61       151.40 o                         
   4   7  -9       1819.45       1977.39        93.94 o                         
   4   7  -6       1449.41       1215.60        52.41 o                         
   4   5  -8        681.48        776.11        36.70 o                         
   6   7  -9       1909.44       1787.72        84.30 o                         
   5   6 -11       1962.29       2029.39        86.18 o                         
   5   9  -9       3655.34       3288.31       145.85 o                         
   4   8  -9       2616.00       2383.69       111.19 o                         
   4   6 -12       1861.51       1714.22        82.92 o                         
   5   8  -8       1904.86       1728.54        91.62 o                         
   2   4  -6        298.37        316.36        17.10 o                         
   2   3  -3        284.55        251.55        11.43 o                         
   3   6  -9        780.44        889.79        52.81 o                         
   1   2  -2        163.95        145.77         6.79 o                         
   3   7 -14       2673.29       2320.92       141.31 o                         
   6   8 -12       2675.47       2629.98       154.03 o                         
   5   7 -12       1517.66       1388.82        98.79 o                         
   4   5 -12        712.50        645.47        45.59 o                         
   5   6  -8        868.84        741.64        44.49 o                         
   4   8  -6       1047.76       1000.66        68.65 o                         
   4   8  -8       1115.27        882.34        66.63 o                         
   6   9 -13       3301.69       2638.79       180.45 o                         
   7   7 -17       2695.12       2250.08       171.57 o                         
   5   8 -12       1985.01       1695.92       118.21 o                         
   5   9  -8       1936.59       1609.35       116.47 o                         
   5   6  -9        467.10        570.03        48.92 o                         
   5   6 -15       1253.77       1283.80       106.14 o                         
   3   7 -12       1142.06       1262.50        98.89 o                         
   7   9 -13       2050.35       1771.29       179.70 o                         
   6   7  -8        604.50        666.25        58.54 o                         
   6   9  -8       1120.62       1052.52       106.48 o                         
   5   8 -13         83.14       1260.37       116.50 o                         
   5   8 -10        824.32        733.97        86.11 o                         
   5   7  -9        704.52        635.25        60.97 o                         
   3   7 -10        814.85        693.74        62.75 o                         
   2   3  -4        102.01        106.61         8.36 o                         
   4   7 -12        644.13        594.80        74.09 o                         
   4   5  -7        207.40        224.63        25.54 o                         
   4   7 -11        826.17        771.51        82.29 o                         
   5   6 -12        570.25        548.48        64.57 o                         
   7   8 -15       2032.55       1783.78       162.64 o                         
   3   6 -12        575.34        523.23        56.57 o                         
   4   6 -14        650.86        825.59        84.05 o                         
   3   4  -9        180.82        178.55        19.70 o                         
   6   7 -15        825.13        708.20        97.59 o                         
   3   7 -13        868.53        815.61        88.12 o                         
   3   5 -10        171.27        209.46        30.18 o                         
   7   9 -12       1318.53       1363.53       146.47 o                         
   2   4  -3         42.80         72.14         8.27 o                         
   4   7 -16        750.16        673.29       125.67 o                         
   7   9 -15        631.01        786.20       146.66 o                         
   4   7 -17       1308.19       1131.10       150.89 o                         
   5   6 -13        538.50        550.54        73.37 o                         
   3   6  -7        174.20        151.92        25.99 o                         
   3   5  -8         14.63         39.27        13.89 o                         
   6   9 -12       1055.44        978.53       128.33 o                         
   6   6 -16        532.44        701.59       106.26 o                         
   1   2  -5         33.81         26.61         4.24 o                         
   6   8  -9        423.68        480.03        78.54 o                         
   4   4 -11         85.98        183.62        33.39 o                         
   3   4  -7         54.13         90.15        13.05 o                         
   6   7 -10        214.39        284.82        63.62 o                         
   3   5 -11         85.54        229.30        38.99 o                         
   6   6 -15        467.66        349.27        68.70 o                         
   7   9  -9        771.74        636.24        92.95 o                         
   3   6  -5         93.23        123.34        19.81 o                         
   7   8 -13        288.37        571.48       114.91 o                         
   4   4 -10         68.66         49.53        11.28 o                         
   6   9 -11        827.47        606.63        93.01 o                         
   4   6 -11        225.77        321.96        65.59 o                         
   2   4  -5         30.57         38.10         8.43 o                         
   4   6 -16        417.59        414.67        88.88 o                         
   6   7 -13        213.34        403.94        65.19 o                         
   0   2  -6       6486.85       6645.85        64.57 o                         
   0   3  -6       6420.31       6390.97        74.17 o                         
   0   1  -2       2917.79       1909.61        24.78 o                         
   0   2  -9       5588.73       7146.12       100.61 o                         
   0   2  -7       3152.82       3839.98        56.21 o                         
   0   1  -6       1507.72       2016.76        33.19 o                         
  -1   0 -12      16934.99      12366.39       219.51 o                         
   0   0  -7       1746.68       1530.63        26.85 o                         
   0   0  -6       1529.74       1241.29        22.29 o                         
   0   3  -9       5072.44       5791.04       111.73 o                         
   0   2  -5       1002.55        999.91        19.48 o                         
   0   3  -7       2707.27       2955.64        57.38 o                         
   0   1  -4        860.55        867.17        17.18 o                         
   0   1  -3        851.15        790.55        15.34 o                         
   0   4  -9       7301.23       7260.94       154.71 o                         
   0   3  -8       2636.05       2736.57        67.03 o                         
   0   2 -10       2576.42       3627.90        85.84 o                         
   0   1 -11       2487.52       3369.99        78.30 o                         
   0   3 -10       3957.88       4622.43       111.48 o                         
   0   2 -12       4330.25       6573.50       158.96 o                         
   0   2  -8       1034.97       1435.60        39.51 o                         
   0   1 -12       2247.17       2749.04        87.13 o                         
   0   0  -4        644.60        493.05        13.41 o                         
   0   0 -15       4465.55       4737.13       152.35 o                         
   0   2  -4        237.73        252.90         8.81 o                         
   0   1  -8        621.92        751.68        25.18 o                         
   0   2 -11       1525.31       2431.23        87.44 o                         
   0   2 -13       2269.47       3121.39       126.16 o                         
   0   0 -10        544.57        652.30        28.82 o                         
   0   3 -13       1560.99       2475.45       131.95 o                         
   1   4 -17       4566.40       4685.52       241.48 o                         
   0   1 -15       1953.28       2356.39       132.33 o                         
   0   4 -12       2221.48       2517.68       151.57 o                         
   0   4  -8        902.34        819.27        56.61 o                         
   1   3 -20       5107.01       6676.57       385.47 o                         
   0   3 -12       1079.68       1249.64        92.48 o                         
   0   3 -11       1076.57       1233.67        83.64 o                         
   1   3 -12        730.11        890.81        55.43 o                         
  -1  -1 -15       2907.18       2034.97       159.16 o                         
   0   3 -14       1283.47       2186.63       163.99 o                         
   0   1 -19         31.85       2819.74       227.07 o                         
   0  -1 -23       2826.38       3170.88       319.40 o                         
   1   4 -12        713.41        736.30        57.31 o                         
  -1   1 -16       2288.42       1741.35       219.08 o                         
   1   0 -20       2380.20       2214.46       170.53 o                         
   0   6 -13       3634.22       2850.30       244.48 o                         
   0   4 -11        842.58       1093.59       106.04 o                         
  -1  -1 -17       1982.36       1413.07       190.64 o                         
  -1   1 -14       1434.99       1385.31       158.15 o                         
   0   2 -15        740.90       1006.61       146.89 o                         
  -1   0 -16       2892.84       1612.89       165.53 o                         
   1   5 -18       2102.73       2362.87       220.11 o                         
   1   2 -22       2421.49       3286.07       321.98 o                         
   1   0 -23       4706.40       3317.53       287.13 o                         
   1   2 -20       1679.56       2417.46       253.89 o                         
   0   0  -3         54.98         48.58         4.31 o                         
  -1   2 -14       1709.42        958.40       167.60 o                         
   0   0  -5         38.22         51.05         5.06 o                         
   0   3 -16       1391.35       1704.09       188.24 o                         
   0  -1 -21       1926.65       1632.21       225.27 o                         
   0   4 -17       1402.87       1566.10       261.37 o                         
   1   1 -21       1535.30       1942.45       213.89 o                         
   0   1  -5         34.13         68.20         7.30 o                         
   0   0  -2        180.84        113.33         9.39 o                         
   1   6 -19       1310.36        810.55       154.14 o                         
   0   2 -16        833.34       1013.26       169.88 o                         
   0   1 -13        469.95        817.35        82.08 o                         
   0   2 -20       1747.80       1652.88       234.06 o                         
   1   0 -26       2746.98       2036.40       296.55 o                         
   1   0 -21       1044.28       1080.34       195.93 o                         
   1   1 -23        632.42       1606.61       349.29 o                         
  -1   1 -11        667.80        557.79        91.96 o                         
   0   1  -9        100.43        120.67        17.72 o                         
   1   1 -24       1194.06        576.37       189.01 o                         
   1  -1  -9       4595.80       2972.69        46.12 o                         
   2  -3  -8       1850.72       1517.08        33.01 o                         
   2  -2 -10        982.25       1339.13        38.27 o                         
   3  -3 -13       4605.89       3880.16        85.18 o                         
   3  -3 -11       3581.79       3024.27        65.91 o                         
   3  -3  -9       2791.44       2083.08        46.26 o                         
   1  -1  -7       1984.08       1371.38        30.87 o                         
   1  -1  -6       2019.60       1221.22        29.27 o                         
   3  -5 -14       7076.17       6540.33       159.90 o                         
   3  -4 -11       2483.37       2141.60        55.67 o                         
   3  -2 -10       2232.93       1801.47        47.22 o                         
   4  -4 -14       4091.62       3981.30       114.76 o                         
   2  -2 -17       4972.46       4546.70       132.00 o                         
   4  -1 -16       3853.49       3613.85       106.10 o                         
   3  -1 -12       1878.31       1621.88        51.36 o                         
   2  -3  -9       1003.69        949.98        30.78 o                         
   4  -2 -15       3156.22       3031.75       100.26 o                         
   2  -3 -15       3717.44       3143.07        98.02 o                         
   2  -2 -12       1523.13       1268.13        44.04 o                         
   2  -3 -14       2710.76       2398.02        82.47 o                         
   4  -3 -11       1666.98       1345.63        47.28 o                         
   2  -2 -15       2486.85       2133.49        77.92 o                         
   3  -2 -12       2011.93       1696.12        58.41 o                         
   5  -4 -14       3716.61       3016.93       104.93 o                         
   2  -2  -9        944.57        942.84        30.53 o                         
   5  -4 -16       4076.44       3595.47       136.93 o                         
   2  -3 -12       1347.84       1250.92        46.52 o                         
   2  -1  -8        892.13        682.16        24.56 o                         
   1  -1  -8        512.21        461.72        17.29 o                         
   2  -1  -7       1030.64        766.20        26.63 o                         
   3  -3 -10       1145.99       1003.16        35.81 o                         
   2  -3 -17       3365.32       2844.39       114.19 o                         
   1  -1  -5        795.24        520.26        19.81 o                         
   3  -5 -13       1812.68       1777.86        81.35 o                         
   4  -3 -10        979.53        712.38        30.66 o                         
   4  -6 -17       5447.24       4485.00       184.65 o                         
   4  -4 -15       1999.28       2027.82        98.26 o                         
   2  -1  -9        614.54        547.48        22.92 o                         
   4  -2 -16       2038.17       1717.45        85.19 o                         
   3  -4 -14       1679.39       1773.06        74.88 o                         
   2  -3 -11        633.26        496.43        29.95 o                         
   3  -4 -15       1436.88       1453.71        79.39 o                         
   3  -2 -11        737.08        597.56        30.39 o                         
   5  -2 -19       2954.67       2544.82       146.90 o                         
   5  -4 -15       1721.13       1547.20        93.09 o                         
   5  -3 -18       3530.87       2655.68       150.57 o                         
   2  -2 -19       2346.64       2130.36       123.70 o                         
   2  -2  -7        288.90        267.79        14.98 o                         
   2  -1 -11        401.31        390.90        22.68 o                         
   2  -3 -13        735.34        739.98        44.54 o                         
   4  -1 -15       1091.47        911.77        57.73 o                         
   3  -3 -21       4015.62       3491.35       212.91 o                         
   2  -2  -8        297.97        277.11        17.80 o                         
   5  -6 -17       2043.97       2321.50       161.10 o                         
   2  -2  -6        276.66        201.34        11.72 o                         
   1  -1  -4        270.37        224.55        13.98 o                         
   3  -2 -20       2158.88       2643.42       157.50 o                         
   4  -2 -19       1270.26       1449.47       113.06 o                         
   3  -4 -16       1159.33        897.70        83.39 o                         
   5  -3 -15        864.66        736.05        64.55 o                         
   6  -6 -19       3522.36       2846.97       202.36 o                         
   7  -4 -20       1681.52       1652.40       179.87 o                         
   5  -4 -18       1243.26       1663.25       128.34 o                         
   3  -3 -18       1283.14       1218.13       103.69 o                         
   1  -1  -3        250.45        184.28        12.23 o                         
   3  -2 -18       1680.07       1355.43       104.08 o                         
   5  -2 -22       2574.09       2295.62       187.84 o                         
   3  -2 -13        414.34        348.35        38.63 o                         
   4  -2 -13        507.20        435.31        38.88 o                         
   4  -3 -15        614.44        637.48        61.44 o                         
   6  -4 -20       1640.07       1498.07       166.56 o                         
   2  -1 -10        166.63        151.82        14.12 o                         
   4  -2 -18        686.74        635.44        78.72 o                         
   4  -4 -12        462.85        452.67        44.43 o                         
   4  -2 -20       1116.19       1201.29       131.52 o                         
   3  -4 -17        984.20       1124.14       102.83 o                         
   3  -4 -19       1221.83       1086.03       136.87 o                         
   6  -2 -24       2483.28       2296.97       247.26 o                         
   3  -1 -13        258.24        257.59        30.63 o                         
   5  -4 -17       1109.97       1123.30       107.39 o                         
   5  -3 -19        981.94        688.52       103.90 o                         
   2  -2 -14        339.43        378.56        40.88 o                         
   6  -4 -17       1005.82        833.68       101.21 o                         
   4  -4 -22       2116.00       2015.10       217.06 o                         
   7  -5 -20       1158.60       1120.38       170.07 o                         
   2  -2 -13        246.82        174.48        27.23 o                         
   4  -4 -13        406.83        242.49        37.27 o                         
   5  -4 -20        582.53        611.62       128.78 o                         
   3  -6 -16       1279.41       1293.65       149.08 o                         
   6  -2 -22       1543.82       1535.89       171.19 o                         
   4  -3 -17        585.48        430.50        72.03 o                         
   4  -3 -18        554.63        678.63       110.95 o                         
   5  -5 -20       1249.72       1228.43       189.04 o                         
   4  -5 -20        903.62        899.95       142.34 o                         
   6  -2 -21        913.29       1199.59       151.06 o                         
   3  -5 -19        628.14        707.03       143.39 o                         
   3  -3 -15        269.00        268.02        60.05 o                         
   6  -6 -20        962.14        949.46       166.13 o                         
   3  -5 -17        523.22        617.98       108.63 o                         
   3  -3 -12        188.54        192.90        30.54 o                         
   2  -4 -12        262.45        207.95        33.34 o                         
   4  -3 -14        194.17        182.78        32.39 o                         
   5  -5 -19       1175.60       1037.68       169.20 o                         
   2  -2 -18        488.07        341.27        64.13 o                         
   3  -4 -21        770.41        680.05       126.07 o                         
   4  -2 -14        184.98        172.55        36.31 o                         
   5  -2 -23        610.35        322.74       129.84 o                         
   5  -4 -22        948.33        765.32       152.32 o                         
   4  -3 -13        160.32        179.38        27.66 o                         
   3   1  -6       7202.63       8492.19       162.22 o                         
   5   2 -13       7616.13       8379.63       173.31 o                         
   4   1  -6       5537.00       7669.44       162.81 o                         
   7   3  -9       6548.94       6756.07       148.75 o                         
   4   1 -11       2956.43       4301.67       108.98 o                         
   3   2  -7       1979.31       1827.40        46.00 o                         
   4   2  -7       2413.33       2631.90        66.63 o                         
   6   3 -14       6201.38       6618.84       180.53 o                         
   6   2 -10       4110.44       4385.74       118.07 o                         
   7   1 -12       5522.83       7786.02       206.32 o                         
   4   1  -7       2380.91       3051.25        82.39 o                         
   5   3 -10       2810.24       2730.57        76.91 o                         
   6   2  -9       3154.35       3297.54        93.86 o                         
   6   3 -13       3761.70       4526.62       143.17 o                         
   3   1  -7        379.87       1378.60        43.10 o                         
   7   2 -10       3240.57       4114.22       125.20 o                         
   3   1  -5       1723.41       2045.79        66.99 o                         
   4   2  -8       1250.92       1218.05        43.99 o                         
   8   1 -15       4883.70       6915.00       263.69 o                         
   5   1 -14       1608.03       2493.10       110.88 o                         
   5   2  -7       1009.77       1035.12        41.24 o                         
   5   1 -15       2414.56       2955.71       124.08 o                         
   4   1 -12        937.69       1397.25        67.38 o                         
   5   2  -9       1018.65       1013.29        46.54 o                         
   8   4 -13       2696.45       2273.33       114.08 o                         
   7   1 -19       4325.42       5417.65       268.92 o                         
   7   4 -16       3154.84       3236.71       172.48 o                         
   7   3 -17       3252.00       3960.28       214.03 o                         
   6   1 -17       1934.50       2586.75       140.65 o                         
   4   1  -8        629.42        806.39        43.75 o                         
   6   3 -12        946.91        961.68        63.72 o                         
   6   2 -13       1344.57       1669.26        92.70 o                         
   2   1  -5        491.50        484.35        23.93 o                         
   8   1 -14       1650.52       2458.01       153.17 o                         
   6   2 -15       1517.96       1735.93       112.78 o                         
   5   1 -10        576.26        713.75        50.92 o                         
   7   2 -16       1889.35       2741.53       169.56 o                         
   6   2 -17       1720.31       2450.99       143.36 o                         
   5   1 -12        641.79        862.69        68.61 o                         
   7   3 -15       1755.17       1555.53       113.01 o                         
   6   1 -18       1485.26       1575.50       127.10 o                         
   6   1 -15       1171.68       1444.58       112.73 o                         
   9   1 -17       1956.90       2923.90       248.00 o                         
   3   1  -8        303.57        386.90        25.93 o                         
   4   1 -10        409.40        557.87        39.61 o                         
   5   2  -8        276.87        302.41        29.03 o                         
   6   2 -16        902.11       1255.39       113.78 o                         
   2   1  -4        274.07        265.99        18.94 o                         
  10   3 -16       2768.66       2486.04       222.54 o                         
   8   2 -22       3450.92       4708.73       408.22 o                         
   8   3 -12        717.78        762.71        80.48 o                         
  10   5 -16       2619.68       2387.48       186.16 o                         
   5   3 -12        479.77        434.86        40.40 o                         
   8   2 -12        685.47        778.83        94.80 o                         
   9   3 -23       5388.17       4965.13       418.83 o                         
   6   1 -16       1064.45       1269.55       116.94 o                         
   5   1 -11        343.28        476.06        43.74 o                         
   8   3 -13        740.62        851.86       104.64 o                         
   6   1 -11        441.18        431.26        46.84 o                         
   9   4 -20       3088.06       2992.20       288.78 o                         
   8   2 -13        267.92        378.01        78.61 o                         
   6   3 -16        551.42        693.39        88.35 o                         
   5   1  -8        184.05        212.10        26.99 o                         
   9   5 -17       1809.65       1365.46       170.54 o                         
   7   2 -19        700.32       1123.18       158.39 o                         
  12   3 -17       2963.01       2480.90       274.84 o                         
   8   4 -15        370.54        412.72        85.96 o                         
   8   1 -23       2510.24       2826.85       353.99 o                         
  11   1 -17       1902.54       1997.13       247.89 o                         
   6   1 -13        290.68        412.66        78.82 o                         
   4   2 -11        174.07        229.56        32.56 o                         
   6   1 -10        239.33        288.42        41.08 o                         
   9   3 -18        859.26       1027.98       171.02 o                         
   8   4 -14       1183.76       1225.25       116.04 o                         
   5   1  -9        162.12        281.31        30.85 o                         
  12   1 -20       1997.90       2049.21       416.57 o                         
   7   1 -18       1078.87       1452.69       172.00 o                         
   9   2 -18       1753.84       2259.35       259.94 o                         
   7   4 -14        262.48        348.35        71.59 o                         
   7   3 -13        697.10        765.43        87.82 o                         
   7   3 -18        892.57        950.41       127.11 o                         
   8   3 -14        426.07        588.05        96.53 o                         
  10   2 -17        836.90       1259.05       196.76 o                         
   5   2 -10        231.13        201.15        32.78 o                         
   6   2 -12        212.78        160.99        38.46 o                         
  10   1 -16       1237.51       1198.55       202.71 o                         
  12   2 -18       1428.65       1487.39       230.63 o                         
   8   4 -22       1160.21       1212.56       222.52 o                         
  10   1 -20       1549.81       1633.47       273.94 o                         
   8   4 -19        832.33        763.64       154.43 o                         
   6   2 -11         88.93        292.74        46.50 o                         
   9   2 -16        596.47        785.16       168.92 o                         
   7   1 -11        234.12        211.63        52.41 o                         
   5   2 -11        108.02        129.94        28.25 o                         
   8   1 -13        426.82        346.60        86.50 o                         
   5   3 -11        166.72        260.86        35.41 o                         
  10   2 -18        793.31        658.49       156.09 o                         
  11   3 -22       2951.21       2350.01       337.76 o                         
   9   4 -21        995.50       1267.60       257.04 o                         
   8   2 -14        244.04        451.52        96.16 o                         
   8   2 -16        874.14       1218.57       159.69 o                         
   9   4 -17        438.36        433.95       124.10 o                         
  11   4 -19        728.31        973.37       218.54 o                         
  11   3 -16        213.56        535.05       112.56 o                         
   7   3 -16        311.94        537.85       110.86 o                         
   8   1 -17        590.48        751.71       138.85 o                         
  10   5 -20       1707.49       1554.13       278.11 o                         
  10   3 -14        805.17       1125.88       163.66 o                         
  11   3 -20        737.58        985.27       296.20 o                         
  12   4 -19       1346.97       1012.52       214.02 o                         
  11   5 -20       1221.88       1095.29       233.10 o                         
   7   3 -12        203.24        163.28        38.06 o                         
   9   1 -19       1013.43       1133.25       243.89 o                         
   8   1 -16        998.74       1149.28       148.81 o                         
   9   3 -21       1375.04       1585.66       287.78 o                         
   8   3 -17        500.83        705.77       135.55 o                         
   1   1  -6       4218.70       4417.49        75.93 o                         
   3   1 -11       7658.93       7726.48       137.96 o                         
   1   1  -9       1874.82       2721.33        53.88 o                         
   1   0  -6       4282.50       3572.59        72.35 o                         
   3   0 -17       7878.76       8435.00       197.02 o                         
   2   0 -11       2487.51       2251.21        53.70 o                         
   2   3 -11       2372.57       2279.91        55.96 o                         
   1   1  -7       1376.44       1833.52        50.01 o                         
   2   2 -10       1277.44       1497.10        44.08 o                         
   2   3 -13       2451.49       2848.93        90.04 o                         
   2   0 -14       2236.70       2468.39        75.78 o                         
   2   2  -9        878.70       1096.21        34.80 o                         
   2   2 -11       1397.27       1654.67        53.27 o                         
   1   0 -10        771.46        765.18        25.59 o                         
   2   0 -12       1197.38       1387.58        47.00 o                         
   2   1 -12       2043.43       1860.13        65.20 o                         
   4   4 -15       2509.01       2508.81        97.55 o                         
   3   2 -12       1123.80       1245.94        50.28 o                         
   1   1  -8        491.40        757.55        29.22 o                         
   3   2 -13       1563.69       2147.23        83.36 o                         
   1   0  -9        592.04        517.69        21.07 o                         
   2   3 -15       1342.45       1476.55        89.97 o                         
   2   0 -15       1851.48       2060.44        79.29 o                         
   1   0  -8        555.64        582.64        23.08 o                         
   2   2 -20       4793.74       6826.54       309.80 o                         
   3   2 -11        967.91        953.88        42.72 o                         
   2   2 -15       1682.48       2684.55       125.03 o                         
   1   1 -10        445.00        637.23        31.89 o                         
   4   0 -19       2973.58       2905.33       138.32 o                         
   2   1 -11       2884.89       1018.07        44.86 o                         
   2   1 -17       2238.15       2463.59       125.10 o                         
   3   0 -20       4064.19       4165.26       192.33 o                         
   4   3 -19       4032.82       5492.18       243.02 o                         
   5   3 -21       5550.23       5775.09       294.64 o                         
   2   0 -13        820.87        848.15        43.70 o                         
   3   2 -14       1685.70       1652.86        83.88 o                         
   1   1  -4        706.05        579.12        25.88 o                         
   3   0 -21       4700.31       4540.27       221.78 o                         
   3   2 -15       1976.16       1655.62        99.44 o                         
   2   1 -13        777.20       1033.85        58.91 o                         
   1   0  -5        430.93        379.00        18.24 o                         
   2   1  -8        805.66        630.85        30.90 o                         
   1   0  -7        372.30        316.37        16.33 o                         
   5   4 -17       1635.32       1814.76       116.01 o                         
   2   2  -8        292.87        366.36        18.94 o                         
   4   4 -18       1984.48       2445.87       159.50 o                         
   2   1 -18       1636.21       2292.70       138.82 o                         
   3   3 -13        742.56        691.71        50.90 o                         
   4   2 -17       9141.93       1876.53       129.34 o                         
   3   3 -18       1226.67       1745.81       164.24 o                         
   3   2 -22       2503.05       3216.76       267.30 o                         
   2   2 -14        650.82        913.97        77.05 o                         
   1   1  -5        243.48        213.25        13.21 o                         
   5   1 -20       2044.66       2051.08       159.82 o                         
   3   3 -14        651.29        794.93        65.14 o                         
   3   4 -19       2130.76       2192.70       174.12 o                         
   2   1 -15        518.69        769.92        69.61 o                         
   6   5 -20       2830.45       2218.55       181.89 o                         
   3   2 -10        235.81        311.32        26.56 o                         
   5   4 -16        631.44        686.10        80.50 o                         
   2   0 -10        172.86        212.00        18.73 o                         
   2   0 -18        924.58       1055.73        87.25 o                         
   3   2 -16       1684.33       1178.27       100.61 o                         
   3   4 -20       2762.83       2989.93       226.40 o                         
   4   0 -22       2476.10       2496.91       196.15 o                         
   2   2 -17        872.69       1513.75       139.47 o                         
   3   0 -15        480.46        543.32        47.80 o                         
   4   1 -15        565.12        632.50        65.01 o                         
   3   2 -18        952.93       2068.78       170.19 o                         
   3   2 -17       1452.96       1754.88       144.63 o                         
   4   4 -16        883.29        762.74        80.75 o                         
   3   2 -19       1320.32       2037.71       198.27 o                         
   5   3 -19        984.78       1806.88       190.12 o                         
   2   3 -17        913.12        962.08       121.18 o                         
   3   0 -16        413.68        393.55        56.88 o                         
   3   3 -17        615.51        976.14       117.17 o                         
   3   3 -19        893.43       1592.23       181.06 o                         
   3   1 -17       3084.27        814.27        87.51 o                         
   5   1 -19        742.20        712.08        95.73 o                         
   3   3 -16        456.02        678.82        84.58 o                         
   3   2 -21        642.43       1101.49       196.09 o                         
   2   2 -16        354.10        958.35       118.16 o                         
   3   0 -18        453.16        617.41        78.17 o                         
   4   2 -14        175.53        399.54        60.91 o                         
   6   5 -22       1184.44       1295.28       191.24 o                         
   4   2 -22       2320.97       1215.50       227.64 o                         
   3   3 -20        734.49        955.39       162.81 o                         
   3   4 -18        892.53       1311.50       161.61 o                         
   2   1 -19        260.76        262.85        72.04 o                         
   2   2 -18        481.47        601.16       104.91 o                         
   2   3 -16        277.18        416.84        90.51 o                         
   6   3 -21        749.44        840.60       155.31 o                         
   5   5 -21        304.13        435.87       132.75 o                         
   3   3 -21        577.47        921.79       190.07 o                         
   4   0 -20        478.64        375.12        94.41 o                         
   4   1 -17       1132.80        290.71        57.49 o                         
   5   3 -18        205.19        170.67        79.26 o                         
   2  -4  -2      12392.86      14716.75       199.94 o                         
   3  -6  -3       9358.81      10121.67       154.52 o                         
   3  -6  -2       8735.95      10467.73       166.84 o                         
   3  -6   1       9469.17      13834.49       223.73 o                         
   4  -5   1      10205.92      19188.47       318.98 o                         
   3  -4   0       6450.49      10298.33       193.90 o                         
   2  -6   0       4484.07       4919.31       103.78 o                         
   2  -4   0       3534.38       5522.48       120.00 o                         
   3  -4   1       4331.93       7383.29       170.73 o                         
   4  -8   3       7992.74       9752.97       226.72 o                         
   5  -7   1       7707.70       9197.29       234.76 o                         
   3  -5   0       1818.05       2361.18        77.68 o                         
   3  -7  -2       2388.52       2405.84        80.16 o                         
   1  -3   0       2199.59       2735.14        86.06 o                         
   2  -3   0       2209.33       3472.86       111.26 o                         
   4  -9  -1       4036.93       4020.01       152.82 o                         
   4  -6   2       2082.81       2490.29        91.48 o                         
   5  -7  -2       4227.42       3600.98       124.36 o                         
   2  -3   1       1718.56       3004.90       106.07 o                         
   7  -8   1       4840.00       4675.18       203.75 o                         
   2  -5   1        964.15       1164.91        44.11 o                         
   3  -7   3       1528.19       1577.20        67.77 o                         
   4  -8   0       2395.80       2380.19       103.71 o                         
   2  -4  -1        918.54       1024.15        38.64 o                         
   2  -3  -1       1374.37       1426.56        57.63 o                         
   2  -4   1        896.76       1126.28        47.19 o                         
   4  -7   4       1894.13       2083.05        90.11 o                         
   5  -7  -1       1942.71       1905.99        95.21 o                         
   3  -5   1       1130.30       1305.79        54.57 o                         
   3  -8  -2       1934.84       1676.44        79.12 o                         
   4  -6  -1       1167.43       1211.66        65.97 o                         
   4  -6  -2       1674.57       1390.19        69.87 o                         
   5  -7   2       1903.65       2110.92       106.26 o                         
   5  -9   1       3101.66       2901.50       152.23 o                         
   3  -6   3        916.73        938.94        50.28 o                         
   5 -10   0       3050.95       3457.52       190.09 o                         
   3  -5  -1        574.56        755.19        42.17 o                         
   4 -10   1       1804.30       2031.10       140.94 o                         
   6 -10   2       3432.56       3169.50       208.99 o                         
   3  -9   2       1731.18       1732.55        97.74 o                         
   4  -9   1       1861.04       1769.39       107.50 o                         
   4  -7   2       1136.08       1183.52        74.26 o                         
   3  -6   2        620.33        749.72        50.10 o                         
   4  -6   1        921.97        959.83        59.34 o                         
   4 -10  -1       1728.13       1559.01       140.98 o                         
   4  -7  -2        948.10        858.91        65.40 o                         
   3  -8  -1        947.99        944.75        68.68 o                         
   3  -5   3        710.96        697.24        42.72 o                         
   3 -11   1       2049.51       2064.12       155.12 o                         
   5  -8  -3       1358.52       1282.98        94.48 o                         
   4  -8   1        941.74        870.63        78.04 o                         
   8  -9   0       2314.97       2286.52       192.90 o                         
   5  -8   4       1067.67       1211.15       104.46 o                         
   7 -11  -1       4899.28       4561.10       300.04 o                         
   3  -7   1        726.02        666.28        50.89 o                         
   5  -7   0       1013.75        952.60        82.62 o                         
   4  -8   4       1199.31       1056.14        82.64 o                         
   4  -9   2       1860.97       1647.32       114.27 o                         
   5  -8   2       1159.05       1120.97        94.02 o                         
   3 -10   0       1254.96       1054.30        99.51 o                         
   4  -7   3        771.31        892.06        68.46 o                         
   5  -6   1        713.90        781.99        60.86 o                         
   8 -11   3       4623.88       4400.56       338.64 o                         
   5 -10  -2       1186.80       1616.30       165.66 o                         
   3  -7   2        503.33        434.45        46.75 o                         
   1  -2   1        444.68        711.14        49.78 o                         
   7  -9  -1       1748.16       1649.09       156.00 o                         
   5 -12  -3       2014.31       2370.10       270.33 o                         
   4 -10  -3        980.22        905.68       119.49 o                         
   7 -11  -2       2484.93       2317.97       248.90 o                         
   7 -12   2       2467.56       2006.83       294.71 o                         
   5 -10   2       1439.59       1057.34       139.41 o                         
   5 -10   3       1410.24       1633.35       165.79 o                         
   5 -13   0       2886.37       2503.74       281.52 o                         
   5  -8  -2        715.54        870.10        89.55 o                         
   5  -8  -1        668.82        651.57        86.56 o                         
   6 -11  -3       1064.05       1198.60       187.89 o                         
   6 -12  -1       1852.24       1781.74       272.04 o                         
   2  -7   1        371.04        470.33        44.94 o                         
   4  -9  -2        865.08        699.65       100.41 o                         
   4  -6   3        360.58        368.10        44.22 o                         
   7 -12  -4       3013.07       2049.00       269.69 o                         
   4  -8  -3        576.36        624.67        70.15 o                         
   4  -7   0        353.20        299.39        52.68 o                         
   6 -13  -4       2756.37       3073.21       381.26 o                         
   6  -7  -1       1006.92        493.44        70.89 o                         
   4  -6   0        358.22        442.18        43.22 o                         
   2  -5   0        152.71        181.02        23.12 o                         
   4  -7   1        460.62        397.43        45.55 o                         
   1  -2  -1        134.28        129.97        13.52 o                         
   8 -13   2       3152.51       2407.77       367.19 o                         
   5  -8   0        308.64        385.39        70.40 o                         
   5 -10  -3        969.34        761.21       100.69 o                         
   4  -8  -1        352.55        335.11        59.91 o                         
   7  -8   0        653.85        737.48       124.10 o                         
   4 -11   2        701.11        708.32       153.47 o                         
   3  -6  -1        173.31        230.14        32.89 o                         
   6 -12  -6       1784.45       1488.15       244.64 o                         
   3 -10   1        305.10        289.08        76.58 o                         
   5 -11   2        657.32        598.86       139.15 o                         
   9 -13  -3       2206.26       2230.46       502.13 o                         
   3  -5   2        117.04        165.45        26.86 o                         
   6  -9   4        670.09        528.53       107.44 o                         
   4  -8   2        461.74        400.39        69.15 o                         
   7  -9   0        825.29        821.87       140.48 o                         
   7 -14   1       1029.48       1243.30       334.33 o                         
   7  -9   3        704.39        854.41       125.89 o                         
   7 -14   4       1750.11       1537.57       322.32 o                         
   2  -2   0        701.64         51.57        13.89 o                         
   1  -5  -3      16500.47      18812.54       226.29 o                         
   0  -7  -3       8537.97       8288.60       148.92 o                         
   0  -5  -2       3914.74       4116.42        77.92 o                         
   0  -6  -1       4620.78       4801.29        94.45 o                         
   2  -8  -2       7547.99       8049.59       165.08 o                         
   0  -4  -1       1725.09       1739.30        45.32 o                         
   1  -5   0       1891.92       2189.49        62.75 o                         
   0  -5  -1       1807.72       1669.80        49.01 o                         
   0  -6  -3       1639.42       1523.52        56.16 o                         
   2  -8  -3       2924.02       3296.67       110.89 o                         
   0  -7  -1       2031.92       1874.42        68.52 o                         
   2  -5  -3       1715.99       1712.21        55.72 o                         
   0  -2  -1       2185.05       1963.45        69.63 o                         
   3 -10  -8       7530.91       7403.13       301.41 o                         
   3  -9  -7       4750.14       4577.99       188.55 o                         
   3  -8  -5       2309.92       2379.34       110.23 o                         
   1  -5  -5       1221.09       1025.20        42.50 o                         
   0  -6  -2        849.39        894.10        42.18 o                         
   1  -5  -4        893.62        836.37        39.04 o                         
   1  -5  -1        793.21        790.07        34.81 o                         
   2 -10  -5       3658.83       4056.16       197.82 o                         
   2 -11  -8       6934.32       6924.17       357.99 o                         
   0  -3  -2        579.73        478.07        21.70 o                         
   0  -9  -6       3302.45       3137.29       168.24 o                         
   1  -5  -6        805.82        652.72        37.96 o                         
   1 -11  -4       3658.14       3734.07       238.73 o                         
   3  -9  -5       1576.19       1932.54       121.39 o                         
   2  -9  -5       2113.47       2066.80       125.75 o                         
   2  -8  -4       1347.18       1346.04        87.39 o                         
   1  -7  -6       1251.54       1187.32        73.66 o                         
   1  -8  -1       1066.12       1161.75        72.49 o                         
   1  -8  -9       2052.45       2172.18       149.70 o                         
   0  -8  -4       1276.42       1347.58        95.47 o                         
   2 -11  -5       2872.39       3110.67       237.31 o                         
   3  -8  -6       1416.95       1299.54        88.42 o                         
   1  -8  -3       1042.08       1025.49        73.45 o                         
   0 -10  -3       2364.83       2493.31       177.44 o                         
   0  -3  -1        306.13        289.33        17.28 o                         
   1  -8  -5       1053.51       1107.69        90.94 o                         
   2 -11  -1       2744.88       2403.55       184.45 o                         
   1  -7  -8       1293.79       1231.46        87.66 o                         
   1  -6  -1        437.10        449.75        32.51 o                         
   1  -6  -2        318.96        364.89        33.20 o                         
   3 -11 -11       3001.18       1707.92       266.79 o                         
   0  -4  -3        227.57        204.06        16.40 o                         
   0 -11  -3       2150.01       1828.45       202.30 o                         
   1  -4  -4        265.43        214.70        20.86 o                         
   2  -9 -10       1878.10       1541.04       166.51 o                         
   1  -8   0        685.18        611.68        52.79 o                         
   1  -8  -4        662.97        628.45        62.48 o                         
   3 -11  -5       2245.05       1912.01       184.98 o                         
   1 -11  -7       1633.99       1898.87       256.13 o                         
   1  -9  -9       1989.37       1862.16       173.84 o                         
   2 -12  -8       2376.68       2126.80       295.63 o                         
   0 -10  -8       1265.50       1093.67       194.20 o                         
   1  -9  -4        896.91       1050.79       126.58 o                         
   1 -10  -6       1033.64       1034.43       164.29 o                         
   1  -4  -3        145.35        122.27        16.03 o                         
   1  -7  -1        213.42        247.88        35.54 o                         
   0  -9  -5        662.59        886.62       122.24 o                         
   0  -7  -4        173.89        208.57        43.28 o                         
   1  -9  -6        950.26       1194.70       133.08 o                         
  -1 -11  -2       1554.29       1850.04       210.52 o                         
   5 -13  -8        152.30       1407.49       294.45 o                         
  -1 -11  -3       1299.69       1140.78       192.07 o                         
   0  -4  -2        151.39        172.96        17.26 o                         
   2 -14  -3       2016.13       1747.70       300.46 o                         
   1  -8  -6        501.66        543.46        78.42 o                         
   2 -11 -10       1917.87       1675.15       279.61 o                         
   1 -10  -4        560.65        583.54       108.55 o                         
   2  -8  -7        148.61        316.88        75.60 o                         
   1  -8  -7        485.55        378.09        74.34 o                         
   1  -7   0        202.56        192.35        31.81 o                         
   1  -7  -2        192.32        245.23        37.06 o                         
   1  -7  -3        259.87        191.54        33.10 o                         
   1  -6  -6        266.62        342.41        53.53 o                         
   2  -9  -9        895.22        958.76       123.85 o                         
   4 -11  -6        710.46        317.24       113.89 o                         
   3 -10  -5        467.80        411.82       106.19 o                         
   1 -10  -8        942.44        607.33       144.52 o                         
   1  -5  -2        111.66        109.81        18.94 o                         
   2  -9  -7        641.54        925.37       148.01 o                         
   0  -7  -2        133.48        147.42        35.07 o                         
   0  -5  -3        154.13        108.08        20.47 o                         
   1 -12  -2        873.32       1198.86       208.45 o                         
   1  -3  -2         60.55         53.20         9.44 o                         
   0 -10  -2        257.27        272.08       107.78 o                         
   0  -1  -3       6160.27       6548.04        41.17 o                         
  -1  -2  -1       2217.94       1985.16        21.09 o                         
  -1  -4  -3      10953.90      10329.04       116.15 o                         
  -1  -3  -3       3979.28       3904.98        49.15 o                         
  -1  -2   0       1625.18       1289.56        16.02 o                         
  -1  -3  -2       4003.06       3893.73        47.60 o                         
   0  -3  -5       3768.30       4690.17        68.67 o                         
   0  -3  -4       4904.21       4740.47        69.70 o                         
  -1  -5  -2       4507.08       4368.53        79.57 o                         
  -1  -5  -6       8054.80      10154.22       184.52 o                         
   0  -4  -7       3312.60       4337.29        99.12 o                         
   0  -5  -8       5668.18       7313.29       174.38 o                         
  -1  -4  -6       5095.36       5622.58       134.10 o                         
   0  -2  -3       1083.22       1099.51        26.94 o                         
  -2  -6  -6      11368.46      10329.18       298.35 o                         
  -1  -4  -4       1542.53       2076.95        57.21 o                         
  -2  -4  -1       3642.05       2844.53        86.34 o                         
   0  -3  -6       1181.03       1326.63        43.79 o                         
  -1  -5  -5       2972.49       3331.73       106.97 o                         
   0  -4  -5       1222.06       1369.43        43.58 o                         
  -1  -5  -9       7800.69       7832.53       273.88 o                         
   0  -3  -8       2526.38       2855.35       101.01 o                         
  -1  -3  -1        473.94        418.06        15.68 o                         
  -1  -3  -5       1812.11       1833.81        70.79 o                         
   0  -1  -2        386.77        455.78        14.80 o                         
  -1  -6  -3       1460.52       1746.36        68.08 o                         
  -1  -2   1        190.12        151.42         5.87 o                         
  -2  -5   0       1621.37       1370.36        63.99 o                         
  -1  -4  -7       3247.04       3019.61       130.65 o                         
   0  -2  -5        303.40        325.63        18.80 o                         
  -1  -7  -8       4060.94       5212.33       266.57 o                         
  -1  -3   0        319.55        211.92        11.87 o                         
  -2  -7  -1       2219.24       2722.61       140.19 o                         
   0  -5 -12       4749.60       4842.28       316.88 o                         
  -2  -4  -2       1474.98       1114.72        70.46 o                         
  -1  -7  -7       2745.09       3330.47       201.08 o                         
  -1  -4  -2        414.47        418.89        26.64 o                         
   0  -2  -4        141.22        169.01        11.56 o                         
   0  -2  -6        406.29        462.11        36.67 o                         
  -2  -8  -5       4754.62       4711.52       274.90 o                         
  -2 -11  -3       6234.90       5731.91       349.83 o                         
  -2  -7  -3       1991.35       2052.02       158.07 o                         
  -1  -7 -11       4574.83       4417.07       412.41 o                         
   0  -5  -7        522.73        761.79        71.89 o                         
  -1  -6  -7       1143.46       1802.09       138.61 o                         
   0  -7  -8       1660.22       1468.57       116.63 o                         
  -1  -6  -8       1636.32       1965.39       167.79 o                         
  -3  -7  -2       3385.06       2658.10       267.83 o                         
  -1 -11  -9       4480.65       4764.67       457.14 o                         
  -3  -7  -3       2159.48       1527.50       207.43 o                         
  -1  -4  -5        466.49        597.93        51.51 o                         
  -2  -9  -5       2982.32       3715.96       312.23 o                         
  -2  -9  -4       2375.02       2644.61       290.19 o                         
  -2 -10  -4       2120.75       2424.24       312.24 o                         
  -1  -5  -7       1131.39       1577.87       129.70 o                         
   0  -8 -14       4031.73       4483.56       539.63 o                         
   0  -3  -9       1099.89        992.25       138.54 o                         
  -2  -6  -1        761.62        611.25        76.96 o                         
  -2  -6  -4        802.63        666.35        82.90 o                         
  -2  -9  -9       2973.75       2778.69       430.73 o                         
  -1  -6  -6        306.51        342.32        92.23 o                         
  -2  -7  -5        829.85       1168.64       166.33 o                         
  -1 -10  -9       2157.13       2239.93       306.87 o                         
  -2  -6   0        350.82        389.94        67.44 o                         
  -1  -9  -7        855.02        919.49       168.59 o                         
   0  -7 -12       1958.65       2715.10       330.98 o                         
  -1  -6  -4        256.16        313.68        56.14 o                         
  -1  -8 -12       1772.99       1847.49       364.63 o                         
   0  -4 -11        473.08        436.04       124.02 o                         
  -3  -8  -2       1638.60        957.79       183.13 o                         
  -1 -11 -10       1815.20        809.13       208.99 o                         
   2   1   9      11619.37      11473.92       130.24 o                         
   2   2   6      10497.09      11633.92       144.46 o                         
   4   2   4       6207.15       6767.48        96.80 o                         
   2   2   1       3167.30       4383.86        72.43 o                         
   1   1   4        903.17        954.89        17.11 o                         
   2   2   4       1872.32       2302.80        51.49 o                         
   1   1   8       4228.16       4203.46        96.30 o                         
   1   1   7       2158.09       2102.58        52.10 o                         
   3   2   6       1996.15       2162.03        54.01 o                         
   4   3   3       4058.19       5000.08       127.65 o                         
   3   2   9       3869.39       4336.56       110.32 o                         
   4   3   2       4715.49       5345.61       133.88 o                         
   6   3   6       6036.37       6609.47       175.36 o                         
   1   1   1        144.51        174.54         5.01 o                         
   3   2   3       1079.28       1153.71        33.13 o                         
   3   2   4        987.67       1113.06        34.51 o                         
   2   1   6        893.26        868.48        26.05 o                         
   1   1   3        217.60        238.95         8.42 o                         
   4   2   5       1512.76       1469.40        48.46 o                         
   1   1   5        374.54        388.63        16.21 o                         
   2   1   7        752.97        738.60        27.16 o                         
   2   1   5        420.27        448.13        17.74 o                         
   4   2   9       1650.69       1543.80        75.11 o                         
   1   1   2         98.78        125.80         6.05 o                         
   5   3   6       1739.18       1991.00       105.83 o                         
   5   3  10       3232.84       3791.17       182.50 o                         
   3   1  10        734.21        780.11        48.08 o                         
   4   2   7        703.45        611.73        38.65 o                         
   5   3  12       3835.31       3973.19       239.60 o                         
   3   3   7       2447.80       2467.34       161.32 o                         
   5   4   4       2077.44       2319.83       214.52 o                         
   2   1   4        207.91        227.44        13.30 o                         
   6   4  10       3940.79       4210.10       309.92 o                         
   8   5   8       5616.49       6255.63       482.13 o                         
   4   2  10        715.24        760.59        74.38 o                         
   3   2  11       1372.27       1245.68       108.82 o                         
   6   3  12       2107.86       2143.33       182.98 o                         
   6   3  10       1594.16       1480.59       131.99 o                         
   5   3   8       1213.10       1354.57       112.74 o                         
   6   3   5       1412.87       1560.67        96.40 o                         
   7   5   7       4611.51       4402.51       472.35 o                         
   3   2   2        344.73        327.78        27.20 o                         
   2   2  10       1728.71       1661.82       155.43 o                         
   3   3  10       2420.25       2254.39       224.92 o                         
   6   4   9       2323.56       2320.75       251.34 o                         
   5   2  16       1558.65       2116.87       232.15 o                         
   2   2   7        407.44        300.02        64.29 o                         
   5   2  15       1315.45       1635.40       172.84 o                         
   6   3   9       1174.56       1204.26       121.85 o                         
   3   2  10        184.00        343.38        83.77 o                         
   2   1   2         42.35         72.65         7.41 o                         
   3   2  16       1301.16        920.82       170.80 o                         
   7   4  12       2167.51       1783.40       321.31 o                         
   4   3  10       1078.95       1008.23       155.96 o                         
   5   3   4        210.05        366.37        68.27 o                         
   7   4   8        675.38        284.53        90.32 o                         
   6   3  13       1189.07       1270.21       205.14 o                         
   2   1  11        480.89        403.23        61.32 o                         
   8   5  12       3046.04       2168.09       447.86 o                         
  10   5  12        266.80       1280.02       313.10 o                         
   8   4  15       2703.92       1483.40       269.97 o                         
   6   2  21       2857.85       2868.49       372.64 o                         
   7   5   5        835.87        625.16       200.27 o                         
   4   1   7       7322.35       7364.11       124.22 o                         
   5   0   7      13245.64      12174.45       219.36 o                         
   4   1   5       5809.03       6128.71       115.70 o                         
   3   1   4       3150.30       3280.47        64.72 o                         
   5   1   6       6396.50       6614.26       134.33 o                         
   4   1   9       4299.63       3990.40        87.67 o                         
   4   1  10       3651.34       3483.66        88.74 o                         
   3   1   6       1198.76       1152.87        37.40 o                         
   6   2   8       3275.13       3408.09       117.71 o                         
   5   1   7       2037.00       2158.85        71.49 o                         
   6   0   8       3870.68       4190.72       134.45 o                         
   5   1   5       1842.28       2106.08        69.61 o                         
   6   0  12       5451.55       4593.33       164.86 o                         
   7   0  13       2934.38       5286.62       211.47 o                         
   7   0  10       3816.86       3767.09       156.55 o                         
   6  -1  13       3977.20       3271.77       142.78 o                         
   5   0   6       1748.49       1624.22        68.28 o                         
   6   1  12       2777.02       2930.51       145.77 o                         
   8   2  13       4978.49       4902.68       271.97 o                         
   6   0  10       2449.44       2311.92       110.13 o                         
   2   0   4       2148.91       1652.76        72.76 o                         
   8   0   8       3304.87       3235.72       162.87 o                         
   3   0   4       1445.92       1288.19        58.36 o                         
   6   1  11       2317.65       1940.66       117.64 o                         
   6   2  10       2401.62       2583.23       119.33 o                         
   8   2  10       3887.94       3894.01       235.14 o                         
   6  -1  10       2469.69       1995.24       101.59 o                         
   4   0   7       1293.65       1213.67        56.23 o                         
   5   1  12       1263.36       1281.71        81.83 o                         
   4   0   6        932.58        817.26        41.86 o                         
   8   1  10       3076.99       3886.44       220.94 o                         
   5   0   5        922.99       1012.80        54.07 o                         
   6   0  14       2378.96       2445.23       142.40 o                         
   5  -1   9       1260.34       1152.46        64.45 o                         
   9   3   9       3590.16       3545.57       264.96 o                         
   4   0   4        657.62        753.02        41.00 o                         
   6   1  13       1414.74       1606.70       127.58 o                         
  10   0  12       5179.24       5147.04       346.55 o                         
   4   1   6        325.01        346.15        28.98 o                         
   7   0   7       1244.32       1151.40        85.24 o                         
   7   1  14       1884.42       1641.55       167.92 o                         
  10   1  10       3675.70       3578.68       292.73 o                         
   6   2  12       1641.80       1698.19       137.41 o                         
   6   1   7        582.18        694.91        58.10 o                         
   6   0  11        883.35        840.81        85.32 o                         
   9  -1  13       2283.99       2403.26       249.65 o                         
   8   3   8       1564.33       1494.71       166.73 o                         
   2   0   3        599.32        535.72        39.50 o                         
   8   0   7       1063.03       1356.00       112.45 o                         
   6   1  15       1722.34       1591.11       152.67 o                         
   9  -1  16       3360.37       3107.08       295.36 o                         
   8   3  11       2061.30       1948.30       210.09 o                         
   5   0  10        722.35        448.23        49.78 o                         
   6   2   9        764.27        660.70        73.13 o                         
   9   1  15       3322.64       2943.66       328.47 o                         
   3   0   5        239.10        236.54        21.66 o                         
   9  -1  14       2733.87       2176.79       250.07 o                         
   7   1  16       1847.43       1623.23       210.70 o                         
   8   0  12       1155.19       1423.55       158.47 o                         
  10   0  11       1656.39       1377.46       218.16 o                         
   8  -1  12       1859.43       1534.98       151.10 o                         
   8   1  15       1887.07       2020.75       234.66 o                         
   8   3  13       1112.54       1615.93       242.21 o                         
  10   3  11       2484.61       2623.09       321.58 o                         
   6   0   7        576.53        698.73        66.66 o                         
   9   0  12       1474.93       1697.23       252.87 o                         
   8   2   7        572.61       1096.64       155.13 o                         
   8   1  17       2728.57       3150.97       338.80 o                         
   9   1  16       2478.93       1950.47       251.80 o                         
   6   1   9        516.83        459.75        63.29 o                         
   7   1   8        652.40        566.05        82.36 o                         
   3   0   7        249.54        162.58        18.68 o                         
  10  -2  20       4912.06       3338.56       434.51 o                         
   8   3   9       1064.03       1068.42       165.94 o                         
   9   1  12       1224.95       1263.80       218.17 o                         
   5   0   9        450.31        316.01        40.60 o                         
   1   0   2       4192.23       1992.82       208.31 o                         
   7   0  15        922.23        738.37       120.65 o                         
   3   1   5         56.58         64.42        12.16 o                         
   6  -1  12        894.30        698.52        90.71 o                         
   2   0   2        358.66        333.43        34.35 o                         
   7  -1  14        962.90       1545.59       183.77 o                         
   8   0  10        750.08        809.73       126.03 o                         
   7   0   8        265.75        309.85        78.63 o                         
   9   0  13       1102.79       1155.55       174.32 o                         
   4   0   9        209.61        159.39        27.58 o                         
   7   0  14       1349.39       1016.77       143.12 o                         
   9   0   8       1089.98        932.85       126.12 o                         
   8   1  14       1399.64       1466.64       215.81 o                         
   7   2  13        930.84        662.69       123.01 o                         
  10   3   9       1855.77       1787.83       266.67 o                         
   8  -1  14        652.20        667.91       128.54 o                         
  10   1  13       1607.72       1532.86       257.14 o                         
   9   1   9        840.15       1010.58       165.44 o                         
   8   1  12        585.84        854.55       167.71 o                         
   6  -1  11        467.99        368.80        63.44 o                         
  10   2  13       1695.58       2356.64       448.58 o                         
   8   2  15       1468.28       1277.90       230.12 o                         
   4   0   5        113.83        129.40        22.81 o                         
  10   1  14       2462.38       2245.78       368.33 o                         
   9   1  14        583.56        759.26       173.72 o                         
   4  -1   8        185.27        109.38        20.40 o                         
   9   0  10       1019.99       1143.54       207.64 o                         
   7   1  19       1482.16       2499.43       297.86 o                         
   7  -1  13        376.34        524.65       127.18 o                         
  10   2  12       1930.00       2323.46       361.88 o                         
   4   0   8        105.75        118.51        28.70 o                         
   9   2  10       1288.82       1095.81       195.13 o                         
   3   1   3         55.15         89.28        12.11 o                         
   7   1   7        267.41        245.56        61.04 o                         
   9   1  11       1637.01       1639.66       214.29 o                         
  10   1   9        539.49        602.58       150.71 o                         
  11   0  14        460.03        945.82       246.00 o                         
   9   0  15        749.78        938.91       249.71 o                         
   7   2  12        905.64        727.89       134.86 o                         
   8  -1  13        258.98        431.63       143.84 o                         
   7   2  14        577.21        473.14       145.39 o                         
   4   1   4         56.94         46.80        14.67 o                         
   4  -3   6       7508.93      11132.09       213.09 o                         
   5  -3   3       7385.72      11371.52       222.55 o                         
   4  -2   4      11236.75      16726.95       328.32 o                         
   6  -2   9       4978.64       5769.35       167.32 o                         
   5  -2   6       3338.55       4275.64       128.24 o                         
   4  -1   6       2839.58       2578.41        79.71 o                         
   3  -1   5       3107.65       2868.34        91.34 o                         
   7  -4  11       5740.63       7007.90       242.35 o                         
   6  -2  10       3010.25       3176.53       112.22 o                         
   7  -4   5       3782.96       4481.29       159.90 o                         
   3  -1   3       5799.18       6210.12       204.95 o                         
   7  -3   9       3671.97       4401.65       172.12 o                         
   3  -2   4       1706.34       2739.23        95.61 o                         
   4  -2   3       1680.16       2274.83        82.58 o                         
   9  -3   7       7497.77       6795.91       261.52 o                         
   5  -4   6       1760.75       2123.55        87.98 o                         
   4  -2   6       1464.65       1956.70        77.35 o                         
   7  -5   8       3741.41       4346.18       168.75 o                         
   8  -4   8       4104.29       4873.55       205.30 o                         
   6  -3   8       2107.90       2651.23       116.80 o                         
   6  -4   7       2415.17       2779.52       118.52 o                         
   4  -1   4       1983.76       2038.08        80.17 o                         
   6  -4   5       1335.75       1663.19        86.17 o                         
   5  -2   8       1543.56       2000.65        92.56 o                         
   9  -2  11       5223.25       4534.53       247.50 o                         
   9  -6   9       6644.34       6918.84       325.42 o                         
   5  -2   4       1479.62       1601.98        69.49 o                         
  10  -6  11       7122.13       8241.95       466.82 o                         
   8  -6   8       3275.13       4233.92       205.35 o                         
   5  -2   9       1184.80       1329.28        67.97 o                         
   7  -3   7       1896.18       2049.82       116.36 o                         
   8  -4   7       1740.65       2152.92       136.64 o                         
   9  -2  10       4098.05       3874.60       216.54 o                         
   4  -3   5        625.51        733.58        45.53 o                         
   7  -5  11       1863.01       2303.19       146.84 o                         
   2  -1   3       1141.11       1541.03        86.58 o                         
   9  -4   9       3133.39       3679.20       226.34 o                         
   6  -2   4       1065.29        870.01        56.69 o                         
  10  -5   9       3404.27       3901.08       288.48 o                         
  11  -5   7       4789.13       4364.70       307.98 o                         
   5  -2   7        564.02        775.00        55.03 o                         
   8  -5  13       2059.90       2371.30       254.71 o                         
   5  -1   6        664.91        518.51        40.80 o                         
   7  -4   4       1156.94       1176.67        75.17 o                         
   4  -2   5        416.90        603.86        43.86 o                         
   8  -3  13       2532.60       2480.35       214.64 o                         
   8  -3  10       1937.33       2100.06       150.15 o                         
   6  -2   6        787.92        852.16        67.89 o                         
   6  -4  10        482.80        523.99        70.70 o                         
   5  -3   5        449.99        590.72        49.34 o                         
  10  -3  12       2869.99       3176.13       318.82 o                         
   5  -4   7        595.33        543.52        44.15 o                         
   8  -5  11       1916.48       1997.36       181.28 o                         
   7  -1   6        584.08        614.09        56.50 o                         
   9  -5  15       2104.14       3048.55       306.28 o                         
   6  -3   6        640.88       2145.40        89.08 o                         
  10  -4  13       3044.58       3209.40       340.74 o                         
   8  -6  12       1264.12       1440.16       183.02 o                         
   6  -3   4        419.19        379.98        46.07 o                         
   9  -5   5       1677.21       1439.89       123.81 o                         
   8  -4  10       1587.66       1799.74       146.61 o                         
   8  -4  12       1567.61       1786.36       187.29 o                         
   7  -3  11        522.10       1032.16       121.03 o                         
  11  -2   9       1989.44       2271.78       253.22 o                         
  10  -2  10       1865.87       1905.36       207.69 o                         
   6  -3   9        436.43        448.09        66.07 o                         
   8  -3  11       1282.58       1783.57       169.94 o                         
  10  -4  14       2576.62       2342.00       269.18 o                         
  10  -6  15       2225.99       2722.39       378.86 o                         
   7  -5  10        933.79       1090.53       103.22 o                         
   3  -1   4        165.07        223.64        25.79 o                         
   5  -3   4        392.95        386.88        40.46 o                         
  10  -3  15       3733.30       3137.11       313.91 o                         
   9  -5   9       1711.05       2315.67       227.25 o                         
  13  -4  16       1164.27       2050.60       548.33 o                         
   9  -4  10       1084.72       1340.18       179.04 o                         
   8  -2  11       1136.44       1189.55       126.26 o                         
   9  -3  15       1384.31       1339.67       229.52 o                         
   8  -3   8        861.00        705.59       110.85 o                         
   2  -1   2        319.90        442.30        42.13 o                         
   6  -4   8        532.40        537.17        73.56 o                         
  11  -6  15       3398.93       2662.01       421.96 o                         
  10  -3  16       2913.38       3589.81       458.90 o                         
  13  -2  10       3099.53       3808.21       473.90 o                         
   6  -1   5        285.88        250.69        39.31 o                         
   8  -4  13        590.98        965.61       174.27 o                         
   6  -2   7        335.14        361.65        57.98 o                         
  10  -3  14       2219.34       2300.61       289.14 o                         
  10  -2  12       1928.45       1353.99       191.26 o                         
   8  -2   7        496.82        480.10        87.58 o                         
   4  -3   4        173.24        223.23        24.84 o                         
   9  -7  11       1542.29       1413.68       192.06 o                         
   4  -1   5        180.36        264.79        30.50 o                         
   7  -3   8        280.34        433.07        89.72 o                         
   8  -4   6        481.27        548.51        83.57 o                         
   9  -5  12       1715.54       1380.63       235.63 o                         
   9  -2   7       1081.70        955.13       127.81 o                         
   7  -3  10        576.24        570.49        98.18 o                         
  13  -3  13       3293.09       3128.65       590.45 o                         
   7  -4   6        169.46        201.26        60.23 o                         
   7  -4   9        264.87        292.97        89.10 o                         
   8  -5   6        476.31        508.69        89.31 o                         
  10  -4  12       1775.05       2009.84       302.97 o                         
  13  -4  12       2319.31       3986.35       670.73 o                         
   9  -3  11       1065.83       1359.85       187.73 o                         
  10  -5   6       1369.68       1371.98       187.27 o                         
   9  -3  10        513.72        784.12       172.71 o                         
   9  -7  13       1131.23       1194.80       239.95 o                         
   7  -4   8        518.17        526.26        96.18 o                         
  11  -8  14       2068.93       1454.15       341.41 o                         
   9  -8  13       1800.49       2085.31       263.92 o                         
   9  -4   6        341.37        724.91       121.43 o                         
   9  -4  14        884.77        947.17       203.61 o                         
  11  -3  12       1229.87       1222.07       268.70 o                         
  11  -4  20       2417.45       2100.56       403.85 o                         
   9  -6  13        952.10        957.91       250.52 o                         
  12  -6  12       2213.87       2124.50       406.34 o                         
  11  -9  14        571.79        918.29       317.58 o                         
   3  -1   2         84.66        127.46        18.54 o                         
   0  -5   3      10206.70      12796.70       155.45 o                         
   0  -3   2       5314.46       6559.85       110.52 o                         
   0  -7   5       8340.52       9910.46       174.13 o                         
   0  -3   1       4027.18       4937.36        90.09 o                         
   0  -4   3       2193.78       2517.25        55.49 o                         
   0  -6   2       2500.00       2623.14        61.76 o                         
   0  -6   3       1892.27       1794.56        54.95 o                         
   0  -4   2       1443.85       1397.56        38.46 o                         
   1  -7   5       2192.41       2261.83        75.05 o                         
   0  -5   1       1061.02       1055.98        34.01 o                         
   0  -7   3       1864.85       1977.89        63.44 o                         
   1  -6   5       1369.43       1309.38        48.41 o                         
   0  -6   5       1059.36       1268.52        49.16 o                         
   0  -8   2       1958.07       1902.20        79.53 o                         
   0 -11   6       7607.90       7425.27       291.12 o                         
   0  -7   6       1643.67       1728.29        74.06 o                         
   0  -8   5       1773.20       1904.33        82.81 o                         
  -1  -9   4       3450.39       3621.86       156.47 o                         
   1  -7   4       1290.76       1299.62        55.80 o                         
   1  -7   3        988.01        907.00        43.41 o                         
   0 -11   3       5075.83       4661.23       206.73 o                         
   0  -7   1        835.08        934.86        44.26 o                         
   1 -11   1       3063.67       2548.97       145.19 o                         
   0  -7   4        877.91        920.70        53.99 o                         
   0 -10   6       2142.81       2460.06       180.72 o                         
  -1 -11   6       4466.80       3785.80       259.40 o                         
   0  -4   4        305.85        367.63        21.59 o                         
   0  -2   2        365.80        430.98        23.79 o                         
   0 -10   4       1602.62       1780.49       135.43 o                         
   0 -11   2       2471.73       2066.30       149.39 o                         
  -1  -9   8       2421.02       2827.11       196.94 o                         
   0 -10   9       1765.67       1806.84       211.64 o                         
   1 -10   2       1005.72       1033.66        96.17 o                         
   1  -8   5        490.53        652.45        59.76 o                         
   1 -11   3       1488.87       1436.75       127.15 o                         
   0 -11   1       1664.08       1946.09       160.18 o                         
   1  -9   3        590.42        566.44        66.08 o                         
   0  -5   2        174.25        148.47        15.43 o                         
   0 -10   5       1147.06       1289.94       139.16 o                         
   0 -11   5       1612.45       1379.73       162.75 o                         
   1 -11   4       1152.14       1207.61       127.73 o                         
   1 -10   3        332.50        402.02        83.45 o                         
   0  -5   4         96.10        139.50        17.30 o                         
  -1  -8   4        540.14        513.68        63.08 o                         
   1  -8   4        383.13        333.34        49.68 o                         
   0  -8   7        472.54        509.53        66.67 o                         
   0  -7   2        314.85        347.74        37.06 o                         
   0  -9   5        761.19       1059.41       106.05 o                         
  -1 -12   3       1914.29       1805.98       231.15 o                         
   0  -9   1        504.22        462.57        57.72 o                         
  -1 -10   5        784.42        840.07       135.65 o                         
   0 -13   4       2169.45       2087.41       260.00 o                         
  -1  -8   3        584.23        606.96        63.68 o                         
   0 -10   2       1034.97        937.42       100.59 o                         
   0 -11  10       1334.81       1646.37       195.10 o                         
   0 -10   1        915.14        872.94        92.41 o                         
   0  -8   6        226.46        376.66        65.54 o                         
   0 -10   3        645.22        721.34       101.46 o                         
   0 -12   5       1490.30       1600.04       195.28 o                         
   0  -8   4        122.76        144.27        36.63 o                         
   0  -9   3        425.60        355.19        63.78 o                         
   1 -10   5        819.01        654.65        98.62 o                         
   1 -11   9       1421.42       1212.04       156.17 o                         
  -1 -10   6        759.48        784.15       132.35 o                         
  -1  -9   2        519.34        489.45        78.26 o                         
   0 -10   8        861.81       1017.49       130.55 o                         
   1  -7   1        215.30        154.38        25.18 o                         
   1  -9   4        326.16        297.51        63.72 o                         
   0  -9   8        323.98        471.12        85.57 o                         
   0  -2   1         58.35         62.91         8.89 o                         
   1 -13   2        795.11        895.88       190.37 o                         
   0 -11   4        139.04        293.97        76.92 o                         
   1 -11   5        346.71        457.39       116.58 o                         
   0 -11   9        607.45       1774.63       275.30 o                         
   0  -9   7        347.93        291.93        71.34 o                         
   0  -2   6       6486.85       5364.63        82.07 o                         
  -1  -2   6       4601.97       4281.00        71.74 o                         
  -1  -3   4       3780.91       2677.40        44.88 o                         
   0  -2   9       5588.73       4665.89        78.17 o                         
  -1  -4   5       4936.52       4930.50        83.28 o                         
   0  -2   7       3152.82       2588.41        52.29 o                         
   0  -3   9       5072.44       4594.02        95.91 o                         
   0  -1   6       1507.72       1230.24        25.47 o                         
  -1  -2   3        783.43        643.67        15.89 o                         
  -1  -2   4        916.23        774.16        19.82 o                         
  -1  -3   5       1737.36       1230.20        32.65 o                         
  -1  -3   6       2183.43       1777.38        46.65 o                         
   0  -3  10       3957.88       3499.68        94.65 o                         
   0  -2  10       2576.42       2266.12        70.94 o                         
   0  -1   4        860.55        698.40        21.00 o                         
   0  -2   8       1034.97        930.67        33.62 o                         
  -1  -2  10       4657.04       3475.51       138.66 o                         
   0  -1  11       2487.52       2300.48        93.01 o                         
  -2  -4   4       2476.35       1968.78        67.14 o                         
  -1  -4   6        986.94        900.90        39.93 o                         
  -1  -2   2        163.95        134.08         6.21 o                         
   0  -1   8        621.92        539.72        26.39 o                         
   0  -2  11       1525.31       1360.53        69.60 o                         
  -1  -3   9       1758.29       1535.05        75.93 o                         
   0  -1   3        851.15        668.06        28.83 o                         
  -1  -5  11       4155.30       3159.68       162.65 o                         
  -1  -2   9       1571.91       1405.43        80.94 o                         
  -1  -3  10       1584.09       1808.18       102.93 o                         
  -2  -5   7       2725.30       1943.50       116.17 o                         
  -1  -3   8       1254.55       1011.45        53.05 o                         
   0  -2  13       2269.47       1650.50       103.42 o                         
   0  -1  12       2247.17       1661.30       118.95 o                         
   0  -4  12       2221.48       1808.39       105.08 o                         
  -1  -4   9       1298.88       1231.67        70.47 o                         
  -2  -5   6       2149.96       1458.62        92.98 o                         
   0  -3  11       1076.57        965.80        70.87 o                         
  -1  -5   7        776.87        954.64        60.92 o                         
   0  -3  12       1079.68       1081.20        80.56 o                         
  -1  -4  10       1106.27       1120.27        89.93 o                         
  -1  -2   7        475.70        515.48        37.00 o                         
   0  -3  13       1560.99       1505.26       107.70 o                         
  -1  -6  11       1659.90       1604.64       136.64 o                         
  -1  -4  17       4566.40       2644.13       359.17 o                         
   0  -3  14       1283.47       1159.55       135.60 o                         
  -2  -5   5        771.17        627.70        60.38 o                         
  -1  -3   7        190.20        224.43        29.33 o                         
   1  -4  18       2493.11       2168.02       220.21 o                         
   0  -1  15       1953.28       1200.12       189.62 o                         
  -1  -7  12       1372.44       1798.70       184.01 o                         
  -1  -6   9        802.67        835.33        94.11 o                         
  -2  -6   7       1112.93        698.59        94.95 o                         
  -1  -4  12        713.41        578.79       106.57 o                         
  -2  -5   9        822.68        684.21       100.08 o                         
   0  -3  16       1391.35        972.88       190.01 o                         
  -1  -6   8        237.74        323.29        81.88 o                         
  -1  -3  12        730.11        808.66       122.14 o                         
  -1  -4   7        143.18        165.77        30.37 o                         
  -3  -7   8       2099.17       1195.47       168.66 o                         
  -1  -7  13       1105.58       1755.29       241.50 o                         
  -2  -8  14       1787.68       1310.42       332.60 o                         
  -1  -6  10        342.36        238.63        65.83 o                         
  -1  -2  11        585.35        432.41        97.40 o                         
  -2  -7   9        501.53        514.31       129.70 o                         
   1  -1   6       6562.40       5243.10        97.02 o                         
   2  -2  10       3810.24       3769.57        85.11 o                         
   3  -1   8       3000.95       2630.48        67.38 o                         
   2  -1  10       1339.00       1273.49        40.54 o                         
   2  -1   6       2415.30       2298.70        70.97 o                         
   4  -1  11       3014.11       2676.19        85.10 o                         
   5  -2  13       4362.60       3704.15       129.28 o                         
   4  -2  12       2930.83       3019.46       105.08 o                         
   3  -2  15       4590.98       4499.86       155.56 o                         
   3  -2   9       1824.84       1955.74        68.58 o                         
   4  -1  13       2076.94       1895.36        77.53 o                         
   2  -2  11       1587.46       1475.72        57.44 o                         
   5  -1  18       8214.96       6743.53       269.03 o                         
   2  -1   8        825.95        743.79        31.83 o                         
   3  -1  13       1776.27       1555.53        73.16 o                         
   3  -2  10       1086.21       1005.56        50.26 o                         
   3  -3  11        939.40       1260.43        68.85 o                         
   4  -4  17       3383.78       3565.63       211.62 o                         
   3  -1  11        914.69        779.98        43.61 o                         
   7  -2  16       4489.69       3284.16       171.16 o                         
   4  -2  17       2516.81       2365.44       167.32 o                         
   3  -1  10        594.26        559.33        34.04 o                         
   1  -1   5        411.67        417.98        22.29 o                         
   5  -3  16       3099.60       2840.13       182.23 o                         
   2  -2   8        469.86        514.01        31.39 o                         
   4  -4  15       2134.20       2499.64       151.84 o                         
   4   0  13       1133.72        969.96        67.24 o                         
   3   0   9        376.32        311.47        21.43 o                         
   6  -2  16       1505.19       1414.27       127.57 o                         
   6  -1  15       2012.54       1465.19       104.07 o                         
   3  -3  13        689.97        760.14        67.53 o                         
   4  -3  17       1632.69       1423.93       149.64 o                         
   5  -1  19       4244.09       2608.34       205.67 o                         
   4  -2  19       1991.03       1737.04       207.40 o                         
   5  -2  15       1292.56       1183.07       109.64 o                         
   4  -1  10        508.88        392.43        32.79 o                         
   5  -5  20       3149.80       2596.57       265.56 o                         
   6  -1  16       2084.57       1652.69       127.73 o                         
   5  -3  15        793.01        770.51       100.25 o                         
   2   0   7         92.14        119.34        11.46 o                         
   6  -4  18       1615.36       1762.49       218.84 o                         
   5  -2  14        879.13        930.03        80.66 o                         
   3  -3  12        471.40        506.51        58.26 o                         
   6  -5  19       1964.79       1579.37       198.98 o                         
   6  -3  20       2533.82       2278.67       274.89 o                         
   7  -2  21       2963.22       1664.51       236.93 o                         
   7   0  20       2631.41       2138.97       238.31 o                         
   9  -3  22       2996.42       2123.56       343.46 o                         
   2  -1   7        167.55        158.67        16.93 o                         
   5  -2  17       1436.05       1014.95       142.13 o                         
   3   0  10        220.93        219.89        24.61 o                         
   5  -1  15        727.60        596.18        80.10 o                         
   4  -3  18       1200.60        953.09       131.52 o                         
   6  -3  21       2051.17       1632.53       294.98 o                         
   4  -3  13        519.76        382.14        59.14 o                         
   3  -2  12        313.56        401.23        50.71 o                         
   5  -4  22       1894.94       1527.40       321.06 o                         
   5  -4  16        526.09        486.43       109.08 o                         
   7  -3  20       1504.91       1751.70       250.07 o                         
   5  -1  12        293.75        194.40        36.02 o                         
   4  -3  15        540.54        538.19        77.33 o                         
   6   0  20       1048.89       1290.50       222.71 o                         
   4  -1  17       1126.63        958.94       147.12 o                         
   4  -2  14        366.77        400.50        60.24 o                         
   5  -3  20        868.75        735.55       172.36 o                         
   4  -4  16        409.40        954.29       165.72 o                         
   4  -2  11          3.13         98.07        34.89 o                         
   4  -4  20       1112.86       1401.85       235.69 o                         
   6  -5  20       1447.02       1082.15       240.68 o                         
   3  -4  20        550.86       1107.67       197.29 o                         
   6  -2  18        541.28        462.78       104.20 o                         
   1   0   3         37.58         40.15         6.48 o                         
   2   0   6       3764.84         24.97         7.64 o                         
   2  -4   5       4953.93       6446.53       148.07 o                         
   4  -6  10       6928.95       7927.67       211.43 o                         
   5  -5   8       3778.23       4633.19       146.25 o                         
   5  -6  10       4721.58       5195.63       187.05 o                         
   4  -6  13       6525.66       6629.90       233.31 o                         
   3  -8  10       3808.52       3409.29       155.77 o                         
   4  -7   7       3432.21       3261.55       129.17 o                         
   4  -8   7       3377.44       3606.02       149.22 o                         
   5  -8  12       7196.22       7383.41       295.76 o                         
   1  -2   2       2822.49       4397.54       184.84 o                         
   4  -6   9       2668.69       2768.57       121.93 o                         
   3  -4   6       1243.42       1459.54        66.00 o                         
   4  -6   6       1659.19       1774.37        90.22 o                         
   3  -6   7       1483.31       1517.97        77.46 o                         
   2  -3   6        948.59       1049.19        46.61 o                         
   2  -6   7       1099.06       1088.47        59.10 o                         
   1  -2   3       1884.48       2330.31       114.20 o                         
   3  -4   7        926.83        971.51        52.53 o                         
   4 -10  11       5191.50       4984.42       289.40 o                         
   4  -7  11       1201.68       1206.07        99.58 o                         
   5  -9   7       2131.14       1862.60       127.90 o                         
   4  -6  12       1369.44       1254.28        99.48 o                         
   4  -5   8        788.33       1094.19        75.58 o                         
   4  -4   7        537.73        602.82        48.55 o                         
   5  -8   7       1908.01       1639.79       127.33 o                         
   3  -8   9       1822.22       1493.07       114.70 o                         
   4  -8  12       3029.80       2814.33       196.75 o                         
   5  -8   8       1289.56       1300.14       105.04 o                         
   4  -8  11       1423.33       1217.27       126.83 o                         
   4  -8  10       1504.72       1257.30       119.67 o                         
   3  -4   5        510.63        505.86        39.90 o                         
   4  -5  10        734.66        844.11        73.39 o                         
   4  -7   9       1086.72       1097.30       101.60 o                         
   2  -4   7        502.03        443.90        35.68 o                         
   2  -5   6        372.16        455.07        38.79 o                         
   3  -6   6        568.71        702.94        57.42 o                         
   4  -7  13       1674.25       1756.06       151.93 o                         
   4  -8   9       1126.86        941.55       100.61 o                         
   5 -10  11       2474.62       1858.47       212.18 o                         
   5  -8   9       1002.93       1207.23       125.44 o                         
   3  -5   7        457.51        588.63        50.51 o                         
   8  -8  14       3772.64       3496.10       273.09 o                         
   3  -4   9        486.89        566.57        46.47 o                         
   6 -10  10       2894.99       2435.31       210.11 o                         
   5 -10  13       2869.87       2248.48       252.74 o                         
   6  -7  10       1478.01       1266.82       133.76 o                         
   5  -9  14       1980.39       2182.91       245.03 o                         
   5  -6   9       1051.73       1076.71        97.20 o                         
   2  -3   4        204.96        243.67        24.08 o                         
   7  -8  12       1895.27       1871.81       214.51 o                         
   4 -11  13       2065.22       2743.78       310.53 o                         
   4  -7   8        386.75        627.34        88.02 o                         
   6  -9   9       1739.13       1595.59       163.99 o                         
   5  -7   9        755.56        652.18        84.34 o                         
   6  -8  14       1267.55       1061.66       153.92 o                         
   4  -8  14       1175.91        960.96       163.23 o                         
   4  -5   7        215.82        355.68        49.64 o                         
   5 -11  13       2284.56       2270.55       313.19 o                         
   5  -6  11        523.23        545.95        96.33 o                         
   4  -5  11        468.36        337.61        59.96 o                         
   4 -11  11        939.13       1006.96       186.40 o                         
   3  -8   8        411.06        522.62        80.26 o                         
   5 -13  13       3336.50       2586.95       363.54 o                         
   9 -11  15       2498.09       2513.04       471.78 o                         
   8  -8  13        754.56        800.06       169.85 o                         
   6  -8  12       1252.51       1027.90       164.34 o                         
   6  -9  14       1220.56       1422.72       212.54 o                         
   6 -10  14        854.89       2519.76       315.04 o                         
   5 -10  14          1.51       1351.67       292.49 o                         
   7  -9  13        824.40       1353.29       248.64 o                         
   3  -3   5        118.97        154.88        21.74 o                         
   5  -7  10        457.75        265.98        62.94 o                         
   3  -9  10        344.47        557.98        90.58 o                         
   6 -10  12       1160.38       1024.37       234.13 o                         
   6  -9  12        344.50        358.66       129.95 o                         
   5 -10  12        681.78       1089.30       268.70 o                         
   3  -5   5         69.15        119.76        25.78 o                         
   4 -12  13       1536.19       1067.50       197.95 o                         
   8 -12  15       3553.18       2016.00       463.02 o                         
   2  -3   5         90.21        110.33        16.43 o                         
   5  -6   8        230.43        248.84        60.11 o                         
   7 -12  10       1440.75       1085.04       280.57 o                         
   7 -10  12       1276.69       1357.05       260.56 o                         
   5  -9  13        716.48        762.61       154.69 o                         
   2  -5   5         14.50         56.90        16.12 o                         
   2  -2   3       1402.35         69.04        23.48 o                         
   0  -5   7       6823.14       9411.66       172.50 o                         
   0  -4   6       4193.56       6084.02       131.30 o                         
   1  -5  12       7362.37      10694.97       283.87 o                         
   1  -3   8       2856.35       3973.81       106.61 o                         
   1  -4  12       3951.65       4045.44       118.17 o                         
   1  -6  12       7670.89      13441.73       369.95 o                         
   1  -7   9       5347.46       5940.65       170.75 o                         
   2  -4  12       4034.70       4709.98       145.47 o                         
   0  -3   4       1364.44       1709.63        50.04 o                         
   1  -2   6       2003.32       2269.15        68.10 o                         
   0  -4   7       1251.23       1922.87        63.92 o                         
   2  -4  11       2790.92       3954.07       135.44 o                         
   2  -7  11       3824.70       4519.92       160.34 o                         
   1  -6   8       1483.99       1599.03        70.49 o                         
   2  -5  12       1800.35       2508.84       145.61 o                         
   1  -3  10       1053.90        988.32        54.12 o                         
   2  -8  11       2130.84       2094.28       121.11 o                         
   1  -3   9        885.61        980.27        51.92 o                         
   1  -7  10       1953.33       2023.68       122.59 o                         
   1  -6  15       4074.68       4386.61       268.91 o                         
   1  -5   7        679.47        699.19        38.31 o                         
   1  -8  11       2304.05       2247.99       164.80 o                         
   1  -4   8       2082.68        842.99        55.15 o                         
   1  -2   5        371.26        520.50        32.44 o                         
   0  -6  10       1211.34       2077.22       141.02 o                         
   0  -6   8        677.21        754.77        62.86 o                         
   3  -5  13        820.09       1021.09        96.23 o                         
   2  -4   9        501.51        528.24        40.10 o                         
   2  -5  15       1973.30       2202.38       167.35 o                         
   2  -7  16       3966.76       5780.96       443.20 o                         
   1  -5  10        866.45       1209.63        90.35 o                         
   1  -3   6       3922.37        477.57        35.53 o                         
   1  -8  13       1767.57       2433.41       229.95 o                         
   2  -5  11        672.06        601.54        60.44 o                         
   1  -5   8        637.08        561.28        47.58 o                         
   1  -5   9        703.18        628.30        58.39 o                         
   3  -6  15       1183.00       1629.56       186.53 o                         
   1  -3  11        512.25        428.52        38.67 o                         
   0  -5   8        395.21        599.25        64.23 o                         
   1  -4   7       2792.79        305.75        36.90 o                         
   3  -6  14       1220.84       1172.74       153.84 o                         
   0  -7  12        587.54       1088.42       149.98 o                         
   0  -9  14       2086.20       2426.25       366.87 o                         
   1  -6  11        646.66        989.55       108.87 o                         
   2  -5  10        636.32        445.02        54.64 o                         
   2  -5  14       1176.20       1406.56       146.53 o                         
   1  -4  11        268.48        255.31        59.48 o                         
   1  -9  14       2004.47       2481.42       265.38 o                         
   1  -4   9        228.36        462.41        62.71 o                         
   1  -8  17       2085.86       2536.61       429.78 o                         
   1  -9  12        715.67        797.12       175.23 o                         
   3  -7  15        819.53        573.31       134.73 o                         
   1  -4  13        245.95        416.33        65.08 o                         
   2  -6  14       1219.97       2012.20       248.09 o                         
   2  -6  18       2011.69       1676.22       236.01 o                         
   1  -8  12        851.66       1411.76       192.17 o                         
   2  -9  18       1385.91        790.77       354.97 o                         
   2  -5  13        297.54        656.13       122.95 o                         
   0  -7  13        601.21       1004.52       196.65 o                         
   1  -7  12        199.32        378.12       115.99 o                         
   2  -9  13        735.70        500.08       115.40 o                         
   2  -6  19       1069.30       1049.63       226.32 o                         
   1  -3   7         83.49        312.98        36.47 o                         
   3 -10  15       1475.48        960.09       215.98 o                         
   0  -7  11        223.80        679.47       175.20 o                         
   3  -3  -5       5338.22       4854.61        89.26 o                         
   2  -5  -5       4704.12       9271.39       171.40 o                         
   4  -4  -3       4231.19       4261.80        82.18 o                         
   3  -4  -5       4311.84       6008.00       120.53 o                         
   3  -7  -5       4727.79       7039.62       144.32 o                         
   5  -5  -4       3709.41       4024.40        94.24 o                         
   3  -6  -8       3728.13       4841.29       114.57 o                         
   2  -6  -8       3117.54       3607.43        87.31 o                         
   4  -6  -5       3609.80       5522.01       130.75 o                         
   3  -4  -7       3278.36       3558.29        85.72 o                         
   2  -3  -5       3890.28       4238.89       100.32 o                         
   4  -7  -8       4581.33       6434.49       164.44 o                         
   2  -4  -4       2974.36       4345.35       108.02 o                         
   5  -7  -7       5137.32       6786.07       189.91 o                         
   4  -4  -4       1867.20       1801.23        50.75 o                         
   6  -6  -5       4297.57       3927.25       116.88 o                         
   4  -7 -12       5259.64       6041.63       188.11 o                         
   5  -6  -6       2618.17       3338.51       103.45 o                         
   6  -6 -10       4335.06       4218.48       142.75 o                         
   3  -4  -8       1415.35       1432.73        47.25 o                         
   5  -7  -9       2883.14       3844.31       149.56 o                         
   7  -7 -10       4501.78       3903.26       180.03 o                         
   5  -7  -5       2490.32       3486.59       130.57 o                         
   2  -4  -6       1350.80       1635.60        54.97 o                         
   3  -8  -9       2264.66       2763.38       102.88 o                         
   3  -3  -4        942.23        872.89        31.17 o                         
   2  -2  -2       1736.93       1537.67        51.99 o                         
   5  -7 -13       4733.84       4964.39       184.00 o                         
   6  -8 -11       5467.18       5920.61       238.23 o                         
   2  -4  -5       1026.43       1265.47        47.48 o                         
   3  -5  -3       1193.56       1641.10        56.35 o                         
   4  -9 -11       3299.79       3407.89       149.48 o                         
   5 -11  -7       3920.10       4697.96       202.73 o                         
   4  -4  -7        984.80        876.28        35.58 o                         
   3  -6  -5        961.86       1233.41        53.35 o                         
   4  -6  -8       1523.84       2036.29        88.41 o                         
   3  -5  -6        826.37       1242.38        51.51 o                         
   1  -3  -4        794.95       1049.78        43.90 o                         
   2  -3  -4        711.61        974.60        44.06 o                         
   4 -10 -10       2925.68       2989.84       156.95 o                         
   3  -5  -4        665.27       1001.45        45.63 o                         
   4  -5  -9       1152.81       1319.08        59.27 o                         
   6  -6  -9       2360.62       1937.46        96.46 o                         
   4  -5  -4        809.71       1090.27        50.20 o                         
   3  -7  -9       1016.62       1066.07        64.26 o                         
   5  -6 -10       1436.80       1681.87        90.89 o                         
   5 -10  -8          8.68       2311.07       144.58 o                         
   2  -2  -3        655.11        566.88        26.29 o                         
   3  -7  -6        837.28       1074.22        58.43 o                         
   7  -9 -11       3672.36       4275.10       271.91 o                         
   4  -9  -8        267.51       1666.24       104.25 o                         
   4  -6  -6        890.01        974.94        63.63 o                         
   3  -4  -6        560.08        596.99        34.32 o                         
   6 -11 -13       3286.22       4611.63       337.38 o                         
   5  -6  -7        804.05        950.16        65.34 o                         
   5  -8 -12       1942.63       2511.63       164.57 o                         
   1  -2  -2       1039.04       1745.63        93.33 o                         
   5  -5  -7        915.42        730.30        45.62 o                         
   5  -5  -8        773.01        697.38        50.74 o                         
   5  -5  -5        703.83        684.71        41.83 o                         
   3  -4  -3        376.17        525.27        31.15 o                         
   4  -6  -9       1021.15       1248.93        78.13 o                         
   6  -8  -7       1932.59       2398.48       155.61 o                         
   4  -8  -5       1026.41       1160.10        71.11 o                         
   4  -7  -7        811.94       1084.04        76.70 o                         
   7  -8 -11       2743.06       2989.74       211.15 o                         
   3  -9 -12       1066.63       1035.56        89.70 o                         
   6  -9 -13       2998.12       3661.19       253.38 o                         
   4  -7  -4        635.62        781.06        50.89 o                         
   4  -7 -11       1401.92       1593.28       102.55 o                         
   4  -5  -5        411.73        594.72        40.63 o                         
   1  -2  -3        568.64        792.32        46.86 o                         
   5  -7 -10       1017.61       1394.01        98.96 o                         
   4  -5  -6        373.45        426.35        39.37 o                         
   4  -8  -8        942.52        989.16        83.15 o                         
   4  -8  -9       1037.66       1262.73        89.89 o                         
   5 -12 -10       3431.44       3054.48       215.15 o                         
   4  -9  -6        815.67        911.28        73.96 o                         
   8 -10  -8       3435.67       4112.78       315.40 o                         
   8  -8  -6       2279.60       2370.19       163.43 o                         
   6  -8  -8       1798.25       1825.64       145.63 o                         
   4 -10 -12       1120.10       1361.77       129.60 o                         
   5  -6  -5        496.47        617.55        56.53 o                         
   4 -11 -14       1502.55       1819.01       163.25 o                         
   4  -4  -5        321.27        322.50        25.99 o                         
   1  -1  -1       4614.75       2799.52       180.98 o                         
   6 -11  -9       1521.26       1764.34       165.05 o                         
   7  -8 -10       1680.81       1670.40       161.27 o                         
   6 -12 -16       4454.58       4194.37       395.74 o                         
   3  -4  -4        314.99        360.85        28.22 o                         
   5  -6 -12        874.54        778.20        77.33 o                         
   7  -7  -7       1052.71       1126.77       124.67 o                         
   6  -9  -9       1304.07       1605.54       163.24 o                         
   6  -8  -9        255.66       1382.77       153.45 o                         
   5  -7  -6        733.42        625.60        89.36 o                         
   4  -7  -5        373.49        478.89        50.10 o                         
   2  -5  -6        219.32        270.75        24.72 o                         
   6 -10  -7       1973.80       2184.92       174.11 o                         
   8  -9  -7       1484.25       1612.55       221.91 o                         
   6 -10 -10       2095.81       2226.40       219.56 o                         
   6 -12  -7        844.69       1351.65       172.04 o                         
   5  -9 -14       1283.59       1333.70       166.95 o                         
   6  -8 -16       1645.81       1694.39       173.89 o                         
   3  -6  -7        280.00        286.22        35.83 o                         
   4  -7  -6        355.65        464.39        48.49 o                         
   4  -8 -11        704.15        766.39        86.58 o                         
   3  -5  -5        221.93        238.58        27.49 o                         
   6  -8  -6        740.33        832.25       117.11 o                         
   3  -5  -9        221.61        253.89        34.25 o                         
   3  -7  -7        214.38        401.06        40.72 o                         
   3  -6  -9        361.66        400.85        46.41 o                         
   6 -10 -14       1256.05       1668.36       228.51 o                         
   3  -3  -3        147.30        105.56        12.76 o                         
   3  -6 -10        235.76        226.49        36.20 o                         
   6 -11 -12       1867.86       2163.75       258.91 o                         
   8  -9 -10       1357.09       1436.80       210.41 o                         
   5  -9 -13       1025.01       1092.27       148.25 o                         
   5  -9  -6        917.63       1006.22        95.36 o                         
   4  -9  -9        799.04       1005.79        98.65 o                         
   4  -9  -7        604.03        736.07        81.26 o                         
   5 -10 -14        963.85       1240.93       194.13 o                         
   5 -11 -12        971.71        930.26       153.34 o                         
   8 -10 -12       1919.64       1747.33       283.52 o                         
   6 -11 -10       1626.60       1624.92       231.94 o                         
   7 -11  -7        997.59       1898.16       278.03 o                         
   8  -9  -8       1006.11       1633.13       198.45 o                         
   2  -3  -3        120.46        154.20        16.43 o                         
   4  -7 -10        230.29        321.30        67.72 o                         
   4  -8 -12        535.90        688.50        87.33 o                         
   7  -9 -10       1788.23       1743.57       210.75 o                         
   5 -13 -13       2323.50       2166.24       270.27 o                         
   4 -11 -16       1425.85       1411.36       167.20 o                         
   6  -9 -11        779.11        913.28       154.25 o                         
   5  -8 -13        506.73        742.18       129.74 o                         
   5  -9  -9        431.71        582.90        99.61 o                         
   8 -11  -7       1759.42       2359.64       286.25 o                         
   6 -10  -6        578.12        856.26       120.63 o                         
   6 -15 -14       2691.17       3632.69       444.59 o                         
   3  -8 -10        230.98        245.39        45.89 o                         
   8  -8 -13        918.26        975.59       176.23 o                         
   6 -11  -7       1371.63       1518.57       184.62 o                         
   4  -6  -7        154.83        239.67        53.93 o                         
   7 -11  -8       1109.93       1387.20       288.81 o                         
   6  -6  -7        185.22        329.69        49.60 o                         
   5  -8 -10        338.87        541.48       108.57 o                         
   5 -10  -9        763.15        864.69       140.94 o                         
   7  -8 -12       1148.87        792.74       152.39 o                         
   4 -10 -13         80.21        835.56       135.48 o                         
   4  -5 -10        196.91        195.02        38.78 o                         
   5 -11 -13        910.09        866.27       188.02 o                         
   9 -10 -13       1399.53       1830.86       328.96 o                         
   7  -8  -6        661.75        631.41       116.86 o                         
   7  -9 -12       1297.50       1233.26       216.43 o                         
   6  -6  -6        304.76        316.68        59.56 o                         
   5  -7  -8        210.11        231.77        59.21 o                         
   9  -9 -15       2631.14       2427.25       305.23 o                         
   4  -9 -14        278.88        595.30       121.78 o                         
   7 -12 -11        847.50        765.02       220.75 o                         
   2  -4  -3         91.39         98.47        14.73 o                         
  10 -10  -8       1442.03       1564.40       333.10 o                         
   7  -8 -17        814.13        511.51       138.67 o                         
   6 -10 -12        547.30        649.53       143.24 o                         
   6  -7  -6        381.61        566.44        93.30 o                         
   7 -12  -7        881.63       1336.69       229.41 o                         
   5  -6 -11        342.40        323.76        53.48 o                         
   7  -8 -15          8.63       1334.24       224.95 o                         
   4  -6 -11        195.62        272.69        62.22 o                         
   6  -9 -12        533.06        756.49       146.43 o                         
   6  -7  -5        245.27        353.27        73.23 o                         
   6 -13  -8        528.54        570.66       140.90 o                         
   5  -2  -3       7291.64       6427.21        97.76 o                         
   5  -2  -2       6795.11       5803.85        93.25 o                         
   3  -1  -1       3926.21       3333.73        53.53 o                         
   3  -2  -5       5826.60       5618.32        91.43 o                         
   4  -2  -6       3128.24       2987.92        61.53 o                         
   4  -1  -8       3122.22       2518.43        55.94 o                         
   5  -1  -9       5090.38       4497.54       100.53 o                         
   4  -3  -9       3553.02       3488.00        76.69 o                         
   2  -1  -2       6222.57       4432.09       100.89 o                         
   5  -3  -7       3297.52       3202.19        82.15 o                         
   4  -3  -6       2202.57       2197.26        57.46 o                         
   3  -1  -5       1172.58       1107.69        29.45 o                         
   4  -1  -6       1479.56       1302.54        35.86 o                         
   7  -2  -2       5012.77       4031.13       113.95 o                         
   4  -2  -4       1139.79       1096.52        36.12 o                         
   3  -1  -6        704.36        663.02        21.67 o                         
   4  -2  -3       1146.70        985.56        32.94 o                         
   5  -1  -4        760.89       1141.75        44.21 o                         
   4  -1  -2        727.03        597.97        20.74 o                         
   3  -1  -2        702.01        663.54        21.30 o                         
   6  -4  -5       2328.51       2103.69        79.41 o                         
   7  -4  -6       4512.47       3818.25       129.96 o                         
   7  -4  -4       3508.41       3096.52       106.59 o                         
   5  -1  -5       1251.11       1188.44        41.27 o                         
   6  -5 -13       4232.85       4342.76       163.92 o                         
   6  -4  -8       2230.24       2193.01        87.71 o                         
   5  -2  -7       1540.72       1445.13        55.83 o                         
   6  -4 -11       3457.38       3244.69       132.31 o                         
   4  -1  -5        631.54        604.83        25.81 o                         
   3  -2  -2       1331.93        980.64        33.82 o                         
   2  -1  -4        630.39        576.00        21.45 o                         
   6  -4  -4       2479.97       2030.90        76.66 o                         
   6  -4  -7       1976.82       2023.95        84.53 o                         
   6  -2  -7       1711.27       1552.03        72.79 o                         
   6  -2  -3       1302.32       1262.18        55.11 o                         
   5  -3  -3        711.01        674.22        34.02 o                         
   3  -2  -3        533.92        665.85        26.94 o                         
   8  -2  -5       4033.56       3790.37       159.03 o                         
   5  -4 -10       1601.74       1471.68        66.54 o                         
   7  -4 -10       3451.34       3614.32       150.02 o                         
   5  -4  -9       1511.84       1364.59        61.98 o                         
   6  -3  -6       1251.70       1260.94        69.56 o                         
   7  -4  -5       2064.72       2189.93       101.01 o                         
   4  -2  -7        601.55        674.14        33.85 o                         
   6  -5 -11       2658.21       2391.21       121.62 o                         
   4  -2  -8        710.12        617.73        33.53 o                         
   5  -3  -5        860.45        849.72        41.72 o                         
   8  -6 -10       4780.70       4350.40       211.56 o                         
   8  -4  -8       3875.93       3238.05       182.93 o                         
   7  -5  -5       2173.23       1762.35        93.14 o                         
   7  -2 -11       3805.50       2823.22       164.39 o                         
   8  -2  -4       3004.85       2485.91       127.11 o                         
   7  -2 -10       2700.74       2182.88       125.85 o                         
   6  -2 -12       2246.68       1793.08       106.40 o                         
   2  -1  -1        523.50        413.93        21.27 o                         
   7  -3  -3       1126.98       1161.91        71.43 o                         
   7  -4 -11       2552.87       2371.80       165.05 o                         
   9  -3  -5       4123.72       3262.53       195.22 o                         
   4  -3  -4        495.62        412.09        23.04 o                         
   6  -2  -5       1143.61        935.57        53.98 o                         
   7  -5  -9       2100.78       2192.67       121.05 o                         
   6  -4 -10       1144.40       1316.62        85.44 o                         
   2  -1  -3        195.11        216.53        13.14 o                         
   6  -5 -10       1122.24       1216.59        88.96 o                         
   7  -3 -13       1959.00       2219.65       170.04 o                         
   8  -2  -6       2159.74       1718.48       142.21 o                         
   4  -2  -2        296.61        268.83        17.71 o                         
   4  -1  -4        211.44        220.22        15.78 o                         
   4  -1  -7        408.23        333.56        23.85 o                         
   7  -3  -8       1496.39       1394.15       103.03 o                         
   8  -5  -5       1921.83       1493.85       124.99 o                         
   5  -4  -5        549.16        482.06        41.09 o                         
   9  -6 -12       4195.03       3797.62       263.71 o                         
   9  -5  -5       2826.75       2617.40       177.44 o                         
   7  -2  -6        950.69       1006.15        92.79 o                         
   4  -3  -7        339.83        353.37        28.60 o                         
   7  -2 -13       1859.14       1880.65       172.90 o                         
   8  -4 -11       1617.76       1609.09       166.34 o                         
   8  -4 -12        817.82       1310.67       161.97 o                         
   7  -3 -11       1533.18       1100.27       114.40 o                         
   9  -6  -6       3033.85       2153.42       198.56 o                         
   8  -4  -7       1617.14       1208.53       111.59 o                         
   8  -2 -10       2010.11       1731.50       173.60 o                         
   5  -2  -6        302.34        300.16        32.26 o                         
  10  -8 -10       3801.17       2377.53       292.04 o                         
   9  -7 -14       3164.03       2857.68       292.29 o                         
   8  -5  -7       1553.22       1466.61       145.46 o                         
   7  -5  -6        855.44        823.55        81.56 o                         
   5  -4  -7        383.14        349.92        39.72 o                         
   4  -3  -8        263.01        277.44        26.95 o                         
   9  -6  -5       2490.72       1513.26       157.15 o                         
   8  -5 -15       2178.07       2288.07       260.02 o                         
   8  -3  -9       1651.26       1290.85       145.69 o                         
   6  -2 -10       1076.07        905.23        85.58 o                         
   8  -4  -6        881.86        891.55       121.71 o                         
   8  -5  -9       1478.77       1211.48       128.47 o                         
   6  -3 -13        591.20        653.42        86.20 o                         
   7  -4 -13       1042.87       1153.30       130.95 o                         
   6  -3 -11        585.14        459.56        70.14 o                         
   8  -3 -14       2503.05       2242.61       245.98 o                         
   4  -2  -5        152.23        178.64        21.21 o                         
   4  -3  -3        192.57        155.45        19.42 o                         
   9  -6  -8       1681.35       1575.72       177.55 o                         
   5  -3  -8        135.59        254.69        38.46 o                         
   7  -2  -5        296.83        495.52        68.53 o                         
   8  -4  -4        727.64        868.23       105.18 o                         
   7  -4 -15        933.35        644.47       141.45 o                         
   5  -3 -11        239.27        212.04        41.30 o                         
   8  -3 -11       1263.59        962.25       154.31 o                         
   7  -3 -14        410.06        898.94       144.81 o                         
   7  -2  -4        252.26        300.04        65.45 o                         
   5  -4  -6        102.45        181.15        30.43 o                         
   7  -4 -12        561.58        618.03       137.43 o                         
   6  -3  -9        426.47        441.00        64.35 o                         
   8  -4 -10        618.31        511.67       116.56 o                         
   8  -6  -5         46.55        458.84        97.20 o                         
   8  -3  -6        328.70        315.45        84.11 o                         
   8  -6 -12        583.63        815.51       144.78 o                         
   3  -1  -4         37.31         62.75        10.37 o                         
   5  -1  -8        115.64        178.05        33.24 o                         
   7  -4 -14        295.51        737.02       135.28 o                         
   7  -3  -7        479.50        469.25        70.63 o                         
   6  -4 -13        327.43        380.93        85.48 o                         
   7  -3 -12        527.38        433.17        84.44 o                         
   5  -2  -8        171.56        132.16        25.88 o                         
  10  -6  -5        923.17        617.80       136.37 o                         
   9  -3  -9        735.61        607.57       140.93 o                         
  10  -5  -8        727.34        846.74       156.74 o                         
   3  -2  -4          0.03         51.69        12.33 o                         
   4   0  -5      14346.47      13673.51       125.88 o                         
   4   0  -2       9879.21       9248.02        86.90 o                         
   3   0  -2       4837.50       4772.46        48.82 o                         
   3   0   2       3559.07       3238.77        38.08 o                         
   3   0  -6       5082.88       4704.40        57.32 o                         
   1   0   1        523.77        471.79         5.90 o                         
   5   0   0       8887.76       8882.78       122.20 o                         
   2   0   0        936.36        942.17        14.83 o                         
   3   0  -3       1552.72       1559.03        26.48 o                         
   2   0  -2       1340.80       1259.90        21.02 o                         
   3   0  -7       2210.15       2095.76        38.18 o                         
   4   0  -4       2397.59       2315.28        45.03 o                         
   3   0   1       1082.24       1062.44        21.13 o                         
   3   0  -1        862.91        829.64        17.14 o                         
   4   1  -6       5537.00       5071.06       114.12 o                         
   3   0   0        677.71        693.64        15.90 o                         
   3   1  -4       2265.39       2110.10        51.18 o                         
   4   0   0       1220.62       1349.11        32.65 o                         
   5   0  -2       2899.05       2730.17        66.58 o                         
   4   0  -9       3703.26       3293.88        80.12 o                         
   2   0   2        358.66        329.77         8.03 o                         
   4   1  -2       3712.61       3249.75        86.17 o                         
   5   1  -5       7309.67       6058.69       159.48 o                         
   2   1  -7       2415.94       2007.33        56.48 o                         
   4   0  -8       2775.95       2549.82        66.00 o                         
   3   1 -11       7658.93       5978.77       160.46 o                         
   2   0  -3        519.67        497.04        12.53 o                         
   6   0  -2       3854.44       3878.83       108.41 o                         
   4   0   3       1924.50       1632.90        54.38 o                         
   2   1  -6         82.73       1161.36        40.34 o                         
   7   0  -4       6522.14       5687.05       184.57 o                         
   2   0   1        170.24        173.16         5.58 o                         
   6   0  -3       3154.84       2918.30        99.22 o                         
   3   0  -4        502.32        487.72        16.76 o                         
   3   1  -9       2620.75       2442.53        92.11 o                         
   5   1  -6       3807.85       3246.60       124.87 o                         
   6   0   1       3589.68       3509.16       128.62 o                         
   4   1  -5       2078.90       2005.89        75.34 o                         
   5   0   2       1846.57       1804.73        67.49 o                         
   8  -1  -2       6115.37       4912.55       183.80 o                         
   5   0   1       1331.66       1296.23        56.85 o                         
   4   1 -11       2956.43       2562.14       142.85 o                         
   2   1  -5        491.50        430.15        25.97 o                         
   5   1  -3       2023.35       1754.79        88.07 o                         
   7   1  -3       4047.83       3483.43       230.94 o                         
   6   0 -13       4447.19       3456.10       194.04 o                         
   6   1  -7       3495.50       2607.21       162.16 o                         
   1   0  -2        190.81        175.22         8.29 o                         
   9  -1  -1       4783.80       4229.51       242.62 o                         
   4   1  -3        700.85        619.88        49.93 o                         
   8   0  -3       3433.69       3439.12       209.73 o                         
   6   1   0       2873.36       1784.56       153.04 o                         
   6   1  -6       2771.45       1956.57       137.27 o                         
   5   1  -2       1568.66       1252.64        87.57 o                         
   7   0   1       2093.22       2024.99       148.13 o                         
   5   0   4       1440.32       1208.89        98.11 o                         
   6   0   3       1700.20       1469.30       113.96 o                         
   8   0   1       3416.38       3046.57       230.40 o                         
   4   1   0       1150.71        880.21        72.33 o                         
   6   0  -1       1073.02       1109.60        81.42 o                         
   6  -1  -1        497.95        550.41        44.82 o                         
   2   0  -4         99.25        103.92         7.18 o                         
   7   1 -12       5522.83       3616.54       283.32 o                         
   3   1  -2        364.19        306.80        30.28 o                         
   5   0  -4        572.64        440.13        40.62 o                         
   2   1  -8        805.66        566.85        44.30 o                         
   7   0  -8       2262.40       1940.00       144.12 o                         
   7   0   2       1949.72       1526.20       154.33 o                         
   4   0   4        657.62        652.78        60.21 o                         
   5   0  -8        631.67        568.09        57.80 o                         
   6   0   0        861.35        747.17        78.26 o                         
   2   1  -4        274.07        216.11        20.08 o                         
   4   0  -7        270.62        250.98        30.26 o                         
   7   0   0       1278.69       1203.87       140.06 o                         
  10  -1  -7       2490.01       2213.32       288.78 o                         
   8   0 -13       3318.86       2263.98       257.96 o                         
  12  -2  -1          2.27       2671.96       402.30 o                         
   7   1  -8       3308.37       2039.42       202.12 o                         
   5   0  -7        370.87        437.20        46.79 o                         
   9   0  -5       3708.23       3046.92       304.97 o                         
   7   0  -1        790.11       1117.04       120.08 o                         
   5   0   5        922.99        743.98       109.38 o                         
   3   0  -5         99.63        139.90        14.83 o                         
   3   1  -8        303.57        209.55        39.96 o                         
   5   0  -9        531.04        500.99        64.19 o                         
   6   1  -2        842.41        747.32       109.78 o                         
   5   1 -14       1608.03        989.68       179.34 o                         
   8   0  -7       2494.56       2224.92       262.10 o                         
   4   0   1        166.79        189.32        26.95 o                         
   8   0  -9       1766.44       1779.90       230.32 o                         
   4   0  -3         97.25         91.62        18.98 o                         
   5   1 -10        576.26        602.79       111.49 o                         
   8   0  -2        950.40        687.22       136.90 o                         
   6   0   2        514.47        499.61        89.34 o                         
   7   0  -7        872.17        668.29       122.06 o                         
   6   0  -9        341.85        365.30        84.86 o                         
   4   1 -10        409.40        293.47        85.37 o                         
   8   1  -8       1023.22        854.73       176.24 o                         
   8   0  -6        402.55        400.29       115.48 o                         
   8   0 -14       1199.32       1044.98       205.17 o                         
   6   0  -6        370.64        384.34        62.55 o                         
   9   0  -8       1607.92        723.16       212.17 o                         
  -2  -2   1       3242.74       4696.31        52.66 o                         
  -2  -2  -1       3167.30       3311.83        41.45 o                         
  -2  -3   1       4477.81       3983.93        54.13 o                         
  -1  -1   0       3018.35       3369.53        48.57 o                         
  -3  -4   1       3259.59       3652.60        71.62 o                         
  -1  -2   3        783.43       1053.57        22.58 o                         
  -2  -4   4       2476.35       3213.38        72.79 o                         
  -1  -2   4        916.23       1013.59        28.70 o                         
  -4  -3  -2       4715.49       5269.89       151.34 o                         
  -4  -3  -3       4058.19       5373.54       152.61 o                         
  -3  -2  -4        987.67       1238.14        37.92 o                         
  -4  -4  -1       3408.69       4383.49       131.09 o                         
  -3  -3  -1        971.97       1332.08        40.91 o                         
  -3  -2  -3       1079.28       1399.66        43.89 o                         
  -4  -5   1       3550.29       4005.81       131.61 o                         
  -3  -4   0       1307.75       1336.90        40.89 o                         
  -3  -3   0        933.62       1548.92        48.49 o                         
  -5  -5  -4       3965.97       4775.98       155.20 o                         
  -4  -4  -4       1347.32       1748.49        60.23 o                         
  -3  -3  -2        668.44        798.72        31.05 o                         
  -4  -3  -4       1738.95       2279.28        97.33 o                         
  -3  -3  -3        401.79        493.11        22.51 o                         
  -3  -5   4       1648.48       1958.16       104.41 o                         
  -5  -5   0       3098.82       5018.25       245.91 o                         
  -6  -7  -4       4822.04       4351.51       229.59 o                         
  -5  -4  -4       2077.44       2794.81       168.73 o                         
  -5  -6   0       2758.41       2714.23       174.91 o                         
  -1  -2   2        163.95        218.14        10.44 o                         
  -1  -1   1         28.59         42.67         3.14 o                         
  -3  -3   3       1415.87       1513.47       120.70 o                         
  -6  -6  -2       2909.44       3415.73       296.79 o                         
  -2  -3   5        854.28        960.41        84.73 o                         
  -4  -3  -1       1113.38       1319.88       120.77 o                         
  -4  -4   0        714.17       1186.43        94.43 o                         
  -5  -7   1       2842.34       2570.14       180.91 o                         
  -3  -4   5       1745.54       1974.31       173.61 o                         
  -4  -6   2        964.03        973.14        89.87 o                         
  -2  -3   3        284.55        396.82        30.88 o                         
  -4  -5   4       1491.99       2335.05       224.10 o                         
  -4  -6   4       1049.14       1209.24       184.04 o                         
  -3  -2  -1        457.52        497.17        47.99 o                         
  -5  -6   2       2468.39       3058.85       276.82 o                         
  -3  -4   4        782.75       1045.71       126.61 o                         
  -3  -2  -2        344.73        371.35        35.65 o                         
  -6  -5  -5       2181.86       2539.03       274.12 o                         
  -6  -7   0       3125.68       3669.46       304.54 o                         
  -1  -1  -1        144.51        148.72         8.93 o                         
  -5  -6  -4        788.72        740.37        73.22 o                         
  -5  -3  -6       1739.18       1887.61       227.66 o                         
  -4  -7   4       1134.76       1428.77       157.75 o                         
  -4  -6   3       1075.22       1232.82       122.73 o                         
  -6  -7  -1       2012.52       2084.69       239.37 o                         
  -5  -7   2       1547.11       1346.10       183.14 o                         
  -7  -8   0       3872.13       4390.12       448.64 o                         
  -4  -5  -1        325.19        395.91        48.09 o                         
  -4  -5   0        300.76        454.74        63.91 o                         
  -3  -3   2        495.28        701.70        70.25 o                         
  -4  -5  -2        482.12        445.82        44.98 o                         
  -7  -7  -5       3072.36       2933.13       345.93 o                         
  -3  -5   3        376.04        423.75        49.43 o                         
  -5  -8   2       1787.27       1499.31       169.70 o                         
  -4  -4   1        428.89        320.51        73.33 o                         
  -5  -4  -3        532.60        709.94       152.72 o                         
  -4  -7   3        834.33        666.34        85.96 o                         
  -2  -4   7        773.02        804.88       145.47 o                         
  -6  -8   1       1741.34       1337.44       270.01 o                         
  -3  -4  -1        152.95        148.25        20.04 o                         
  -7  -7  -1       4477.03       4470.27       569.28 o                         
  -5  -6  -1        284.50        239.78        68.87 o                         
  -5  -7   0        489.06        501.04       108.09 o                         
  -6 -11   6       2336.02       1681.87       330.26 o                         
  -5  -9   6       1447.42        611.74       213.52 o                         
  -5  -5  -3        190.98        217.55        68.22 o                         
  -2  -4   0       2279.52       2316.24        46.03 o                         
  -2  -4  -1       3642.05       3221.93        65.65 o                         
  -3  -5  -2       1763.05       2197.36        56.11 o                         
  -3  -5  -1       2906.40       2459.05        58.90 o                         
  -2  -5   1       1907.25       2063.03        46.96 o                         
  -2  -6   1       2992.66       2944.23        68.04 o                         
  -2  -5   0       1621.37       1838.70        45.99 o                         
  -3  -7  -2       3385.06       3386.62        88.95 o                         
  -2  -5  -1       1485.34       1448.07        42.07 o                         
  -3  -6   0       1762.14       1966.25        57.45 o                         
  -2  -7  -1       2219.24       2169.40        68.39 o                         
  -2  -4  -2       1474.98       1187.16        36.06 o                         
  -1  -3  -2       4003.06       3712.39       108.45 o                         
  -3  -6  -4       1722.60       1453.00        47.71 o                         
  -2  -6  -3       1741.48       1670.27        53.71 o                         
  -3  -7  -3       2159.48       2310.75        74.83 o                         
  -5  -8  -3       6320.05       5148.38       173.24 o                         
  -2  -7  -3       1991.35       1917.70        62.14 o                         
  -2 -10  -1       3950.19       4027.78       134.38 o                         
  -2  -5   2        901.49        915.74        32.10 o                         
  -1  -2   0       1625.18       1507.77        47.86 o                         
  -3  -6   1       1547.66       1611.52        59.08 o                         
  -2 -10   0       3235.90       3305.68       120.80 o                         
  -1  -4   0        953.61       1009.55        36.86 o                         
  -1  -3   1        703.25        753.01        26.78 o                         
  -2  -7   1       1146.99       1342.19        59.53 o                         
  -4  -8   2       3514.02       3046.50       134.64 o                         
  -3  -8   2       1794.66       1873.17        93.83 o                         
  -3  -8  -2       1638.60       1665.28        72.82 o                         
  -6  -9  -6       5768.96       4502.02       198.00 o                         
  -4  -9  -3       2504.17       2303.47       111.68 o                         
  -4  -8  -2       1840.79       1925.17       110.72 o                         
  -1  -2  -1       2217.94       1481.66        61.78 o                         
  -4  -7  -4       1443.84       1427.20        69.84 o                         
  -2  -6  -1        761.62        797.17        37.99 o                         
  -2  -6  -4        802.63        731.98        35.32 o                         
  -6  -9  -7       6323.73       4290.77       199.53 o                         
  -2  -8   0       1260.42       1181.15        60.15 o                         
  -4  -7  -1       1522.53       1257.62        74.84 o                         
  -4  -9  -7       2183.25       1965.88       105.23 o                         
  -4  -9   0       2356.54       2254.08       118.92 o                         
  -3  -9  -2       1551.30       1510.36        91.01 o                         
  -3  -9   0       1258.22       1443.30        97.36 o                         
  -4  -6  -4        862.66        651.45        41.16 o                         
  -4  -9   1       2270.76       2220.55       142.32 o                         
  -1  -3  -1        473.94        480.94        26.17 o                         
  -3  -8  -6        819.93        857.42        53.44 o                         
  -4  -9  -6       1603.63       1552.97        97.61 o                         
  -4  -9  -1       2039.34       1920.79       126.79 o                         
  -4 -10  -7       2064.55       1660.97       116.98 o                         
  -3  -7  -1        595.74        593.22        46.71 o                         
  -5 -10  -1       3095.86       2580.30       193.23 o                         
  -3 -10  -1       1584.03       1579.50       123.71 o                         
  -1  -3   0        319.55        355.41        20.62 o                         
  -3 -10   0       1126.73       1382.54       111.62 o                         
  -2  -4   1        148.76        156.23        14.75 o                         
  -4  -9  -2       1233.88       1500.40       117.34 o                         
  -2  -6   0        350.82        520.61        32.46 o                         
  -4  -9   2       1613.83       1240.14       135.94 o                         
  -3 -12   0       2475.63       2521.81       194.59 o                         
  -1  -6   0        346.07        362.44        26.05 o                         
  -2  -6  -2        265.17        287.97        25.77 o                         
  -4 -10  -1       1146.77       1262.51       122.41 o                         
  -3 -10  -5        729.42        712.21        80.11 o                         
  -3 -12   2       2787.16       2456.35       212.22 o                         
  -3  -6  -1        204.40        292.25        27.84 o                         
  -3 -10  -4        870.39        720.69        85.02 o                         
  -6 -11  -5       2034.68       1840.50       206.47 o                         
  -4 -12  -3       1488.74       1584.01       164.79 o                         
  -4 -12  -2       2901.63       2287.07       201.77 o                         
  -2  -9   1        352.04        459.19        61.66 o                         
  -3  -7  -4        382.79        324.63        34.77 o                         
  -3  -8  -3        498.29        496.52        50.17 o                         
  -4 -14  -5        182.04       1974.25       223.67 o                         
  -3  -9   3        753.97       1040.03       110.51 o                         
  -3 -13  -1       1824.49       1723.92       190.50 o                         
  -5  -8  -2        891.92        823.84        98.25 o                         
  -2  -8  -1        346.40        363.52        41.27 o                         
  -2  -7   0        226.24        240.26        32.94 o                         
  -3 -11  -1       1089.79       1155.30       116.51 o                         
  -3 -10   1        824.49        916.07        98.51 o                         
  -4 -10   1       1308.88       1142.87       130.71 o                         
  -3  -8   1        445.55        459.60        54.88 o                         
  -6 -10  -5       1668.06        963.76       177.38 o                         
  -4 -11  -4        913.44        711.13       117.00 o                         
  -5  -9  -1        687.30        997.10       113.14 o                         
  -2  -6   2        246.26        237.90        28.37 o                         
  -1  -5   0        149.04        152.17        15.42 o                         
  -5 -10  -6        754.56        723.03       104.92 o                         
  -5  -8  -4        627.48        458.11        73.52 o                         
  -3  -7   0        303.68        374.46        45.37 o                         
  -3  -5  -4        185.26        140.62        17.56 o                         
  -4 -15  -3       2383.80       2143.13       293.78 o                         
  -3  -9  -4        508.86        537.88        69.56 o                         
  -3 -13  -3       1312.85       1464.98       172.51 o                         
  -5 -11  -8       1427.87       1037.41       148.02 o                         
  -4  -8  -6        416.16        395.35        58.53 o                         
  -3  -5  -3         92.24         82.09        18.22 o                         
  -5 -12  -2       1489.76       1404.04       223.28 o                         
  -2  -5  -3        131.69        105.49        13.66 o                         
  -4 -12  -5        889.29       1420.64       190.53 o                         
  -4 -15  -4       1968.16       1537.58       260.75 o                         
  -3 -11  -3        706.12        844.50       102.43 o                         
  -2  -3  -2         50.90         50.82         7.17 o                         
  -5 -11   1        427.34        917.80       183.93 o                         
  -5 -14  -6       1313.79       1338.98       269.29 o                         
  -2  -5  -4         59.55         66.49        11.27 o                         
  -5 -11  -4       1523.11       1375.10       174.04 o                         
  -5 -13  -9        527.54        894.34       211.65 o                         
  -4 -10  -6        344.11        339.38        69.19 o                         
  -5 -10  -7         18.22        151.90        55.57 o                         
  -3 -13   0        514.90        601.59       127.77 o                         
  -2  -7  -2        110.05        118.04        26.56 o                         
  -2  -9   0        280.80        250.01        55.02 o                         
   0  -7  -3       8537.97      12802.23       183.26 o                         
  -1  -4  -3      10953.90      11188.83       163.67 o                         
   0  -6  -1       4620.78       6221.94       104.63 o                         
  -1  -5  -2       4507.08       4920.69        82.64 o                         
   0  -5  -2       3914.74       6187.56       116.16 o                         
  -1  -7  -2       3416.74       4035.68        79.51 o                         
   0  -3  -3      13862.62      18201.17       390.45 o                         
  -1  -9  -3       3551.23       3779.64        91.86 o                         
   0  -5  -1       1807.72       2250.87        55.71 o                         
   0  -9  -6       3302.45       4219.75       111.38 o                         
  -2  -9  -5       2982.32       2857.37        83.51 o                         
  -1  -6  -3       1460.52       1541.47        43.99 o                         
   0  -7  -6       2466.39       2839.38        78.62 o                         
  -1 -10  -5       3673.09       4162.33       118.90 o                         
  -1  -8  -2       1903.86       1938.32        59.36 o                         
  -1  -6  -5       1402.71       1545.56        44.98 o                         
   0  -4  -1       1725.09       2278.07        66.33 o                         
   0  -6  -3       1639.42       2041.55        59.62 o                         
   0  -7  -5       1629.47       2095.42        66.48 o                         
  -1 -11  -9       4480.65       4653.15       150.23 o                         
   1 -11  -4       3658.14       4448.10       147.56 o                         
   0 -10  -3       2364.83       2525.66        93.22 o                         
  -1  -9  -2       1710.16       1557.14        60.09 o                         
  -1 -11  -6       2763.78       3118.66       130.77 o                         
   0  -6  -2        849.39        927.97        36.42 o                         
  -1 -10  -3       2084.93       2158.76        86.37 o                         
  -1  -8  -4       1452.82       1351.00        57.36 o                         
   0  -8  -4       1276.42       1389.11        57.84 o                         
   0 -11  -3       2150.01       2465.83       110.12 o                         
  -1 -10  -9       2157.13       2068.64        96.69 o                         
  -1 -10  -1       1465.80       1598.99        73.08 o                         
   1  -8  -3       1042.08       1054.90        51.35 o                         
  -1 -11  -2       1554.29       1538.48        89.41 o                         
  -1 -10  -6       1204.29       1357.82        83.19 o                         
  -2 -11  -6       2313.25       1960.32       103.12 o                         
   1  -8  -4        662.97        737.38        41.30 o                         
  -1  -8  -3        710.07        781.30        45.28 o                         
  -2 -10  -5       1151.03       1367.71        79.40 o                         
   0  -6  -5        637.65        698.84        34.98 o                         
   0  -7  -7        634.23        577.47        33.14 o                         
  -2 -13  -9       3232.00       2728.92       171.95 o                         
  -1  -9  -7        855.02        923.28        57.57 o                         
  -1 -11 -10       1815.20       1860.25       107.57 o                         
  -2 -10  -8        727.50       1373.20        88.05 o                         
   0 -10  -8       1265.50       1296.09        79.53 o                         
   0  -2  -1       2185.05       4124.16       207.22 o                         
   1 -10  -6       1033.64       1054.25        78.15 o                         
   1 -12  -4       1744.70       1964.48       130.73 o                         
  -1 -13 -12       3092.59       3007.05       181.89 o                         
   1 -11  -7       1633.99       1624.69        95.26 o                         
   1 -10  -3       1132.03       1091.44        72.22 o                         
   0 -11 -11       1485.40       1585.81        95.00 o                         
   0  -3  -2        579.73        839.16        44.05 o                         
   0  -9  -9        547.93        555.41        49.96 o                         
   1 -12  -5        896.91       1216.07       108.84 o                         
  -1 -11  -3       1299.69       1607.78       100.33 o                         
   1  -9  -4        896.91        769.22        48.36 o                         
  -1 -10  -8       1061.68       1097.38        79.92 o                         
   1 -11  -8       1281.38       1283.71        93.94 o                         
  -2 -10  -6        771.65        769.10        59.62 o                         
  -1 -12  -4       1229.19       1592.49       120.53 o                         
   0  -9  -5        662.59        683.37        49.45 o                         
  -1  -6  -4        256.16        285.40        21.91 o                         
  -1 -10  -4        664.24        897.58        69.63 o                         
   0  -2  -2       1007.28       1357.85        83.97 o                         
  -1  -9  -6        627.03        608.71        51.71 o                         
   0  -3  -1        306.13        309.67        22.37 o                         
  -1  -9  -8        556.12        581.23        52.70 o                         
  -1 -13  -8       1433.60       1509.03       153.54 o                         
   0  -4  -3        227.57        276.74        20.31 o                         
  -2 -10  -7        853.13        878.43        67.19 o                         
   0 -12  -2       1224.51       1075.60        91.52 o                         
  -2  -9  -7        455.27        417.80        44.88 o                         
  -2 -14  -6       1821.99       2038.66       186.61 o                         
   1  -7  -3        259.87        306.28        28.49 o                         
   0 -11  -8        535.87        553.10        84.64 o                         
   1 -11  -6        965.03        878.62        87.92 o                         
   0  -4  -2        151.39        213.64        16.81 o                         
   1 -10  -4        560.65        497.44        57.51 o                         
  -1 -12  -8       1340.95       1423.37       118.73 o                         
   1 -14  -9       1505.47       1486.71       193.49 o                         
  -2 -12  -8        912.25        734.58        96.44 o                         
  -2 -13  -5       1582.39       1538.25       134.07 o                         
   0 -15 -11       1414.76       1901.44       257.34 o                         
   0  -7  -4        173.89        264.28        27.06 o                         
  -1 -14 -10       1689.36       1256.02       175.74 o                         
  -3 -13  -9        838.05       1210.84       167.89 o                         
   0  -9  -8        347.01        321.46        43.31 o                         
   0  -5  -5        174.12        141.93        13.99 o                         
   1 -15  -4       1660.99       1614.47       202.14 o                         
   0 -14  -7       1640.75       1549.49       189.95 o                         
   1 -15 -11       1698.90       1727.76       238.79 o                         
  -3 -14  -8       1536.02       1824.53       210.17 o                         
  -1 -11  -8        854.85        752.70        78.01 o                         
  -2 -16  -3       1467.64       1400.44       242.68 o                         
  -1 -13  -2        570.90        675.16       111.82 o                         
  -2 -13  -7        872.54       1096.95       148.63 o                         
  -2 -14  -4       1022.08       1361.71       161.38 o                         
   0 -10  -7        438.70        378.75        51.16 o                         
   0 -12  -3        723.84        606.86       100.75 o                         
  -2 -12  -6        654.08        587.43        88.59 o                         
   0  -5  -3        154.13        142.35        14.94 o                         
   0 -15  -5       1817.77       1777.34       203.07 o                         
   0 -13  -3        801.22        729.76       104.88 o                         
   0 -11  -6        628.36        616.97        76.23 o                         
   1 -11  -5        707.51        577.57        74.62 o                         
  -2 -12  -7        641.33        786.55       110.06 o                         
  -3 -15  -9       2024.91       1713.02       196.93 o                         
   0  -5  -4         68.75        105.72        15.74 o                         
   0 -12  -5        569.05        488.22        75.85 o                         
  -2  -9  -8        304.01        258.45        40.83 o                         
   0 -11  -2        447.84        407.16        64.10 o                         
  -2 -14 -10        989.00       1007.50       159.08 o                         
  -2  -8  -6        209.74        133.84        22.86 o                         
  -1 -15 -10       1627.29       1479.48       220.41 o                         
   1 -17  -5       1442.56       2678.48       365.08 o                         
   1 -14  -8        742.01        825.58       139.25 o                         
   0 -10  -9        493.97        412.02        56.86 o                         
   1 -14 -11        808.77       1042.69       181.24 o                         
  -1  -7  -4         32.36         51.42        15.97 o                         
   1 -13  -8        875.33       1288.44       162.02 o                         
  -2 -13  -4        455.33        529.71        98.82 o                         
  -1 -11  -4        371.35        493.20        69.72 o                         
  -2 -14  -3        816.23       1041.00       148.68 o                         
   0 -10  -2        257.27        232.11        47.00 o                         
   0  -7  -2        133.48        120.01        20.30 o                         
   0  -4  -4         80.96         91.31        10.82 o                         
   2 -16  -8        915.81        867.08       222.89 o                         
   1 -16 -14       2072.54       1745.24       300.02 o                         
  -1  -8  -7        267.63        250.58        30.52 o                         
   2 -15  -6        756.72       1000.90       175.97 o                         
   1 -15 -10       1095.63       1196.13       226.87 o                         
   1 -12  -9        576.56        441.68        87.66 o                         
  -1 -16  -2       1191.99       1623.13       290.57 o                         
   1 -16 -12       1154.81       1010.90       209.07 o                         
   0 -14  -6       1217.50       1644.51       206.67 o                         
   0 -11  -5        298.01        366.41        66.76 o                         
  -1 -12  -6        151.31        461.12       106.37 o                         
  -1 -15  -3       1293.02       1452.17       254.25 o                         
  -2 -14 -12       1008.45        608.37       161.38 o                         
  -1 -14  -5        459.96        456.74       122.81 o                         
  -1  -8  -6         86.51         83.18        19.71 o                         
   1 -12  -6        501.62        568.57       106.81 o                         
   0 -15  -3        945.31        891.80       200.03 o                         
  -1 -12  -2        262.85        286.87        69.18 o                         
   1 -13  -7        370.09        297.57        80.50 o                         
   1 -14 -10        620.63        615.63       129.80 o                         
   1 -12  -7        412.96        531.18       107.72 o                         
   2 -15  -5        861.80       1236.75       191.26 o                         
  -2 -12  -5        356.29        360.82       105.76 o                         
  -3 -15  -6       1414.26       1150.75       164.60 o                         
  -1  -9  -4        213.11        247.49        41.16 o                         
   1  -9  -3        164.86        117.32        32.15 o                         
   1 -16  -4       1457.18       1550.75       282.35 o                         
  -1 -18 -10       2315.76       1952.40       307.57 o                         
   0 -16  -6        698.29        954.81       227.03 o                         
   2 -17  -5       1495.13       1482.83       328.89 o                         
  -1  -5  -4         62.00         61.20        11.29 o                         
  -1 -14 -14        633.10        394.89       102.23 o                         
  -2 -16  -2        843.09       1009.55       231.26 o                         
   3  -2  -8       7312.14       7648.15        93.57 o                         
   1  -2  -8       5210.16       6103.01        85.86 o                         
   1  -1  -7       1984.08       2167.07        35.75 o                         
   1  -1  -6       2019.60       2196.37        37.64 o                         
   1  -2  -9       2675.68       3159.10        54.61 o                         
   3  -3 -13       4605.89       5166.90       107.16 o                         
   3  -3 -11       3581.79       3453.78        70.72 o                         
   3  -2 -10       2232.93       2331.59        51.64 o                         
   3  -3  -9       2791.44       2577.90        56.34 o                         
   2  -1  -7       1030.64       1014.95        22.89 o                         
   2  -1  -6        902.48        852.08        20.56 o                         
   2  -3 -15       3717.44       4265.48       105.83 o                         
   2  -1  -8        892.13        881.85        22.92 o                         
   4  -4 -14       4091.62       4281.86       112.81 o                         
   2  -3 -14       2710.76       2983.75        79.56 o                         
   2  -2 -12       1523.13       1627.26        48.10 o                         
   2  -2 -10        982.25       1106.13        33.47 o                         
   1  -1  -5        795.24        839.00        24.01 o                         
   3  -3 -10       1145.99       1358.41        42.69 o                         
   2  -2  -9        944.57       1071.57        32.33 o                         
   2  -2 -15       2486.85       2453.42        81.75 o                         
   1  -1  -8        512.21        512.90        15.90 o                         
   2  -3 -12       1347.84       1542.30        48.48 o                         
   2  -3 -17       3365.32       3505.90       114.44 o                         
   2  -1  -5        522.27        482.47        15.78 o                         
   3  -1  -9        724.85        690.91        26.30 o                         
   5  -4 -14       3716.61       3296.62       118.89 o                         
   4  -3 -11       1666.98       1558.28        55.00 o                         
   2  -1  -9        614.54        665.99        23.18 o                         
   4  -2 -11       1297.72       1299.39        49.81 o                         
   4  -2 -15       3156.22       2882.43       113.93 o                         
   3  -4 -14       1679.39       1735.45        73.04 o                         
   3  -3 -16       2309.36       2376.28       105.01 o                         
   3  -2 -11        737.08        855.76        36.34 o                         
   1  -2  -7        533.07        547.00        20.36 o                         
   2  -4 -13       1166.51       1269.79        52.71 o                         
   5  -4 -16       4076.44       3802.30       152.48 o                         
   2  -4 -15       1287.00       1563.90        68.34 o                         
   2  -3 -11        633.26        698.06        34.33 o                         
   3  -1  -8        483.84        478.36        20.97 o                         
   3  -4 -15       1436.88       1561.43        78.28 o                         
   4  -2 -16       2038.17       1632.45       103.21 o                         
   2  -3 -13        735.34        832.33        45.32 o                         
   2  -2  -7        288.90        330.94        16.02 o                         
   3  -3 -21       4015.62       3936.92       213.43 o                         
   5  -3 -18       3530.87       2861.64       163.21 o                         
   3  -2 -16          0.01       1427.34        81.25 o                         
   2  -2  -8        297.97        326.17        17.73 o                         
   5  -4 -15       1721.13       1814.69        98.78 o                         
   2  -4 -14        695.74        692.91        44.68 o                         
   1  -1  -4        270.37        248.16        14.79 o                         
   3  -3 -18       1283.14       1476.14       109.76 o                         
   6  -4 -16       2553.22       2420.77       149.10 o                         
   6  -6 -19       3522.36       3267.19       213.93 o                         
   3  -4 -16       1159.33       1235.76        80.16 o                         
   2  -2  -6        276.66        227.81        13.84 o                         
   4  -2 -12        610.19        483.72        40.10 o                         
   2  -4 -20       1853.31       1613.76       118.96 o                         
   2  -4 -19       1248.15       1220.78        99.31 o                         
   3  -2 -13        414.34        413.89        36.95 o                         
   2  -2 -13        246.82        348.62        33.23 o                         
   3  -4 -17        984.20       1042.44       103.01 o                         
   4  -2 -13        507.20        495.37        49.89 o                         
   1  -1  -3        250.45        245.99        16.95 o                         
   2  -5 -18        971.64       1009.92        90.27 o                         
   3  -4 -19       1221.83       1414.16       138.68 o                         
   3  -4 -20       1555.57       1756.34       148.73 o                         
   4  -4 -12        462.85        496.97        49.30 o                         
   4  -3 -15        614.44        621.38        61.11 o                         
   2  -5 -16        477.71        604.10        56.27 o                         
   6  -3 -15       1349.41       1177.81       106.62 o                         
   5  -3 -15        864.66        777.53        76.70 o                         
   6  -4 -18       1976.83       1672.94       155.12 o                         
   5  -2 -13        669.38        677.39        57.42 o                         
   4  -2 -10        292.61        239.12        24.99 o                         
   5  -4 -18       1243.26       1408.40       133.00 o                         
   4  -4 -13        406.83        331.44        45.73 o                         
   2  -2 -14        339.43        289.96        36.32 o                         
   6  -4 -17       1005.82       1131.13       118.13 o                         
   5  -4 -17       1109.97        917.66       106.83 o                         
   4  -3 -19        548.30        780.25       115.03 o                         
   5  -5 -19       1175.60       1166.35       140.34 o                         
   2  -3 -10         46.50         54.64        20.32 o                         
   5  -3 -19        981.94        978.08       144.21 o                         
   4  -5 -20        903.62        916.78       141.96 o                         
   4  -5 -21       1171.28       1096.25       162.51 o                         
   4  -3 -13        160.32        132.80        44.42 o                         
   3  -5 -17        523.22        528.74        71.90 o                         
   4  -3 -18        554.63        641.27       105.72 o                         
   3  -2 -15        218.70        560.60        87.85 o                         
   3  -5 -19        628.14        550.03        94.03 o                         
   6  -3 -16        634.43        547.25        86.41 o                         
   4  -3 -17        585.48        554.60        78.17 o                         
   6  -6 -20        962.14        955.99       156.92 o                         
   5  -5 -17        661.24        693.38       110.04 o                         
   3  -3 -12        188.54        176.58        28.51 o                         
   2  -4 -18        473.99        399.40        77.88 o                         
   5  -4 -20        582.53        511.53       118.11 o                         
  -2  -1  -9      11619.37      13532.37       147.81 o                         
  -1  -1  -8       4228.16       5293.61        62.41 o                         
  -2  -2 -12      11993.26      14337.11       196.81 o                         
   0   0  -6       1529.74       1609.47        22.09 o                         
  -1  -1  -7       2158.09       2528.90        37.67 o                         
   0   0  -7       1746.68       1756.67        27.94 o                         
  -2  -2  -8       2581.95       3356.80        54.73 o                         
   0   0  -4        644.60        642.82        11.03 o                         
  -3  -3 -13       5782.05       7469.30       171.50 o                         
  -2  -1  -6        893.26       1000.93        25.45 o                         
  -1  -1  -4        903.17       1174.36        25.96 o                         
  -2  -2 -10       1728.71       1962.91        52.13 o                         
  -3  -2 -11       1372.27       2748.33        98.65 o                         
  -1   0  -9       2410.80       2251.49        67.26 o                         
   0  -1 -13       2993.12       2821.84        83.02 o                         
  -2  -1  -7        752.97        923.92        30.04 o                         
  -2  -1  -5        420.27        467.62        14.62 o                         
  -1  -2 -14       2737.63       3099.23        99.17 o                         
  -1  -1 -10        942.21       1090.26        38.32 o                         
  -1  -1  -5        374.54        417.01        13.76 o                         
  -2  -2 -15       4492.82       4421.27       163.07 o                         
  -1  -2 -18       6466.89       5995.17       229.57 o                         
  -1  -1  -9        612.25        637.26        24.79 o                         
   0   0  -2        180.84        184.39         6.73 o                         
   0  -1  -9        306.19        368.51        18.17 o                         
   0   0 -12       1676.96       1638.76        80.47 o                         
  -1  -1 -15       2907.18       2934.27       142.06 o                         
  -1  -2 -15       1442.72       1450.67        82.51 o                         
   0   0 -15       4465.55       3194.37       169.00 o                         
   0  -2 -18       2695.10       2469.91       149.48 o                         
   0  -1 -14       1062.30       1248.03        74.04 o                         
   0   0  -3         54.98         67.46         3.48 o                         
  -1  -1 -14       1391.74       1335.18        88.94 o                         
  -3  -2 -15       2265.20       2388.15       166.00 o                         
  -1  -1  -6        116.59        161.47        10.33 o                         
  -3  -4 -21         54.27       4244.23       295.51 o                         
   0   0 -10        544.57        557.04        37.75 o                         
   0  -2 -21       3492.44       2673.49       241.10 o                         
  -4  -3 -14       1514.61       1533.08       139.99 o                         
  -1  -1 -13        478.36        564.94        62.93 o                         
  -1  -1 -17       1982.36       1897.41       195.19 o                         
  -3  -3 -15       1061.07       1362.29       121.64 o                         
  -5  -5 -20        896.14       2668.13       306.58 o                         
  -3  -2 -12        686.15        788.42        84.64 o                         
  -2  -2 -16       1611.13       1480.84       134.85 o                         
  -2  -2 -11        131.52        241.38        40.73 o                         
  -3  -3 -20       3521.83       2458.63       243.19 o                         
  -2  -2 -13        409.86        508.04        60.38 o                         
  -2  -1 -11        480.89        488.08        57.23 o                         
  -3  -2 -17       2117.91       2053.49       219.01 o                         
  -3  -3 -12        437.95        685.82        62.81 o                         
  -1  -2 -20       1984.32       1851.44       216.50 o                         
  -2  -1 -13        706.56        748.99        84.93 o                         
   0  -1 -12        240.55        250.65        30.72 o                         
   0   0  -5         38.22         47.44         4.60 o                         
  -2  -2 -18       1376.18       1108.68       160.59 o                         
  -1  -2 -16        673.91        614.61        77.11 o                         
  -4  -5 -23       2659.34       3163.85       428.93 o                         
  -3  -3 -14        331.40        482.39        74.72 o                         
  -3  -2 -16       1301.16        876.12       139.09 o                         
  -3  -4 -23       1311.55       1643.16       380.23 o                         
  -2  -2 -21       1602.45       1477.55       276.50 o                         
   0  -2 -20       1060.93        399.31       104.51 o                         
  -3  -3 -24       1298.48        830.93       237.20 o                         
  -3  -3 -22       1939.63       1515.04       306.38 o                         
  -5  -4 -20       2368.12       1856.30       329.12 o                         
   0  -3 -28          5.22       1411.32       392.79 o                         
  -4  -3 -20       1676.61       1630.16       307.86 o                         
  -2  -4  -4       4164.75       2681.30        52.15 o                         
  -2  -5  -8       5239.72       3598.97        72.80 o                         
  -2  -3  -3       1060.97       1315.98        27.53 o                         
  -3  -4 -10       2190.55       2442.49        62.30 o                         
  -3  -4  -9       2229.07       2412.53        58.03 o                         
  -2  -5 -10       2727.41       2345.28        58.38 o                         
  -2  -5  -5       1837.97       1432.35        37.08 o                         
  -3  -5  -6       1873.56       1353.96        37.95 o                         
  -1  -2  -4       4226.23       2520.73        70.65 o                         
  -4  -6 -12       3165.55       3175.12       109.60 o                         
  -4  -7  -8       2466.58       2244.77        75.82 o                         
  -1  -3  -5       1812.11       1135.60        36.32 o                         
  -3  -5 -12       2159.90       2204.49        75.09 o                         
  -4  -8 -11        278.18       2662.28       106.07 o                         
  -3  -6 -12       1803.60       1670.92        69.09 o                         
  -5  -8  -9       5151.91       3811.35       135.90 o                         
  -1  -2  -3       4874.97       1884.48        75.21 o                         
  -3  -4  -5        607.50        476.44        19.30 o                         
  -2  -3  -6        422.59        383.70        17.54 o                         
  -3  -8  -9       1193.72       1133.42        55.73 o                         
  -3  -6 -13       1322.13       1443.16        71.95 o                         
  -3  -7 -13       1861.49       1466.57        72.97 o                         
  -5  -7 -13       3076.66       2733.72       156.07 o                         
  -5  -7  -7       1830.00       1334.53        71.38 o                         
  -3  -5  -9        696.27        659.20        37.07 o                         
  -2  -5  -6        453.68        375.00        20.60 o                         
  -3  -7 -14       1435.10       1344.75        79.70 o                         
  -4  -7  -9       1037.09        931.21        57.67 o                         
  -3  -8 -11       1347.15       1053.48        62.95 o                         
  -4  -9 -15       2714.22       2614.23       147.51 o                         
  -2  -4  -7        422.34        400.04        22.21 o                         
  -5  -9 -12       3228.33       2980.53       159.61 o                         
  -4  -9 -17       3401.12       3096.92       186.66 o                         
  -4  -6  -8        859.98        742.85        45.83 o                         
  -2  -6 -10        616.96        412.35        29.08 o                         
  -2  -5  -7        357.34        356.86        22.16 o                         
  -5  -7 -11       1521.91       1301.99        97.30 o                         
  -4  -6  -7        645.67        421.29        35.93 o                         
  -4  -7 -15       1626.62       1595.50       106.88 o                         
  -2  -3  -5        219.99        178.53        12.68 o                         
  -3  -7  -8        416.21        443.19        31.35 o                         
  -3  -4  -8        215.55        265.12        23.28 o                         
  -4  -6 -11        664.91        745.89        70.43 o                         
  -3  -4  -7        241.23        249.24        20.35 o                         
  -3  -8 -12        747.03        743.05        61.46 o                         
  -4  -7 -12        848.81        906.76        86.38 o                         
  -3  -4  -6         96.93        130.55        16.56 o                         
  -1  -2  -2        256.63        148.21        11.77 o                         
  -4 -10 -14       1438.40       1092.68       109.93 o                         
  -3  -6  -6        222.24        210.70        21.39 o                         
  -5  -8 -14       1431.76        918.23       106.48 o                         
  -3  -6 -11        567.86        506.58        41.35 o                         
  -2  -4  -6        164.73        130.41        14.40 o                         
  -4  -9 -16          0.18       1368.48       135.03 o                         
  -5  -8 -11       1010.44        847.04        84.05 o                         
  -5 -10 -16       1363.34       1071.20       147.22 o                         
  -6  -8 -14       2010.80       1546.85       166.00 o                         
  -4  -6 -14        692.42        746.41        84.29 o                         
  -5 -10 -12       1558.12       1172.16       114.80 o                         
  -3  -9 -16        510.17        747.77        93.28 o                         
  -2  -3  -7        112.12        127.93        12.73 o                         
  -5 -10 -11        751.97        473.72        92.25 o                         
  -4  -6  -6        207.65        172.32        26.20 o                         
  -3  -8  -8        285.05        211.09        29.74 o                         
  -5 -12 -19         39.94       2896.64       310.97 o                         
  -3  -5 -10        181.41        173.52        26.81 o                         
  -4  -8 -14        468.62        690.07        93.60 o                         
  -6  -9 -10       1457.72       1191.15       126.22 o                         
  -6 -10 -12       1024.09        780.68       133.19 o                         
  -6 -11 -13       1534.95       1099.49       173.62 o                         
  -4  -8  -9        256.16        317.97        49.32 o                         
  -3  -7  -7        205.42        185.62        22.59 o                         
  -4  -9 -11        751.58        653.05        83.62 o                         
  -5  -8 -12        874.05        654.10        88.81 o                         
  -3  -7 -12        368.97        290.06        46.54 o                         
  -4  -8 -13        452.80        402.92        76.31 o                         
  -5  -7  -9        545.36        540.07        66.56 o                         
  -5  -9 -13        790.68        924.94       128.27 o                         
  -4 -10 -16        964.92        591.72       103.17 o                         
  -5 -12 -14       1842.06       1613.49       194.86 o                         
  -6 -10 -13        685.34        565.80       120.59 o                         
  -4 -10 -17        670.99        665.67       116.72 o                         
  -4  -8 -16        584.37        710.04       118.06 o                         
  -5 -12 -15       1135.91       1151.68       180.46 o                         
  -4  -8 -18        531.33        838.31       139.54 o                         
  -5 -11 -12        657.05        817.28       135.27 o                         
  -3  -9 -17        640.44        584.59       103.81 o                         
  -4  -9 -13        438.01        380.52        80.25 o                         
  -5  -7 -16        953.99        944.45       148.21 o                         
  -4 -11 -20       1030.99       1624.97       258.23 o                         
  -2  -4  -8         25.21         69.96        11.27 o                         
  -4  -9 -14        323.65        220.71        80.96 o                         
  -5  -8 -13        552.61        578.69       102.27 o                         
  -3  -5  -8         52.44         99.89        21.23 o                         
  -4  -6 -15        485.84        535.25        95.13 o                         
  -5 -12 -17        584.22        912.83       197.38 o                         
  -6  -8 -13        355.14        445.79       108.54 o                         
  -2  -5  -9        135.45        105.19        19.11 o                         
  -5 -13 -14       1161.76       1261.59       233.89 o                         
  -5  -7 -17        305.20        572.05       114.17 o                         
   0  -5  -8       5668.18       5664.54       125.88 o                         
   0  -4  -7       3312.60       3170.72        82.45 o                         
   1  -5  -9       3075.40       3240.22        93.48 o                         
   2  -7 -14       4675.96       4588.93       140.42 o                         
   1  -4  -7       2220.24       2253.72        67.01 o                         
   0  -3  -4       4904.21       5679.14       173.66 o                         
   0  -3  -5       3768.30       3555.74       114.41 o                         
   0  -8 -14       4031.73       3586.96       123.46 o                         
   1  -8 -14       3370.54       3860.58       147.38 o                         
   1  -5 -10       1855.72       1776.16        63.59 o                         
   0  -4  -5       1222.06       1445.17        52.71 o                         
   2  -9 -14       3509.15       3309.74       140.86 o                         
   1  -4  -6       1002.56       1128.20        46.08 o                         
   1 -10 -14       3501.43       3659.34       166.29 o                         
   0  -7 -12       1958.65       1527.98        69.25 o                         
   0  -3  -6       1181.03        981.82        43.62 o                         
   2  -9 -16       3751.44       3649.97       173.92 o                         
   2  -7 -11       1256.46       1548.60        74.90 o                         
  -1  -7 -14       1566.84       1428.54        74.55 o                         
   2 -10 -20       6480.51       5681.62       310.37 o                         
  -1  -7 -13       1291.87        923.72        55.12 o                         
   0  -4  -8        639.18        582.04        31.83 o                         
   0  -6 -12        876.46        849.91        53.34 o                         
   0  -9 -11        833.10        933.20        62.39 o                         
   0  -6 -13       1083.93       1018.46        58.62 o                         
  -1  -9 -15       1062.73        985.77        79.98 o                         
   0  -2  -3       1083.22       1339.15        76.73 o                         
   1  -4  -9        515.79        517.95        33.61 o                         
   0  -5  -7        522.73        415.38        26.21 o                         
   0  -7 -14        928.18        991.02        73.62 o                         
   0  -9 -16       1799.29       1588.17       113.54 o                         
   2  -8 -17       1817.45       1873.23       161.02 o                         
   0  -9 -18       2431.51       2436.81       165.28 o                         
   1  -9 -17       1680.44       1564.08       137.27 o                         
   2  -7 -13        868.53        824.25        65.51 o                         
   1 -11 -14        609.71       1147.33       118.02 o                         
   3 -10 -15       1310.03       1135.44       120.66 o                         
   1  -8 -15        968.88        881.43        84.24 o                         
   0  -9 -13        812.76        773.54        74.78 o                         
   0  -8 -11        497.68        445.12        51.84 o                         
   1  -6 -14        705.77        806.49        69.62 o                         
   1 -13 -17       2197.92       2668.15       249.81 o                         
   2  -7 -15        498.69        717.70        77.69 o                         
   0 -12 -17       3040.56       3106.41       225.94 o                         
   1 -11 -20       1604.61       1874.62       231.68 o                         
   0  -8 -13        638.46        652.24        69.63 o                         
   1  -4  -8        366.53        273.33        25.44 o                         
   1  -8 -11        446.02        498.92        49.23 o                         
   1  -7 -10        553.87        390.54        40.16 o                         
   0 -11 -17       1782.88       1748.99       164.54 o                         
   2  -9 -17        852.14        999.75       129.55 o                         
   1  -8 -18        809.74        976.85       115.33 o                         
   1  -9 -14        532.16        714.19        73.08 o                         
   2 -10 -17        576.10        908.61       140.38 o                         
   3 -10 -16       1043.76       1244.49       134.91 o                         
   2  -9 -13        479.19        440.97        63.58 o                         
   0 -11 -19        175.69       1596.12       181.10 o                         
   1  -6 -13        440.43        456.91        52.58 o                         
   3 -10 -17        593.21        597.28       127.66 o                         
   1 -10 -22       1810.18       1395.20       226.18 o                         
   0 -11 -14        483.81        714.49       108.78 o                         
   2  -8 -19       1407.08       1777.07       171.69 o                         
   2  -9 -20       1043.37       1096.66       161.14 o                         
   0 -15 -22       1478.07       1904.51       340.23 o                         
   0 -12 -16       1165.44       1070.47       143.13 o                         
   0  -7 -11        240.49        239.76        35.33 o                         
   3 -14 -22       1896.07       1774.50       297.81 o                         
   0  -4  -6        107.97         84.67        11.99 o                         
   2  -8 -18        692.91       1101.48       143.24 o                         
   2 -13 -18       2683.91       1859.22       260.67 o                         
   2  -8 -15        797.31        701.44        90.02 o                         
   0  -2  -4        141.22        120.09        14.73 o                         
   0 -12 -19       1095.79        971.69       179.49 o                         
  -1 -10 -17        867.21        701.74       105.99 o                         
   2  -8 -14        541.19        565.55        71.65 o                         
   0 -11 -18        992.42       1055.27       150.38 o                         
   0  -7 -10        165.93        220.70        39.50 o                         
   1  -6 -15        421.55        435.50        59.52 o                         
   0 -13 -20       2304.42       1321.62       199.37 o                         
   0 -13 -16        948.20        882.01       148.45 o                         
  -1 -10 -18       1157.81       1048.76       138.79 o                         
   0 -14 -18        687.61        502.92       160.49 o                         
   0  -5 -11        116.98        184.69        26.32 o                         
   0  -6 -10        192.19        228.84        32.92 o                         
   0 -13 -23       1944.96       1770.55       288.64 o                         
   1 -11 -21         10.03        614.52       177.70 o                         
   3 -11 -18        320.63        562.24       119.57 o                         
   0 -15 -20       1512.12       1920.86       275.92 o                         
   1 -11 -16        565.72        641.15       124.74 o                         
   0  -6  -8         84.66         64.64        16.79 o                         
   1 -11 -23       1483.32       1046.05       202.29 o                         
   3 -12 -24          1.66        788.22       327.47 o                         
   1 -10 -24        527.51       1303.20       263.85 o                         
   2 -11 -23       1843.01       1868.29       321.64 o                         
  -1 -11 -18        490.54        438.22       117.79 o                         
   0  -2  -9       4667.60       6236.28        91.81 o                         
   0  -2 -11       4241.78       4637.76        70.38 o                         
   0  -2  -8       4320.69       5708.13        90.46 o                         
  -1  -4 -12       8308.11      10650.68       181.59 o                         
  -1  -4 -11       3712.14       4540.18        88.94 o                         
  -2  -4 -15       5609.32       9362.59       220.09 o                         
  -1  -2  -7       1243.25       2053.79        46.26 o                         
  -1  -3  -9       1874.43       2022.54        51.06 o                         
  -1  -4 -17       3659.66       4754.82       160.04 o                         
  -2  -4 -17       4813.61       6940.34       217.54 o                         
   0  -3  -9       1099.89       1803.16        59.58 o                         
  -2  -5 -21       5769.98       6757.00       328.66 o                         
  -2  -4 -12       1714.80       1950.92        75.59 o                         
  -1  -4 -14       2154.79       2695.67       107.75 o                         
  -3  -5 -18       4702.83       6208.57       243.31 o                         
   0  -3 -11       2096.99       1389.16        55.96 o                         
  -1  -2  -6        625.83        762.62        29.66 o                         
  -1  -6 -15       1794.92       1976.40        89.08 o                         
   0  -4 -12       3104.71       1591.95        66.26 o                         
  -1  -3 -11        684.24       1283.44        57.35 o                         
  -1  -5 -13       1126.31       1057.31        51.36 o                         
   1  -6 -20       4618.27       5582.22       244.07 o                         
  -2  -7 -20       4656.10       4835.33       255.98 o                         
   0  -1  -4        530.85        696.14        32.85 o                         
  -2  -5 -18       2693.58       4130.16       216.40 o                         
  -2  -5 -14       1065.38       1204.23        69.97 o                         
  -1  -3 -14        702.43       1045.25        57.86 o                         
  -1  -3 -12        512.14        703.33        42.97 o                         
   0  -3 -17       1266.39       1281.95        84.49 o                         
  -1  -3  -8        339.59        393.48        21.14 o                         
  -3  -7 -21       4751.70       5050.69       314.67 o                         
   0  -5 -14       1387.89       1278.78        74.46 o                         
  -1  -4 -16       1182.77       1959.20       115.46 o                         
  -2  -6 -16       1025.45       1158.73        87.21 o                         
  -2  -4 -14        850.26       1086.01        75.59 o                         
  -1  -4 -21       1645.88       1692.34       174.66 o                         
   0  -4 -11        473.08        501.36        35.04 o                         
  -3  -9 -23       5328.10       4519.99       328.68 o                         
  -1  -4 -10        253.39        361.91        25.44 o                         
   0  -6 -17       1955.50       1379.59       100.03 o                         
  -1  -4 -18       1191.85       1493.67       118.29 o                         
   1  -6 -22       2033.62       2087.85       178.01 o                         
  -2  -5 -15        624.53        865.30        77.46 o                         
  -1  -9 -23       2812.45       2672.87       241.97 o                         
  -1  -5 -14        880.64        673.85        56.93 o                         
   0  -4 -21       2968.50       3055.61       209.64 o                         
   0  -4 -14       1450.70        707.31        70.33 o                         
  -1  -8 -20       1427.41       1337.19       144.52 o                         
  -2  -6 -21       1130.89       1391.92       234.93 o                         
   0  -5 -20       1548.89       1903.05       172.60 o                         
   0  -1  -3       6160.27       1983.09       167.26 o                         
  -1  -6 -17       1803.88        670.55        77.12 o                         
  -1  -3 -10        147.12        275.10        27.75 o                         
  -3  -6 -19       1143.41       1371.49       200.50 o                         
   0  -2  -6        406.29        202.32        18.13 o                         
  -1  -5 -18       1069.19       1450.31       178.44 o                         
  -1  -5 -15       1018.23        721.62        83.67 o                         
   1  -6 -18        332.67        692.95        99.77 o                         
   0  -4 -17        638.82        655.96        76.29 o                         
   0  -6 -20       3259.85        938.41       147.86 o                         
   0  -4 -18        587.37        821.20        94.36 o                         
   0  -3 -10        367.06        115.61        22.30 o                         
   0  -1  -5         46.19         60.33         7.46 o                         
  -1  -5 -19        841.68        930.09       149.15 o                         
   1  -6 -19        642.02       1021.60       125.08 o                         
  -1  -4 -20        495.31        600.35       121.75 o                         
   0  -8 -22        924.34        769.47       143.74 o                         
   1  -6 -23        886.27        976.15       172.40 o                         
  -1  -2  -8         36.06         70.23        12.88 o                         
  -3  -7 -20        752.69        823.97       172.06 o                         
  -2  -8 -19        461.28        675.95       104.11 o                         
   0  -7 -20       1238.54        523.62       122.08 o                         
   0  -3 -14         50.92        153.20        32.53 o                         
  -2  -8 -23        789.50       1157.33       226.66 o                         
  -2  -7 -18        304.93        534.03       107.06 o                         
  -2  -8 -22        628.49        790.76       180.94 o                         
   5   0   7      13245.64      13532.56       346.24 o                         
   6   0  12       5451.55       6648.43       237.71 o                         
   6   0   8       3870.68       4469.17       172.64 o                         
   5   1  10       4786.95       5952.30       219.67 o                         
   5   1   6       6396.50       7548.36       259.23 o                         
   4   1   7       7322.35       7642.76       295.86 o                         
   7   0  10       3816.86       5153.04       210.06 o                         
   4  -1   7       1945.26       1712.69        71.40 o                         
   8  -1   9       3842.51       3920.03       191.74 o                         
   6   1  12       2777.02       3760.31       174.72 o                         
   4   1   5       5809.03       5153.53       219.34 o                         
   6  -1  10       2469.69       2603.72       133.03 o                         
   8   2  13       4978.49       6675.10       328.06 o                         
   8   2  10       3887.94       4151.50       226.03 o                         
   6   0  10       2449.44       3550.48       180.57 o                         
   8   0   8       3304.87       3260.94       175.97 o                         
   5   0   6       1748.49       1994.03        96.73 o                         
   5   1   7       2037.00       2768.63       146.79 o                         
  10   0  12       5179.24       5716.18       357.31 o                         
   8   1  10       3076.99       4150.01       236.46 o                         
   5  -1   9       1260.34       1415.08        83.84 o                         
   6   1  11       2317.65       2500.39       153.32 o                         
   4   0   7       1293.65       1491.63        92.41 o                         
   5   0   5        922.99        813.70        55.15 o                         
   7   0  13       2934.38       2805.23       223.00 o                         
   3   0   4       1445.92       1529.73        92.49 o                         
   4   0   6        932.58       1201.31        77.89 o                         
   6   1  13       1414.74       1280.72       121.40 o                         
   9  -1  16       3360.37       4487.44       438.28 o                         
   4   0   4        657.62        631.23        43.36 o                         
   7   1  14       1884.42       2216.61       195.87 o                         
   7   0   7       1244.32       1216.10        96.61 o                         
   9   1  11       1637.01       2035.76       204.74 o                         
   8  -2  14       1987.26       1689.92       206.75 o                         
   2   0   4       2148.91       2048.28       146.51 o                         
   8   0  14       1778.40       2056.55       249.71 o                         
   5   0  10        722.35        969.37        79.04 o                         
  11  -1  15       4170.14       5464.25       544.60 o                         
  10   1  10       3675.70       3586.67       273.63 o                         
   9   1  10       1434.17       1663.92       208.40 o                         
   9   1  15       3322.64       4806.47       390.21 o                         
   9   1  16       2478.93       4347.69       424.36 o                         
  11  -2  14       3830.20       3271.06       406.89 o                         
   9   1  12       1224.95       1431.67       208.57 o                         
  10   1  14       2462.38       3272.43       393.87 o                         
   8   1  15       1887.07       2959.85       296.56 o                         
   8   1  14       1399.64       1989.60       282.01 o                         
   8  -1  12       1859.43       1909.14       184.07 o                         
   6   0   7        576.53        938.36        76.54 o                         
   9   0  12       1474.93       2096.49       239.57 o                         
   8   0  12       1155.19       1579.36       196.57 o                         
   9  -1  13       2283.99       2353.71       320.55 o                         
  10   1  13       1607.72       2093.24       264.93 o                         
   6   1   7        582.18        850.86        95.86 o                         
  10   2  12       1930.00       2146.57       303.07 o                         
  10   2  13       1695.58       2749.80       350.35 o                         
  11   3  13       3478.94       3591.99       355.60 o                         
  10   2  11       2191.16       2496.79       284.22 o                         
   7   1   8        652.40        765.64        97.09 o                         
  10   0  13       2668.30       2854.61       346.66 o                         
   9   1   9        840.15       1002.38       188.05 o                         
   9  -1  10       1316.69       1618.90       200.74 o                         
   7   0  14       1349.39       1222.61       158.77 o                         
   8   2  15       1468.28       1494.35       189.20 o                         
   6   0  11        883.35       1046.77       126.87 o                         
   9  -1  14       2733.87       2612.96       298.30 o                         
   2   0   3        599.32        779.77        77.69 o                         
   9   0   9        480.92        686.69       142.18 o                         
   8   0   7       1063.03        640.78        90.20 o                         
  11  -1  17       3159.98       3789.32       658.50 o                         
  12   1  15       2556.67       3312.28       539.70 o                         
   6  -1  11        467.99        451.34        79.33 o                         
   5   0   9        450.31        665.00        72.52 o                         
   9   0  13       1102.79       1588.79       254.39 o                         
   9   2  10       1288.82       1217.61       198.90 o                         
  13  -1  11       2961.62       2756.61       465.41 o                         
  13   1  13       3186.37       3738.62       662.25 o                         
   3   0   5        239.10        281.11        36.39 o                         
   8   0   9        335.68        777.75       138.09 o                         
  12  -1  19       2312.08       3431.02       596.93 o                         
  11   1  11        966.05       1662.41       335.07 o                         
   7   1   9        386.32        884.90       146.74 o                         
  12   0  17       1751.69       2899.11       728.51 o                         
   7   1  12        336.74        347.65       113.85 o                         
   6   0   9        247.13        455.65        99.06 o                         
   9   1  13        834.93       1544.82       248.20 o                         
   9   0  10       1019.99       1131.57       198.40 o                         
   2   0   2        358.66        311.50        36.91 o                         
   4   0   8        105.75        178.30        41.05 o                         
   9   2  19       1666.11       2155.84       358.98 o                         
   7  -1  14        962.90        754.97       164.46 o                         
  11   0  15       1293.61       1800.79       364.60 o                         
  14  -1  13       2052.68       1529.84       491.15 o                         
   9   0  15        749.78        941.95       237.36 o                         
  13   2  17       1047.34       2007.75       622.99 o                         
   4  -2   4      11236.75       9578.23       192.08 o                         
   5  -3   3       7385.72       6686.18       167.36 o                         
   6  -2   9       4978.64       4903.84       168.11 o                         
   3  -1   3       5799.18       4376.27       144.95 o                         
   5  -2   6       3338.55       3234.14       119.84 o                         
   3  -2   2       1453.56       1167.25        45.63 o                         
   4  -1   4       1983.76       2014.30        81.18 o                         
   3  -2   4       1706.34       1542.68        58.56 o                         
   4  -3   7       2419.23       2230.74        99.05 o                         
   4  -2   3       1680.16       1462.53        66.43 o                         
   5  -4   9       3142.15       3002.56       160.98 o                         
   2  -1   1       1816.26       1308.09        58.60 o                         
   7  -3   9       3671.97       3793.65       230.21 o                         
   4  -2   6       1464.65       1315.44        71.17 o                         
   5  -4   5       2749.09       2289.34       128.37 o                         
   5  -2   8       1543.56       1641.39        96.14 o                         
   5  -5   8       3778.23       3230.52       205.93 o                         
   5  -2   4       1479.62       1281.49        70.15 o                         
   7  -4  11       5740.63       5347.11       309.88 o                         
   6  -3   8       2107.90       2112.98       139.72 o                         
   4  -3   3        924.24        895.89        55.10 o                         
   3  -2   5        884.51        750.01        45.35 o                         
   6  -4   7       2415.17       2371.33       181.36 o                         
   5  -4   6       1760.75       1692.73       123.32 o                         
   8  -5   4       7553.21       6039.72       430.87 o                         
   6  -2   4       1065.29       1204.35        89.83 o                         
   2  -1   3       1141.11        963.06        57.39 o                         
   7  -5   8       3741.41       3726.69       358.25 o                         
   7  -3   7       1896.18       1885.43       166.24 o                         
   4  -2   5        416.90        625.23        53.54 o                         
   6  -5  11       2182.49       2233.71       270.72 o                         
   9  -4   8       3537.68       3513.02       378.44 o                         
   6  -2   6        787.92        882.70        92.43 o                         
   8  -4   8       4104.29       4294.34       329.18 o                         
   9  -3   5       3839.12       2834.01       305.70 o                         
   4  -3   5        625.51        547.47        56.47 o                         
   5  -2   7        564.02        538.30        61.82 o                         
   7  -5   6       2763.61       2654.15       282.12 o                         
   5  -2   2        662.78        551.89        58.07 o                         
   8  -4   2       3180.56       2432.02       278.28 o                         
   6  -3   5       1334.17       1387.51       116.81 o                         
   6  -4   5       1335.75       1170.68       153.33 o                         
   4  -2   2        260.78        276.77        35.36 o                         
   8  -3  11       1282.58       1342.17       181.81 o                         
   7  -5  11       1863.01       1640.77       248.59 o                         
   5  -4   7        595.33        867.86       114.79 o                         
   5  -3   5        449.99        486.67        71.77 o                         
  10  -3  12       2869.99       2641.62       331.97 o                         
   8  -3  10       1937.33       2242.81       223.92 o                         
   6  -4  11        572.53       1528.89       211.06 o                         
   2  -1   2        319.90        289.28        25.91 o                         
   6  -6  11       3086.41       2148.52       298.42 o                         
   6  -4   3       1033.69       1033.77       151.99 o                         
   8  -2   5       1929.53       1309.71       135.34 o                         
   6  -3   4        419.19        392.73        86.78 o                         
   4  -4   7        537.73        393.53        61.61 o                         
   6  -3   2        503.52        363.35        65.35 o                         
   7  -3   3        739.82       1017.81       136.92 o                         
   8  -3   6       1114.85        959.44       139.17 o                         
   6  -3   9        436.43        736.50       130.52 o                         
   3  -1   4        165.07        201.59        22.50 o                         
  12  -3   8       3919.71       4255.61       598.94 o                         
   8  -4   7       1740.65       1913.09       280.53 o                         
   7  -4   4       1156.94       1531.56       213.17 o                         
   9  -2   7       1081.70       1194.99       213.79 o                         
   6  -2   3        729.81        460.49        77.11 o                         
   8  -5  11       1916.48       1434.16       350.43 o                         
   8  -3   8        861.00        783.15       139.22 o                         
  10  -4  13       3044.58       4001.04       669.36 o                         
   7  -6   9       1831.22       1027.88       289.33 o                         
   7  -2   8        485.29        544.79        99.97 o                         
   4  -3   4        173.24        169.91        41.05 o                         
   3  -1   2         84.66        138.60        21.80 o                         
   1  -1  -1       4614.75       2902.16        28.60 o                         
   1  -2   2       2822.49       2131.71        37.47 o                         
   2  -2  -1       3413.48       2808.20        52.45 o                         
   3  -2  -1       5143.58       4089.07        78.89 o                         
   3  -2   0       3043.71       2343.25        57.36 o                         
   2  -4   5       4953.93       4613.58       121.96 o                         
   1  -3   4       1862.40       1701.62        47.04 o                         
   1  -2   1        444.68        482.70        15.53 o                         
   3  -3   1       2365.71       2175.36        70.10 o                         
   4  -4   1       5914.75       5743.44       192.73 o                         
   2  -3   1       1718.56       1719.04        59.21 o                         
   2  -4   3       3861.02       3540.21       120.92 o                         
   3  -4   0       6450.49       5500.85       201.30 o                         
   3  -3   0       1873.05       2069.01        79.19 o                         
   2  -3   0       2209.33       2002.93        78.02 o                         
   3  -4   1       4331.93       4412.34       166.09 o                         
   4  -5   1      10205.92       9267.51       365.57 o                         
   3  -4   3       2692.63       2581.97       105.67 o                         
   2  -2   0        701.64        708.32        26.48 o                         
   3  -2  -2       1331.93       1139.04        58.96 o                         
   2  -2  -2       1736.93       1428.73        64.59 o                         
   3  -3  -2       2419.40       2297.52       132.16 o                         
   5  -6   4       6557.23       6186.90       364.86 o                         
   1  -4   6       1731.53       1388.41        89.05 o                         
   1  -3   2        704.26        583.52        46.36 o                         
   3  -4   6       1243.42       1207.23        77.64 o                         
   4  -4  -2       4659.91       3393.11       263.75 o                         
   2  -3   4        204.96        328.25        29.04 o                         
   6  -6   2       4032.38       4798.07       434.08 o                         
   7  -5  -1       7077.10       6285.73       523.63 o                         
   5  -4  -2       2812.76       2980.83       285.90 o                         
   3  -5   4       1426.60       1944.48       185.84 o                         
   6  -4  -1       1948.09       1808.16       198.38 o                         
   2  -3  -1       1374.37       1164.11       114.45 o                         
   6  -8  11          0.11       5149.52       626.57 o                         
   4  -5   6       1457.01       1221.88       138.85 o                         
   5  -6   3       4327.06       3164.06       338.31 o                         
   4  -4  -3       4231.19       3515.56       300.84 o                         
   4  -4   2        640.87        780.08       101.52 o                         
   6  -7   3       3704.19       2998.76       465.29 o                         
   5  -4  -3       2081.25       1732.91       288.78 o                         
   6  -5   1       1338.26       1911.57       275.85 o                         
   3  -4   5        510.63        476.99        58.03 o                         
   6  -5   2       1255.20       1377.76       219.93 o                         
   3  -5   3        710.96        527.58       143.29 o                         
   3  -2  -3        533.92        556.37        92.51 o                         
   4  -7   7       3432.21       2700.72       411.39 o                         
   4  -6   2       2082.81       1732.92       358.03 o                         
   3  -4   2        606.38        462.53        79.82 o                         
   1  -4   4        718.35        543.66        91.05 o                         
   4  -5   4        711.96       1086.62       155.23 o                         
   5  -5   0        598.88        474.76       135.31 o                         
   0   3   3      13862.62      11360.01       166.02 o                         
   0   3   4       4904.21       4159.30        82.19 o                         
   0   2   0        705.32       1136.62        25.24 o                         
   0   2   1       2185.05       2218.50        51.14 o                         
  -1   5   3      16500.47      19090.67       642.26 o                         
   0   4   1       1725.09       2837.84       114.22 o                         
   0   3   0        613.34       1291.18        55.72 o                         
   0   5   2       3914.74       6053.30       201.03 o                         
  -1   2   4        834.70       1031.42        52.83 o                         
   0   2   2       1007.28        892.00        34.89 o                         
   0   5   0       3828.77       6200.67       321.12 o                         
   1   5  -2       3391.62       6043.40       266.98 o                         
   0   4   5       1222.06       1260.66        56.03 o                         
   0   3   2        579.73        652.28        30.96 o                         
   0   7   3       8537.97      12703.26       626.79 o                         
  -1   4   7       2220.24       2687.16       142.06 o                         
   0   6   1       4620.78       7971.12       498.91 o                         
   1   6   3       1460.52       1675.45       104.75 o                         
  -1   5   9       3075.40       4230.56       221.97 o                         
   0   3   1        306.13        497.67        32.42 o                         
   0   5   1       1807.72       2721.88       222.56 o                         
   0   4   0        888.15       4151.28       186.54 o                         
   1   7   2       3416.74       4554.92       270.11 o                         
  -1   2   3        568.64        729.59        60.44 o                         
   0   6   0       4232.89       6364.72       566.71 o                         
  -1   3   6        754.42        877.43        83.29 o                         
  -1   3   4        794.95        925.09        97.53 o                         
  -1   4   6       1002.56       1646.84       140.81 o                         
   0   6   3       1639.42       2517.96       217.93 o                         
   1   8   0       5077.95       6915.42       659.94 o                         
   0   7   5       1629.47       2032.45       247.03 o                         
   1   9   3       3551.23       4944.43       526.90 o                         
  -1   5   6        805.82       1509.03       265.57 o                         
  -2   4   8       2717.72       2880.25       407.04 o                         
  -1   5   4        893.62       1859.75       279.96 o                         
   2  11   3       6234.90       6107.75       794.26 o                         
  -2   5  12       2853.23       3208.31       472.61 o                         
   0   7   8       1660.22       1454.89       212.61 o                         
   1   8   2       1903.86       2225.09       385.79 o                         
  -1   5   5       1221.09       1761.66       246.09 o                         
   0   5   5        174.12        194.25        56.91 o                         
   2  12   3       2966.42       2853.39       723.38 o                         
   1   7   0       1735.91       2626.87       342.40 o                         
   0   6   5        637.65        519.23       110.08 o                         
   2  10   0       3235.90       6812.22       992.15 o                         
   1  10   5       3673.09       4873.28       707.52 o                         
   0   8   4       1276.42       2713.33       624.16 o                         
   1   7  -1       1032.51        503.51       204.58 o                         
   0   4   3        227.57        306.79        38.58 o                         
   0   9   6       3302.45       4237.31       616.68 o                         
   1   8   4       1452.82       1560.67       232.42 o                         
   1   9   2       1710.16       2532.62       530.77 o                         
   1   7   3        614.61        766.45       169.18 o                         
   1  11   6       2763.78       2175.49       484.54 o                         
   0   1   1          0.99         17.72         4.34 o                         
   1   4   3      10953.90       9535.26       166.43 o                         
   1   5   6       8054.80       7865.01       172.74 o                         
   2   6   6      11368.46      11532.74       252.73 o                         
   1   5   9       7800.69       6706.52       171.75 o                         
   1   3   6       9409.58       6634.07       181.11 o                         
   1   4   6       5095.36       4489.21       127.33 o                         
   1   5   5       2972.49       2987.79        90.56 o                         
   1   3   2       4003.06       3614.89       109.87 o                         
   2   5   8       5239.72       4658.43       157.43 o                         
   1   4   7       3247.04       3000.67        94.45 o                         
   2   7   9       5676.10       6585.14       238.63 o                         
   2   4   4       4164.75       3971.37       135.03 o                         
   1   3   3       3979.28       3346.37       116.85 o                         
   1   4   4       1542.53       1629.15        64.68 o                         
   1   7   8       4060.94       4145.70       197.01 o                         
   2   8   5       4754.62       5097.26       236.43 o                         
   2   5   5       1837.97       1840.58        89.43 o                         
   1   7  11       4574.83       4829.26       229.78 o                         
   2   5  10       2727.41       2267.15       106.82 o                         
   1   3   5       1812.11       1542.58        72.32 o                         
   4   7   8       2466.58       2980.59       156.24 o                         
   1   5   7       1131.39        945.86        66.67 o                         
   1   6   8       1636.32       1603.01       107.50 o                         
   3   9  11       3521.79       3634.20       299.84 o                         
   1   6   7       1143.46       1299.08        90.35 o                         
   5   9  12       3228.33       3367.70       269.54 o                         
   2   8  10       2545.71       2582.43       229.83 o                         
   1   4   5        466.49        477.81        38.91 o                         
   2   8   9       1586.69       1994.42       192.12 o                         
   2   9  11       3772.61       3822.30       359.35 o                         
   3   7   6       1125.20       1200.66       118.23 o                         
   3   9   9       2366.16       2213.33       255.85 o                         
   2   7  11       1449.55       1913.95       174.08 o                         
   4   7   7       1117.40       1215.72       116.71 o                         
   2   9   9       2973.75       3127.61       298.08 o                         
   2   6   4        802.63        800.55        78.64 o                         
   4   9   7       2183.25       2555.62       238.39 o                         
   3  11  15       6773.81       7153.42       703.41 o                         
   2   7   5        829.85       1042.43       111.86 o                         
   1   5   8        534.58        634.98        77.06 o                         
   2   7  10       1050.06       1158.89       131.63 o                         
   3  10  11       3257.68       3420.80       397.34 o                         
   2   6   5        433.27        747.45        92.52 o                         
   2   4   7        422.34        505.17        51.23 o                         
   3   7  14       1435.10        929.11       150.42 o                         
   4   9  17       3401.12       2925.11       340.71 o                         
   3   6  11        567.86        808.34        93.51 o                         
   5  10  12       1558.12       1859.72       307.83 o                         
   4   9  15       2714.22       2336.06       320.64 o                         
   3   8  11       1347.15       1450.01       190.73 o                         
   4  10   7       2064.55       2778.17       318.90 o                         
   1   8  12       1772.99       2310.26       258.49 o                         
   2   5   6        453.68        372.95        48.63 o                         
   2   6  10        616.96        648.63        90.53 o                         
   2   7   4        473.08        450.75        80.54 o                         
   3  11  12       1959.50       3321.78       544.99 o                         
   2   5   7        357.34        296.19        42.31 o                         
   3  10   6       1971.84       1961.63       298.59 o                         
   1   6   6        306.51        313.53        69.03 o                         
   2   6   8        358.78        366.05        57.80 o                         
   3   8  12        747.03        641.56       156.65 o                         
   2   4   6        164.73        140.54        24.85 o                         
   1   6  11        344.08        799.02       110.81 o                         
   1   6   9        613.37        455.40        92.51 o                         
   2   8  15        584.81        477.27       155.31 o                         
   2   5   9        135.45        135.23        39.32 o                         
   3   6   6        222.24        354.59        58.81 o                         
   1   2   2        256.63        180.28        30.08 o                         
   3   9  18       1571.78       1602.41       362.14 o                         
   3   9  14       1499.88       2080.42       332.66 o                         
   0   2   3       1083.22         31.43         8.91 o                         
   4   5   7       4063.58       3984.49       133.14 o                         
   4   4   6       3892.12       3511.44       132.55 o                         
   4   6  12       3165.55       3225.91       143.42 o                         
   4   4   7       2639.53       2665.58       122.51 o                         
   2   2   6      10497.09       6116.17       253.17 o                         
   6   5  13       4578.34       5520.83       243.17 o                         
   3   4  10       2190.55       1966.43        94.75 o                         
   3   3   7       2447.80       2568.52       109.91 o                         
   3   4   9       2229.07       1798.28        87.21 o                         
   7   8  15       5729.10       6636.83       369.65 o                         
   6   7  15       4073.09       4413.70       274.94 o                         
   7   5  17       3681.36       3939.05       281.93 o                         
   5   7  13       3076.66       3208.19       201.04 o                         
   6   8  10       2548.93       2673.64       184.43 o                         
   5   7  11       1521.91       1532.10       128.54 o                         
   4   4   9       1367.14       1380.37        85.21 o                         
   5   4  13       1432.42       1218.07        98.16 o                         
   9   7  16       4291.23       4913.62       395.24 o                         
   6   6  10       1501.74       1446.38       114.00 o                         
   7   7  12       2359.92       2719.56       218.84 o                         
   5   4   9        986.55       1171.38        88.81 o                         
   3   3   5        744.33        741.01        51.06 o                         
   2   2   4       1872.32       1703.11       121.57 o                         
   4   5  13       1304.97       1060.62        88.94 o                         
   6   5   9       1150.79       1491.45       112.16 o                         
   3   4   5        607.50        582.18        44.22 o                         
   2   3   6        422.59        457.92        36.59 o                         
   5   6  14       1550.57       1834.23       156.00 o                         
   7   9  19       6372.24       6792.75       532.08 o                         
   5   6  10       1175.70       1410.28       113.21 o                         
   7   7  16       2603.77       2818.81       279.35 o                         
   6   6  12       1453.86       1402.93       141.97 o                         
   6   8  14       2010.80       1844.77       179.69 o                         
   6   7  18       2153.10       2117.70       250.97 o                         
   8   8  12       2082.24       2135.53       227.10 o                         
   7   6  10       1403.96       1373.05       124.71 o                         
   5   4  11        993.31        903.29        95.70 o                         
   6   5  12       1891.18       1637.64       140.61 o                         
   4   4  11        976.76        744.67        71.64 o                         
   6   5  16       1197.40       1135.39       134.95 o                         
   4   3  10       1078.95        769.20        67.13 o                         
   7   6  17       2480.15       2029.32       195.58 o                         
   8   7  21       2896.27       3084.05       372.48 o                         
   5   6  16       1215.42        889.84       139.63 o                         
   4   5   8        588.12        655.09        62.04 o                         
   4   5   9        644.45        698.56        74.96 o                         
   5   8  14       1431.76       1799.04       183.68 o                         
   6   6  14       1173.74       1468.50       152.85 o                         
   5   4   8        504.78        488.61        64.73 o                         
   7   7  13       1278.38       1266.90       178.36 o                         
   5   5   9        911.98       1025.12        94.92 o                         
   4   4   8        443.93        558.14        57.44 o                         
   6   5  14        878.77        740.28       120.40 o                         
   5   7  16        953.99        952.58       150.74 o                         
   5   5  15       1043.50        994.29       104.74 o                         
   6   7  11       1220.21       1279.08       155.51 o                         
   8   6  12       1339.52       1481.57       176.65 o                         
   7   6  11       1096.00       1170.85       124.85 o                         
   6   7  13       1113.45       1460.72       182.65 o                         
   7   6  15       1156.46       1124.41       189.13 o                         
   4   6  14        692.42        790.14       106.39 o                         
   7   6  12        689.31        635.47       122.42 o                         
   6   7  16        986.48       1271.31       215.27 o                         
   4   5  12        292.89        305.65        67.94 o                         
   5   5  11        453.27        456.55        81.30 o                         
   4   6  11        664.91        861.19       105.10 o                         
   4   3   6        319.05        340.60        40.19 o                         
   7   5  11        688.84        729.03       101.67 o                         
   7   7  18       1082.31       1201.06       239.66 o                         
   3   3   9        281.92        269.80        36.83 o                         
   7   9  15       2429.46       2779.39       325.83 o                         
   3   4   8        215.55        388.30        54.31 o                         
   6   6  16        719.72        859.02       174.40 o                         
   5   7  15        782.76        976.83       157.75 o                         
   5   7   9        545.36        555.24        95.21 o                         
   6   6   9        536.34        524.81        84.01 o                         
   7   9  18       2568.12       2019.20       362.45 o                         
   5   6  13        536.01        542.03       101.25 o                         
  10   7  21       2871.72       3087.81       468.85 o                         
   8   8  20       2719.90       3661.84       466.37 o                         
   4   4  10        411.06        298.72        53.74 o                         
   9   8  14        907.93       1110.14       319.30 o                         
   6   5  15        797.90        690.86       111.65 o                         
   7   8  11        473.57        488.05       128.89 o                         
   3   3   6        177.76        230.87        32.21 o                         
   7  10  17       2388.64       2135.62       355.28 o                         
   7  11  18       2185.99       2051.66       440.71 o                         
   6   8  16        725.34       1289.68       239.60 o                         
   6   7  10        557.56        657.92       115.62 o                         
   3   4   7        241.23        215.53        30.64 o                         
   5   5  12        437.91        840.21       113.16 o                         
   8   6  13        396.47        473.04       120.53 o                         
   3   3   8        188.91        286.45        45.46 o                         
   5   7  14        392.48        514.88       110.53 o                         
   7   9  11       1218.51       1336.70       207.15 o                         
   2   3   5        219.99        172.51        22.74 o                         
   8   7  20       1464.73       1185.69       265.30 o                         
   7   7  21         65.60        694.89       250.13 o                         
   8  11  13       1909.21       1651.92       342.03 o                         
   3   2   5         60.39         58.82        17.21 o                         
   1   1   3        217.60        262.73        46.98 o                         
   2   2   3          6.03         43.62        11.96 o                         
   2  -2  10       3810.24       3591.10        91.18 o                         
   3  -3   8       2958.98       2717.14        78.87 o                         
   5  -4  13       8083.15       7940.81       275.91 o                         
   4  -2  12       2930.83       3326.57       130.53 o                         
   2  -1   6       2415.30       2253.75        81.22 o                         
   2  -2   5       1103.66        883.95        31.27 o                         
   4  -2  10       2626.85       2417.40        93.04 o                         
   3  -2   9       1824.84       1787.54        70.50 o                         
   2  -2  11       1587.46       1738.55        71.76 o                         
   3  -1  12       1721.15       1801.10        84.52 o                         
   4  -4  12       2222.00       2483.16       143.89 o                         
   6  -3  13       2869.27       3029.32       169.22 o                         
   5  -5  13       5364.53       5179.71       276.23 o                         
   3  -2   7        726.90        621.36        36.60 o                         
   2  -1   8        825.95        857.83        43.98 o                         
   1  -1   5        411.67        400.42        22.95 o                         
   3  -1  11        914.69        968.72        59.03 o                         
   4  -2  17       2516.81       2537.35       189.77 o                         
   5  -4  14       1868.94       1697.89       157.50 o                         
   3  -4  14       1774.38       1527.56       158.25 o                         
   3  -4  16       3337.62       2949.55       233.39 o                         
   4  -2   9        714.47        669.26        55.06 o                         
   4  -4  17       3383.78       3561.41       271.71 o                         
   3  -3  11        939.40       1112.11        75.98 o                         
   6  -4  16       2430.52       2115.94       249.96 o                         
   4  -3  17       1632.69       2143.91       198.32 o                         
   6  -5  18       3709.68       3131.90       402.98 o                         
   4  -4  15       2134.20       1782.92       177.19 o                         
   5  -3  12       1594.87       1568.23       116.08 o                         
   6  -4  14       1287.40       1282.87       202.21 o                         
   1  -1   3        320.19        230.79        18.69 o                         
   3  -4  15        908.25        810.81       154.33 o                         
   5  -4  11        492.47        557.08        96.70 o                         
   3  -3  15        802.70        879.52       121.98 o                         
   2  -2   8        469.86        419.77        33.88 o                         
   3  -3  10        373.22        289.69        47.86 o                         
   4  -5  16       1742.61       2104.00       260.36 o                         
   4  -4  11        553.43        520.69        93.91 o                         
   3  -3  12        471.40        438.85        65.64 o                         
   4  -3  13        519.76        581.37        95.81 o                         
   3  -4  18       2280.69       1546.27       208.45 o                         
   2  -1   7        167.55        217.79        23.14 o                         
   2  -2   6         59.15        125.28        19.65 o                         
   8  -5  18       2092.13       2972.97       411.84 o                         
   3  -3  17        702.41        830.55       166.82 o                         
   4  -4   9        197.78        224.22        49.10 o                         
   1  -1   4         38.37         70.75        10.81 o                         
   4  -4  13        808.21        884.73       117.06 o                         
   5  -5  17       1475.60       1030.69       264.42 o                         
   4  -5  14       1083.18       1338.59       170.35 o                         
   6  -4  17       1370.08       1347.50       234.41 o                         
   5  -4  12        556.89        418.14        91.35 o                         
   6  -5  13        399.19        460.75       125.24 o                         
   3  -3  16          0.46        250.93        71.74 o                         
   0  -2   6       6486.85       5413.03        85.93 o
[truncated: 274,429 more chars]
