# Supplementary material for: Glycine zinc sulfate penta­hydrate: redetermination at 10 K from time-of-flight neutron Laue diffraction
Source: Acta Crystallogr E Crystallogr Commun. 2016 Sep 16;72(Pt 10):1438–45. doi: 10.1107/S2056989016014304 (PMC5050772; doi:10.1107/S2056989016014304)
Supplement: Supplementary file 3 [file e-72-01438-sup3.txt]

Raman spectrum of glycine zinc sulfate pentahydrate.

Measured using a B&WTek i-Raman Plus with 532 nm excitation.


 Raman shift       Sum
    171.23       3937.50
    174.09       3863.75
    176.95       3811.17
    179.81       3763.67
    182.67       3876.25
    185.53       4016.17
    188.39       4212.83
    191.24       4485.25
    194.09       4779.42
    196.95       4973.17
    199.80       5141.00
    202.65       5199.50
    205.50       5182.17
    208.35       5077.25
    211.20       4895.50
    214.05       4792.08
    216.89       4699.00
    219.74       4685.42
    222.58       4736.42
    225.42       4790.58
    228.27       4903.92
    231.11       5019.50
    233.95       5102.67
    236.79       5188.00
    239.62       5257.83
    242.46       5197.92
    245.30       5140.92
    248.13       4975.75
    250.97       4690.00
    253.80       4506.58
    256.63       4204.25
    259.46       3901.17
    262.29       3594.75
    265.12       3318.25
    267.95       3041.17
    270.77       2774.42
    273.60       2613.75
    276.43       2523.50
    279.25       2415.50
    282.07       2358.58
    284.89       2309.92
    287.71       2312.00
    290.53       2283.33
    293.35       2250.42
    296.17       2259.67
    298.99       2206.67
    301.80       2134.58
    304.62       2107.92
    307.43       2041.67
    310.25       2043.50
    313.06       1972.42
    315.87       1939.33
    318.68       1876.58
    321.49       1859.42
    324.29       1819.75
    327.10       1772.50
    329.91       1734.08
    332.71       1709.25
    335.52       1699.75
    338.32       1715.00
    341.12       1692.42
    343.92       1688.75
    346.72       1723.33
    349.52       1745.92
    352.32       1743.75
    355.12       1751.08
    357.91       1814.67
    360.71       1862.00
    363.50       1951.17
    366.29       2001.08
    369.08       2126.33
    371.88       2221.33
    374.67       2300.83
    377.45       2432.50
    380.24       2527.50
    383.03       2554.33
    385.82       2541.75
    388.60       2497.75
    391.38       2423.75
    394.17       2297.00
    396.95       2174.00
    399.73       2109.00
    402.51       2007.92
    405.29       1948.33
    408.07       1878.67
    410.84       1881.50
    413.62       1871.58
    416.40       1878.00
    419.17       1937.75
    421.94       1998.58
    424.72       2065.67
    427.49       2248.75
    430.26       2455.50
    433.03       2759.75
    435.79       3275.00
    438.56       3994.75
    441.33       4862.50
    444.09       5867.83
    446.86       6816.50
    449.62       7419.25
    452.38       7625.67
    455.14       7212.17
    457.90       6348.33
    460.66       5279.25
    463.42       4315.17
    466.18       3579.92
    468.94       3100.33
    471.69       2672.67
    474.44       2424.50
    477.20       2249.75
    479.95       2135.50
    482.70       2023.17
    485.45       1989.58
    488.20       1918.67
    490.95       1926.33
    493.70       1907.25
    496.44       2001.92
    499.19       1987.25
    501.94       2064.50
    504.68       2123.58
    507.42       2299.83
    510.16       2481.08
    512.90       2787.33
    515.64       3190.67
    518.38       3752.08
    521.12       4286.42
    523.86       4753.50
    526.59       4990.25
    529.33       4922.42
    532.06       4503.83
    534.79       3911.08
    537.53       3350.83
    540.26       2875.42
    542.99       2614.00
    545.72       2379.50
    548.44       2326.33
    551.17       2228.83
    553.90       2255.33
    556.62       2227.67
    559.35       2275.67
    562.07       2311.50
    564.79       2413.75
    567.51       2494.75
    570.23       2676.00
    572.95       2852.42
    575.67       3004.67
    578.39       3186.58
    581.11       3334.50
    583.82       3429.58
    586.54       3556.92
    589.25       3684.58
    591.96       3878.75
    594.67       4028.67
    597.38       4082.33
    600.09       4026.58
    602.80       3725.00
    605.51       3339.25
    608.22       2918.67
    610.92       2716.42
    613.63       2610.00
    616.33       2573.92
    619.03       2568.58
    621.74       2613.83
    624.44       2625.33
    627.14       2598.25
    629.84       2588.50
    632.53       2530.00
    635.23       2562.92
    637.93       2597.67
    640.62       2695.58
    643.32       2678.67
    646.01       2645.83
    648.70       2444.33
    651.39       2165.83
    654.08       1921.42
    656.77       1776.08
    659.46       1619.75
    662.15       1559.17
    664.84       1490.42
    667.52       1443.08
    670.21       1383.17
    672.89       1408.83
    675.57       1349.08
    678.25       1328.17
    680.94       1341.67
    683.62       1291.08
    686.29       1292.83
    688.97       1300.50
    691.65       1292.00
    694.33       1274.42
    697.00       1275.58
    699.67       1246.42
    702.35       1317.75
    705.02       1279.08
    707.69       1267.17
    710.36       1276.25
    713.03       1280.83
    715.70       1291.17
    718.37       1242.33
    721.03       1244.42
    723.70       1267.17
    726.36       1254.17
    729.03       1271.00
    731.69       1223.75
    734.35       1267.42
    737.01       1200.33
    739.67       1235.25
    742.33       1236.50
    744.99       1233.42
    747.65       1231.08
    750.30       1202.75
    752.96       1225.33
    755.61       1203.08
    758.27       1157.33
    760.92       1178.17
    763.57       1185.25
    766.22       1188.83
    768.87       1184.83
    771.52       1164.75
    774.17       1174.75
    776.81       1188.08
    779.46       1191.08
    782.10       1203.92
    784.75       1215.08
    787.39       1202.25
    790.03       1200.58
    792.67       1220.58
    795.31       1219.58
    797.95       1176.08
    800.59       1193.50
    803.23       1229.00
    805.86       1232.33
    808.50       1210.50
    811.13       1236.25
    813.77       1245.08
    816.40       1277.17
    819.03       1285.33
    821.66       1272.17
    824.29       1277.00
    826.92       1338.00
    829.55       1311.50
    832.17       1350.33
    834.80       1328.00
    837.42       1335.50
    840.05       1401.92
    842.67       1390.17
    845.29       1378.25
    847.92       1394.58
    850.54       1405.75
    853.15       1425.92
    855.77       1470.75
    858.39       1459.17
    861.01       1497.58
    863.62       1533.83
    866.24       1560.67
    868.85       1653.42
    871.46       1764.92
    874.08       1953.92
    876.69       2233.08
    879.30       2673.08
    881.91       3419.00
    884.51       4460.83
    887.12       5603.25
    889.73       6066.17
    892.33       5564.50
    894.94       4433.42
    897.54       3491.50
    900.14       3004.50
    902.75       2891.75
    905.35       2845.42
    907.95       2592.25
    910.55       2204.08
    913.14       1803.08
    915.74       1582.17
    918.34       1431.67
    920.93       1361.25
    923.53       1284.58
    926.12       1315.92
    928.71       1262.42
    931.30       1273.25
    933.89       1227.25
    936.48       1251.92
    939.07       1264.67
    941.66       1241.25
    944.25       1274.33
    946.83       1313.50
    949.42       1334.33
    952.00       1389.50
    954.58       1441.00
    957.17       1510.75
    959.75       1695.42
    962.33       1972.50
    964.91       2357.58
    967.49       2637.75
    970.06       3086.08
    972.64       4189.83
    975.22       7529.58
    977.79       18680.67
    980.36       42683.17
    982.94       57729.33
    985.51       47462.50
    988.08       24203.58
    990.65       9280.17
    993.22       4418.00
    995.79       2933.92
    998.36       2275.58
   1000.92       2000.08
   1003.49       1850.67
   1006.05       1764.00
   1008.62       1762.58
   1011.18       1866.00
   1013.74       2124.92
   1016.30       2637.67
   1018.86       3217.67
   1021.42       3441.67
   1023.98       3075.83
   1026.54       2466.92
   1029.09       1957.50
   1031.65       1686.00
   1034.21       1568.17
   1036.76       1471.08
   1039.31       1459.83
   1041.86       1419.50
   1044.41       1456.17
   1046.96       1426.33
   1049.51       1502.58
   1052.06       1533.50
   1054.61       1550.25
   1057.16       1658.00
   1059.70       1776.50
   1062.25       1998.25
   1064.79       2249.25
   1067.33       2695.83
   1069.87       3331.67
   1072.42       4137.58
   1074.96       4889.00
   1077.49       5246.67
   1080.03       5068.25
   1082.57       4478.92
   1085.11       3849.00
   1087.64       3417.92
   1090.18       3245.75
   1092.71       3332.25
   1095.24       3589.58
   1097.78       3875.92
   1100.31       3972.92
   1102.84       3729.25
   1105.37       3293.75
   1107.89       2848.75
   1110.42       2454.08
   1112.95       2067.75
   1115.47       1800.33
   1118.00       1637.83
   1120.52       1552.75
   1123.04       1529.58
   1125.57       1500.75
   1128.09       1489.08
   1130.61       1552.92
   1133.13       1678.08
   1135.65       1807.58
   1138.16       1943.50
   1140.68       2011.17
   1143.20       1938.25
   1145.71       1782.00
   1148.22       1614.25
   1150.74       1467.92
   1153.25       1371.50
   1155.76       1303.67
   1158.27       1254.00
   1160.78       1230.00
   1163.29       1212.08
   1165.80       1201.00
   1168.30       1175.17
   1170.81       1145.50
   1173.31       1152.08
   1175.82       1146.00
   1178.32       1115.67
   1180.82       1125.33
   1183.32       1100.67
   1185.82       1097.92
   1188.32       1119.67
   1190.82       1099.67
   1193.32       1127.83
   1195.82       1107.08
   1198.31       1097.92
   1200.81       1098.42
   1203.30       1144.42
   1205.79       1073.67
   1208.29       1096.67
   1210.78       1080.17
   1213.27       1087.58
   1215.76       1059.50
   1218.25       1081.17
   1220.74       1098.67
   1223.22       1079.42
   1225.71       1046.17
   1228.19       1060.17
   1230.68       1058.42
   1233.16       1067.42
   1235.64       1076.17
   1238.13       1076.58
   1240.61       1075.92
   1243.09       1092.67
   1245.56       1054.08
   1248.04       1105.42
   1250.52       1079.08
   1253.00       1085.42
   1255.47       1088.42
   1257.95       1078.67
   1260.42       1093.00
   1262.89       1096.17
   1265.36       1059.67
   1267.84       1072.17
   1270.31       1061.92
   1272.77       1090.33
   1275.24       1069.42
   1277.71       1083.00
   1280.18       1126.08
   1282.64       1113.33
   1285.11       1145.83
   1287.57       1158.33
   1290.03       1230.42
   1292.50       1249.33
   1294.96       1370.92
   1297.42       1547.17
   1299.88       1975.08
   1302.34       2591.33
   1304.79       3159.92
   1307.25       3127.83
   1309.71       2600.08
   1312.16       2132.75
   1314.62       2006.00
   1317.07       2173.67
   1319.52       2721.08
   1321.97       3858.17
   1324.42       5441.58
   1326.87       6408.67
   1329.32       5757.67
   1331.77       4154.75
   1334.22       2810.25
   1336.66       2036.58
   1339.11       1681.00
   1341.55       1461.25
   1344.00       1347.83
   1346.44       1314.58
   1348.88       1258.33
   1351.32       1238.42
   1353.76       1236.50
   1356.20       1245.75
   1358.64       1217.33
   1361.08       1257.50
   1363.51       1281.00
   1365.95       1330.08
   1368.39       1375.25
   1370.82       1459.67
   1373.25       1549.92
   1375.68       1716.08
   1378.12       1950.00
   1380.55       2358.58
   1382.98       2999.08
   1385.40       3728.33
   1387.83       4591.67
   1390.26       5033.25
   1392.69       4815.17
   1395.11       4168.00
   1397.54       3444.75
   1399.96       2866.42
   1402.38       2504.50
   1404.80       2221.08
   1407.22       2080.42
   1409.64       1994.25
   1412.06       1956.17
   1414.48       1909.33
   1416.90       1935.67
   1419.32       1959.42
   1421.73       2028.00
   1424.15       2082.33
   1426.56       2369.33
   1428.97       2902.00
   1431.39       3513.08
   1433.80       3726.33
   1436.21       3286.67
   1438.62       2599.17
   1441.03       2079.00
   1443.43       1789.17
   1445.84       1618.00
   1448.25       1554.33
   1450.65       1455.58
   1453.06       1458.17
   1455.46       1466.00
   1457.86       1463.33
   1460.27       1463.58
   1462.67       1477.75
   1465.07       1537.42
   1467.47       1619.17
   1469.86       1683.00
   1472.26       1871.92
   1474.66       1982.00
   1477.05       2171.58
   1479.45       2484.67
   1481.84       2825.75
   1484.24       3132.75
   1486.63       3291.33
   1489.02       3240.50
   1491.41       3012.08
   1493.80       2765.58
   1496.19       2465.42
   1498.58       2158.25
   1500.96       1921.92
   1503.35       1689.50
   1505.74       1567.00
   1508.12       1443.83
   1510.50       1371.33
   1512.89       1353.33
   1515.27       1308.17
   1517.65       1269.58
   1520.03       1256.67
   1522.41       1242.75
   1524.79       1208.92
   1527.17       1187.75
   1529.54       1204.83
   1531.92       1200.92
   1534.30       1178.33
   1536.67       1219.25
   1539.04       1229.83
   1541.42       1217.17
   1543.79       1240.75
   1546.16       1242.33
   1548.53       1241.67
   1550.90       1268.50
   1553.27       1303.00
   1555.63       1348.50
   1558.00       1332.75
   1560.37       1368.00
   1562.73       1351.58
   1565.10       1402.75
   1567.46       1430.08
   1569.82       1498.08
   1572.18       1558.42
   1574.54       1623.75
   1576.90       1734.92
   1579.26       1857.58
   1581.62       2024.08
   1583.98       2206.17
   1586.33       2327.58
   1588.69       2471.42
   1591.04       2541.00
   1593.40       2567.42
   1595.75       2568.67
   1598.10       2614.83
   1600.45       2694.67
   1602.81       2892.58
   1605.15       3054.83
   1607.50       3313.08
   1609.85       3467.08
   1612.20       3553.67
   1614.54       3551.42
   1616.89       3476.83
   1619.23       3289.08
   1621.58       3098.75
   1623.92       2844.50
   1626.26       2621.50
   1628.60       2407.92
   1630.95       2224.17
   1633.28       2075.25
   1635.62       1907.50
   1637.96       1775.58
   1640.30       1705.75
   1642.63       1619.08
   1644.97       1538.00
   1647.30       1463.25
   1649.64       1439.25
   1651.97       1370.00
   1654.30       1360.25
   1656.63       1329.42
   1658.96       1308.00
   1661.29       1268.75
   1663.62       1293.92
   1665.95       1296.67
   1668.28       1271.75
   1670.60       1290.25
   1672.93       1265.50
   1675.25       1257.33
   1677.58       1266.08
   1679.90       1258.75
   1682.22       1222.33
   1684.54       1218.50
   1686.86       1236.08
   1689.18       1199.58
   1691.50       1218.17
   1693.82       1211.08
   1696.13       1177.08
   1698.45       1159.67
   1700.77       1115.00
   1703.08       1117.92
   1705.39       1067.33
   1707.71       1074.75
   1710.02       1034.25
   1712.33       1009.50
   1714.64        983.50
   1716.95       1032.17
   1719.26        976.75
   1721.56        962.50
   1723.87        933.25
   1726.18        950.08
   1728.48        900.92
   1730.79        891.17
   1733.09        900.83
   1735.39        914.33
   1737.69        867.25
   1740.00        875.58
   1742.30        883.00
   1744.59        882.42
   1746.89        846.08
   1749.19        840.00
   1751.49        878.08
   1753.78        840.42
   1756.08        848.67
   1758.37        840.08
   1760.67        853.58
   1762.96        849.17
   1765.25        843.25
   1767.54        833.33
   1769.83        810.25
   1772.12        848.67
   1774.41        836.00
   1776.70        836.58
   1778.99        855.92
   1781.27        833.08
   1783.56        831.33
   1785.84        869.75
   1788.12        844.42
   1790.41        816.17
   1792.69        808.25
   1794.97        801.92
   1797.25        811.50
   1799.53        810.42
   1801.81        828.33
   1804.09        833.75
   1806.36        814.75
   1808.64        795.83
   1810.92        794.25
   1813.19        778.75
   1815.46        777.08
   1817.74        769.00
   1820.01        786.92
   1822.28        783.08
   1824.55        796.92
   1826.82        810.42
   1829.09        809.50
   1831.36        770.58
   1833.62        791.25
   1835.89        778.67
   1838.16        800.42
   1840.42        776.25
   1842.68        795.17
   1844.95        796.67
   1847.21        800.42
   1849.47        735.17
   1851.73        787.08
   1853.99        773.33
   1856.25        781.08
   1858.51        790.25
   1860.77        770.83
   1863.02        769.08
   1865.28        807.50
   1867.53        785.50
   1869.79        770.17
   1872.04        797.75
   1874.29        780.83
   1876.54        770.17
   1878.79        749.67
   1881.04        767.17
   1883.29        795.25
   1885.54        786.83
   1887.79        802.08
   1890.04        790.50
   1892.28        790.33
   1894.53        767.33
   1896.77        778.92
   1899.01        808.00
   1901.26        794.75
   1903.50        733.83
   1905.74        774.17
   1907.98        789.08
   1910.22        783.50
   1912.46        761.42
   1914.70        803.83
   1916.93        751.33
   1919.17        767.50
   1921.40        758.83
   1923.64        764.08
   1925.87        757.17
   1928.11        739.33
   1930.34        763.58
   1932.57        774.67
   1934.80        749.50
   1937.03        748.42
   1939.26        746.83
   1941.49        747.67
   1943.71        760.17
   1945.94        723.25
   1948.17        721.50
   1950.39        738.50
   1952.61        737.67
   1954.84        739.92
   1957.06        745.83
   1959.28        743.00
   1961.50        733.42
   1963.72        726.17
   1965.94        773.83
   1968.16        741.17
   1970.38        720.08
   1972.59        760.00
   1974.81        775.50
   1977.02        741.50
   1979.24        749.08
   1981.45        728.50
   1983.67        752.17
   1985.88        717.58
   1988.09        739.83
   1990.30        706.92
   1992.51        757.42
   1994.72        714.42
   1996.92        741.00
   1999.13        758.42
   2001.34        691.67
   2003.54        725.83
   2005.75        753.08
   2007.95        764.83
   2010.16        729.25
   2012.36        758.17
   2014.56        752.92
   2016.76        777.83
   2018.96        753.00
   2021.16        725.83
   2023.36        751.83
   2025.56        720.25
   2027.75        729.42
   2029.95        740.17
   2032.14        743.08
   2034.34        729.75
   2036.53        723.00
   2038.72        745.00
   2040.92        737.67
   2043.11        693.25
   2045.30        697.75
   2047.49        718.00
   2049.68        741.33
   2051.86        718.00
   2054.05        728.75
   2056.24        721.75
   2058.42        712.75
   2060.61        728.33
   2062.79        713.67
   2064.97        716.08
   2067.16        701.75
   2069.34        688.67
   2071.52        695.75
   2073.70        731.08
   2075.88        721.58
   2078.06        725.58
   2080.23        716.58
   2082.41        746.58
   2084.59        697.00
   2086.76        716.83
   2088.94        722.17
   2091.11        742.33
   2093.28        721.33
   2095.46        732.50
   2097.63        730.08
   2099.80        739.33
   2101.97        715.42
   2104.14        728.33
   2106.30        710.67
   2108.47        698.33
   2110.64        711.67
   2112.80        740.75
   2114.97        761.00
   2117.13        753.08
   2119.30        734.00
   2121.46        714.33
   2123.62        729.25
   2125.78        741.92
   2127.94        729.17
   2130.10        727.67
   2132.26        750.50
   2134.42        748.17
   2136.57        752.08
   2138.73        773.42
   2140.89        773.17
   2143.04        740.67
   2145.20        744.33
   2147.35        743.17
   2149.50        723.42
   2151.65        724.83
   2153.80        729.17
   2155.95        741.33
   2158.10        721.50
   2160.25        738.17
   2162.40        726.08
   2164.55        718.17
   2166.69        743.58
   2168.84        732.33
   2170.98        755.67
   2173.13        753.50
   2175.27        748.00
   2177.41        762.42
   2179.55        743.33
   2181.69        770.33
   2183.83        743.50
   2185.97        741.17
   2188.11        757.58
   2190.25        762.67
   2192.38        757.08
   2194.52        750.17
   2196.66        737.25
   2198.79        752.50
   2200.92        767.92
   2203.06        736.50
   2205.19        760.83
   2207.32        741.92
   2209.45        738.83
   2211.58        777.50
   2213.71        768.08
   2215.84        735.33
   2217.96        747.08
   2220.09        782.42
   2222.22        785.50
   2224.34        749.67
   2226.47        786.17
   2228.59        748.67
   2230.71        747.17
   2232.84        735.50
   2234.96        759.92
   2237.08        763.50
   2239.20        740.75
   2241.32        753.08
   2243.43        784.58
   2245.55        742.75
   2247.67        777.67
   2249.78        750.25
   2251.90        772.17
   2254.01        752.25
   2256.13        766.67
   2258.24        750.33
   2260.35        760.42
   2262.46        780.33
   2264.57        800.08
   2266.68        799.67
   2268.79        779.75
   2270.90        742.42
   2273.01        759.17
   2275.11        786.58
   2277.22        744.42
   2279.32        778.50
   2281.43        772.17
   2283.53        773.25
   2285.63        757.33
   2287.74        754.17
   2289.84        735.58
   2291.94        777.00
   2294.04        768.42
   2296.14        769.58
   2298.23        765.83
   2300.33        748.17
   2302.43        770.58
   2304.52        769.50
   2306.62        758.17
   2308.71        752.75
   2310.81        723.17
   2312.90        759.75
   2314.99        761.50
   2317.08        760.75
   2319.17        757.58
   2321.26        769.58
   2323.35        773.08
   2325.44        834.42
   2327.53        869.17
   2329.61        920.33
   2331.70        823.25
   2333.78        761.58
   2335.87        736.50
   2337.95        771.75
   2340.03        756.42
   2342.12        804.50
   2344.20        734.33
   2346.28        735.83
   2348.36        745.33
   2350.44        736.67
   2352.51        745.92
   2354.59        738.25
   2356.67        755.17
   2358.74        724.00
   2360.82        752.42
   2362.89        735.67
   2364.97        727.92
   2367.04        757.25
   2369.11        722.58
   2371.18        745.67
   2373.25        730.00
   2375.32        737.17
   2377.39        754.17
   2379.46        736.83
   2381.53        761.25
   2383.60        730.83
   2385.66        760.50
   2387.73        779.25
   2389.79        760.08
   2391.86        765.83
   2393.92        759.08
   2395.98        773.42
   2398.04        773.67
   2400.10        763.58
   2402.16        777.92
   2404.22        780.08
   2406.28        771.92
   2408.34        762.00
   2410.40        767.75
   2412.45        787.25
   2414.51        798.17
   2416.56        734.50
   2418.62        773.83
   2420.67        776.33
   2422.72        746.17
   2424.77        768.42
   2426.82        739.67
   2428.87        762.50
   2430.92        734.33
   2432.97        757.42
   2435.02        766.25
   2437.07        747.67
   2439.11        724.58
   2441.16        714.08
   2443.20        729.50
   2445.25        737.42
   2447.29        713.58
   2449.33        734.33
   2451.38        749.25
   2453.42        734.75
   2455.46        740.42
   2457.50        748.50
   2459.54        725.08
   2461.57        738.00
   2463.61        732.67
   2465.65        756.17
   2467.68        723.92
   2469.72        717.58
   2471.75        712.17
   2473.79        753.00
   2475.82        766.00
   2477.85        701.92
   2479.88        726.83
   2481.91        735.50
   2483.94        744.75
   2485.97        753.33
   2488.00        735.92
   2490.03        732.58
   2492.06        769.42
   2494.08        774.75
   2496.11        772.67
   2498.13        763.92
   2500.16        766.33
   2502.18        768.75
   2504.20        753.42
   2506.22        756.08
   2508.25        721.83
   2510.27        764.42
   2512.29        758.67
   2514.30        747.50
   2516.32        756.58
   2518.34        747.83
   2520.36        757.50
   2522.37        712.08
   2524.39        743.42
   2526.40        744.83
   2528.41        725.33
   2530.43        776.25
   2532.44        731.33
   2534.45        770.00
   2536.46        735.83
   2538.47        694.08
   2540.48        721.83
   2542.49        720.83
   2544.50        716.75
   2546.50        701.25
   2548.51        739.42
   2550.51        712.67
   2552.52        733.83
   2554.52        711.25
   2556.53        705.17
   2558.53        714.67
   2560.53        708.83
   2562.53        724.67
   2564.53        689.17
   2566.53        733.75
   2568.53        734.00
   2570.53        757.17
   2572.52        776.25
   2574.52        736.33
   2576.52        760.33
   2578.51        714.33
   2580.51        742.50
   2582.50        707.83
   2584.49        746.42
   2586.48        756.83
   2588.48        742.92
   2590.47        759.00
   2592.46        740.08
   2594.45        768.83
   2596.43        751.00
   2598.42        777.00
   2600.41        792.50
   2602.40        771.50
   2604.38        812.00
   2606.37        798.42
   2608.35        818.83
   2610.33        814.75
   2612.32        797.25
   2614.30        755.00
   2616.28        784.25
   2618.26        756.33
   2620.24        725.75
   2622.22        744.50
   2624.20        730.08
   2626.17        761.42
   2628.15        762.25
   2630.13        743.08
   2632.10        755.75
   2634.08        745.92
   2636.05        736.42
   2638.02        748.33
   2639.99        764.00
   2641.97        761.08
   2643.94        773.33
   2645.91        786.83
   2647.88        791.17
   2649.85        816.50
   2651.81        790.00
   2653.78        777.00
   2655.75        810.33
   2657.71        787.17
   2659.68        787.42
   2661.64        784.17
   2663.61        804.25
   2665.57        778.25
   2667.53        781.75
   2669.49        834.17
   2671.45        806.75
   2673.41        782.00
   2675.37        772.33
   2677.33        789.92
   2679.29        774.50
   2681.25        823.67
   2683.20        777.75
   2685.16        827.42
   2687.11        804.25
   2689.07        813.25
   2691.02        783.58
   2692.97        811.75
   2694.92        815.08
   2696.88        792.25
   2698.83        802.92
   2700.78        833.25
   2702.73        821.17
   2704.67        863.33
   2706.62        861.42
   2708.57        860.92
   2710.51        827.67
   2712.46        860.17
   2714.40        876.00
   2716.35        851.17
   2718.29        847.58
   2720.23        880.50
   2722.18        850.83
   2724.12        865.25
   2726.06        878.83
   2728.00        866.42
   2729.94        882.50
   2731.88        830.92
   2733.81        867.08
   2735.75        894.25
   2737.69        879.08
   2739.62        866.00
   2741.56        869.67
   2743.49        838.33
   2745.42        847.67
   2747.36        873.17
   2749.29        861.83
   2751.22        893.50
   2753.15        886.42
   2755.08        880.58
   2757.01        917.08
   2758.94        928.42
   2760.86        929.42
   2762.79        953.67
   2764.72        942.50
   2766.64        932.83
   2768.57        952.58
   2770.49        926.17
   2772.41        924.08
   2774.34        928.42
   2776.26        957.42
   2778.18        934.67
   2780.10        944.00
   2782.02        929.92
   2783.94        932.92
   2785.86        956.92
   2787.77        995.58
   2789.69        929.83
   2791.61        963.75
   2793.52        978.83
   2795.44       1001.58
   2797.35        995.67
   2799.26        977.92
   2801.18        981.33
   2803.09       1014.33
   2805.00        998.08
   2806.91       1009.33
   2808.82       1046.25
   2810.73       1025.00
   2812.64       1026.92
   2814.54        995.75
   2816.45       1035.00
   2818.36       1046.83
   2820.26       1053.42
   2822.17       1059.00
   2824.07       1058.83
   2825.97       1069.83
   2827.88       1080.83
   2829.78       1095.92
   2831.68       1120.92
   2833.58       1159.83
   2835.48       1122.50
   2837.38       1125.33
   2839.28       1178.67
   2841.17       1127.08
   2843.07       1177.58
   2844.97       1208.75
   2846.86       1241.17
   2848.76       1250.92
   2850.65       1251.67
   2852.54       1313.58
   2854.44       1326.67
   2856.33       1351.83
   2858.22       1381.00
   2860.11       1375.33
   2862.00       1388.00
   2863.89       1387.83
   2865.78       1383.33
   2867.67       1394.08
   2869.55       1386.42
   2871.44       1384.83
   2873.33       1407.92
   2875.21       1405.42
   2877.09       1405.42
   2878.98       1406.83
   2880.86       1442.00
   2882.74       1454.42
   2884.62       1500.83
   2886.50       1486.67
   2888.38       1555.25
   2890.26       1570.58
   2892.14       1588.75
   2894.02       1609.67
   2895.90       1631.00
   2897.77       1708.67
   2899.65       1720.42
   2901.53       1745.75
   2903.40       1770.25
   2905.27       1784.92
   2907.15       1804.00
   2909.02       1801.75
   2910.89       1832.42
   2912.76       1844.83
   2914.63       1856.75
   2916.50       1907.17
   2918.37       1932.67
   2920.24       1928.25
   2922.10       1967.58
   2923.97       1991.83
   2925.84       2018.50
   2927.70       2032.58
   2929.57       2062.42
   2931.43       2093.50
   2933.29       2118.75
   2935.16       2197.00
   2937.02       2235.58
   2938.88       2273.25
   2940.74       2310.33
   2942.60       2341.25
   2944.46       2387.42
   2946.32       2423.67
   2948.17       2459.58
   2950.03       2498.92
   2951.89       2587.75
   2953.74       2613.75
   2955.60       2602.58
   2957.45       2602.67
   2959.31       2615.25
   2961.16       2674.42
   2963.01       2690.75
   2964.86       2690.08
   2966.71       2754.58
   2968.56       2785.75
   2970.41       2839.67
   2972.26       2922.50
   2974.11       3040.67
   2975.96       3203.50
   2977.80       3330.33
   2979.65       3535.25
   2981.49       3828.17
   2983.34       4237.33
   2985.18       4769.00
   2987.02       5639.50
   2988.87       6858.17
   2990.71       8638.50
   2992.55       11117.33
   2994.39       13948.58
   2996.23       16023.83
   2998.07       15044.58
   2999.91       12008.42
   3001.74       8817.67
   3003.58       6506.33
   3005.42       5098.75
   3007.25       4218.42
   3009.09       3648.83
   3010.92       3302.42
   3012.75       3083.67
   3014.59       2946.50
   3016.42       2885.25
   3018.25       2841.83
   3020.08       2825.67
   3021.91       2906.50
   3023.74       2983.08
   3025.57       3151.08
   3027.40       3304.33
   3029.22       3702.33
   3031.05       4285.83
   3032.88       5304.00
   3034.70       6822.33
   3036.53       8162.08
   3038.35       7997.17
   3040.17       6491.58
   3041.99       4948.00
   3043.82       3961.92
   3045.64       3390.92
   3047.46       3057.83
   3049.28       2926.33
   3051.10       2809.08
   3052.91       2715.17
   3054.73       2733.00
   3056.55       2679.67
   3058.37       2671.25
   3060.18       2684.75
   3062.00       2680.92
   3063.81       2657.75
   3065.62       2665.58
   3067.44       2652.08
   3069.25       2664.42
   3071.06       2674.50
   3072.87       2714.75
   3074.68       2722.17
   3076.49       2757.75
   3078.30       2777.50
   3080.11       2799.25
   3081.91       2789.92
   3083.72       2811.67
   3085.53       2826.08
   3087.33       2858.00
   3089.14       2852.08
   3090.94       2907.00
   3092.74       2869.33
   3094.55       2960.50
   3096.35       2951.42
   3098.15       3016.58
   3099.95       3044.00
   3101.75       2991.17
   3103.55       3064.08
   3105.35       3072.92
   3107.15       3132.50
   3108.94       3142.33
   3110.74       3177.17
   3112.53       3221.58
   3114.33       3264.00
   3116.12       3300.00
   3117.92       3374.25
   3119.71       3401.75
   3121.50       3449.92
   3123.29       3435.17
   3125.09       3530.50
   3126.88       3585.42
   3128.67       3600.50
   3130.46       3654.58
   3132.24       3669.17
   3134.03       3763.17
   3135.82       3771.17
   3137.60       3819.75
   3139.39       3872.75
   3141.17       3907.92
   3142.96       3995.08
   3144.74       4015.33
   3146.53       4070.58
   3148.31       4168.00
   3150.09       4204.08
   3151.87       4244.58
   3153.65       4307.58
   3155.43       4353.67
   3157.21       4419.67
   3158.99       4519.42
   3160.76       4563.50
   3162.54       4623.75
   3164.32       4694.50
   3166.09       4745.67
   3167.87       4843.25
   3169.64       4888.67
   3171.42       4906.42
   3173.19       4959.08
   3174.96       5016.33
   3176.73       5082.58
   3178.50       5147.00
   3180.27       5195.75
   3182.04       5264.83
   3183.81       5267.58
   3185.58       5342.00
   3187.35       5360.83
   3189.11       5384.33
   3190.88       5388.83
   3192.65       5477.50
   3194.41       5520.42
   3196.17       5529.75
   3197.94       5583.25
   3199.70       5623.83
   3201.46       5587.50
   3203.22       5674.50
   3204.99       5707.83
   3206.75       5764.25
   3208.50       5823.33
   3210.26       5840.17
   3212.02       5942.75
   3213.78       5988.42
   3215.54       6044.83
   3217.29       6075.92
   3219.05       6182.25
   3220.80       6221.17
   3222.56       6269.58
   3224.31       6334.42
   3226.06       6361.92
   3227.81       6403.92
   3229.57       6461.75
   3231.32       6458.50
   3233.07       6453.75
   3234.82       6483.33
   3236.57       6468.08
   3238.31       6479.83
   3240.06       6482.17
   3241.81       6416.67
   3243.55       6355.42
   3245.30       6266.17
   3247.04       6198.75
   3248.79       6081.75
   3250.53       6042.75
   3252.27       5955.92
   3254.02       5890.58
   3255.76       5800.42
   3257.50       5697.00
   3259.24       5650.67
   3260.98       5574.00
   3262.72       5528.08
   3264.46       5483.17
   3266.19       5415.58
   3267.93       5417.58
   3269.67       5361.67
   3271.40       5315.33
   3273.14       5298.33
   3274.87       5357.17
   3276.60       5279.50
   3278.34       5314.00
   3280.07       5326.58
   3281.80       5308.25
   3283.53       5326.58
   3285.26       5342.00
   3286.99       5381.75
   3288.72       5404.75
   3290.45       5426.08
   3292.18       5463.33
   3293.90       5475.92
   3295.63       5482.67
   3297.35       5506.17
   3299.08       5581.00
   3300.80       5571.25
   3302.53       5586.08
   3304.25       5642.00
   3305.97       5678.42
   3307.69       5751.42
   3309.42       5735.58
   3311.14       5835.00
   3312.86       5834.17
   3314.57       5886.08
   3316.29       5927.58
   3318.01       5956.67
   3319.73       6008.92
   3321.44       5995.08
   3323.16       6048.17
   3324.87       6037.42
   3326.59       6075.50
   3328.30       6093.42
   3330.02       6075.50
   3331.73       6076.00
   3333.44       6121.42
   3335.15       6090.58
   3336.86       6068.17
   3338.57       6109.08
   3340.28       6072.83
   3341.99       6043.00
   3343.70       6021.92
   3345.41       6005.17
   3347.11       6000.67
   3348.82       5950.25
   3350.52       5952.50
   3352.23       5919.25
   3353.93       5883.92
   3355.63       5844.25
   3357.34       5809.50
   3359.04       5780.33
   3360.74       5779.00
   3362.44       5744.25
   3364.14       5737.25
   3365.84       5704.08
   3367.54       5691.67
   3369.24       5639.25
   3370.94       5648.58
   3372.63       5618.00
   3374.33       5611.25
   3376.02       5630.42
   3377.72       5603.92
   3379.41       5630.67
   3381.11       5611.33
   3382.80       5599.25
   3384.49       5606.83
   3386.18       5570.67
   3387.87       5570.50
   3389.56       5583.75
   3391.25       5548.67
   3392.94       5533.42
   3394.63       5511.42
   3396.32       5493.00
   3398.01       5470.25
   3399.69       5413.08
   3401.38       5403.67
   3403.06       5398.92
   3404.75       5341.92
   3406.43       5260.25
   3408.12       5246.75
   3409.80       5217.50
   3411.48       5226.92
   3413.16       5075.17
   3414.84       5049.42
   3416.52       5017.83
   3418.20       4924.17
   3419.88       4899.33
   3421.56       4857.58
   3423.24       4771.33
   3424.91       4713.00
   3426.59       4612.75
   3428.26       4565.08
   3429.94       4515.58
   3431.61       4451.00
   3433.29       4354.50
   3434.96       4330.92
   3436.63       4241.25
   3438.30       4188.75
   3439.97       4171.25
   3441.64       4072.83
   3443.31       4030.92
   3444.98       3933.33
   3446.65       3875.58
   3448.32       3863.08
   3449.99       3778.08
   3451.65       3709.75
   3453.32       3635.17
   3454.98       3600.42
   3456.65       3501.75
   3458.31       3466.08
   3459.97       3427.08
   3461.64       3362.83
   3463.30       3293.83
   3464.96       3200.17
   3466.62       3216.50
   3468.28       3136.33
   3469.94       3112.42
   3471.60       3015.00
   3473.26       3008.42
   3474.91       2905.92
   3476.57       2858.75
   3478.23       2866.50
   3479.88       2777.67
   3481.54       2710.92
   3483.19       2663.42
   3484.85       2638.08
   3486.50       2568.67
   3488.15       2522.17
   3489.80       2452.83
   3491.45       2448.67
   3493.10       2401.42
   3494.75       2354.75
   3496.40       2341.33
   3498.05       2256.83
   3499.70       2256.58
   3501.35       2225.83
   3502.99       2204.50
   3504.64       2144.75
   3506.28       2103.08
   3507.93       2055.58
   3509.57       2024.00
   3511.22       2011.67
   3512.86       1986.08
   3514.50       1942.58
   3516.14       1928.67
   3517.78       1856.50
   3519.42       1847.00
   3521.06       1800.67
   3522.70       1812.67
   3524.34       1756.75
   3525.98       1733.00
   3527.62       1689.25
   3529.25       1707.33
   3530.89       1623.58
   3532.52       1620.75
   3534.16       1614.75
   3535.79       1583.67
   3537.43       1554.50
   3539.06       1513.83
   3540.69       1461.42
   3542.32       1485.25
   3543.95       1452.33
   3545.58       1406.83
   3547.21       1417.92
   3548.84       1363.92
   3550.47       1356.92
   3552.10       1327.83
   3553.72       1320.33
   3555.35       1285.00
   3556.98       1233.08
   3558.60       1239.33
   3560.22       1244.17
   3561.85       1195.42
   3563.47       1192.50
   3565.09       1174.58
   3566.72       1160.33
   3568.34       1110.50
   3569.96       1128.08
   3571.58       1083.08
   3573.20       1107.83
   3574.82       1026.08
   3576.43       1043.67
   3578.05       1034.92
   3579.67       1029.17
   3581.28       1000.67
   3582.90        985.25
   3584.52        947.00
   3586.13        991.50
   3587.74        965.42
   3589.36        922.25
   3590.97        925.42
   3592.58        916.42
   3594.19        880.25
   3595.80        890.00
   3597.41        864.00
   3599.02        864.42
   3600.63        866.83
   3602.24        848.50
   3603.85        827.08
   3605.45        836.50
   3607.06        811.50
   3608.66        803.67
   3610.27        779.42
   3611.87        779.17
   3613.48        784.33
   3615.08        759.42
   3616.68        743.75
   3618.29        766.67
   3619.89        742.33
   3621.49        761.17
   3623.09        707.25
   3624.69        719.33
   3626.28        747.00
   3627.88        716.00
   3629.48        710.33
   3631.08        695.25
   3632.67        722.58
   3634.27        679.00
   3635.86        658.42
   3637.46        676.92
   3639.05        674.08
   3640.64        658.83
   3642.24        645.58
   3643.83        650.42
   3645.42        654.08
   3647.01        649.25
   3648.60        626.83
   3650.19        602.75
   3651.78        619.92
   3653.37        610.25
   3654.95        618.00
   3656.54        622.08
   3658.13        610.42
   3659.71        628.00
   3661.30        583.33
   3662.88        586.25
   3664.47        600.58
   3666.05        576.08
   3667.63        563.33
   3669.21        610.58
   3670.80        557.83
   3672.38        568.75
   3673.96        573.33
   3675.54        572.92
   3677.11        553.92
   3678.69        560.58
   3680.27        538.33
   3681.85        559.00
   3683.42        557.50
   3685.00        548.42
   3686.57        564.42
   3688.15        535.75
   3689.72        536.75
   3691.30        534.42
   3692.87        539.92
   3694.44        562.08
   3696.01        533.83
   3697.58        559.08
   3699.15        553.83
   3700.72        535.83
   3702.29        516.42
   3703.86        510.08
   3705.43        547.17
   3706.99        507.67
   3708.56        524.75
   3710.13        512.75
   3711.69        519.00
   3713.26        494.83
   3714.82        537.17
   3716.38        542.33
   3717.95        482.50
   3719.51        523.58
   3721.07        495.42
   3722.63        495.50
   3724.19        477.75
   3725.75        512.67
   3727.31        480.42
   3728.87        532.33
   3730.43        498.33
   3731.98        500.75
   3733.54        514.92
   3735.10        501.08
   3736.65        482.33
   3738.21        460.33
   3739.76        485.17
   3741.31        496.50
   3742.87        494.25
   3744.42        505.50
   3745.97        478.75
   3747.52        494.75
   3749.07        463.50
   3750.62        494.08
   3752.17        483.42
   3753.72        450.33
   3755.27        455.25
   3756.82        494.00
   3758.36        501.08
   3759.91        458.17
   3761.45        481.00
   3763.00        476.42
   3764.54        482.58
   3766.09        459.50
   3767.63        450.17
   3769.17        486.17
   3770.72        501.17
   3772.26        458.67
   3773.80        486.33
   3775.34        488.25
   3776.88        489.08
   3778.42        475.25
   3779.95        492.92
   3781.49        470.00
   3783.03        456.67
   3784.57        457.92
   3786.10        450.58
   3787.64        460.58
   3789.17        484.50
   3790.70        490.67
   3792.24        445.33
   3793.77        454.75
   3795.30        457.17
   3796.84        458.25
   3798.37        466.42
   3799.90        438.58
   3801.43        443.58
   3802.96        451.67
   3804.48        474.92
   3806.01        484.33
   3807.54        495.58
   3809.07        460.42
   3810.59        449.25
   3812.12        468.17
   3813.64        457.17
   3815.17        476.83
   3816.69        469.50
   3818.21        480.25
   3819.74        463.83
   3821.26        452.50
   3822.78        486.17
   3824.30        460.92
   3825.82        447.17
   3827.34        463.50
   3828.86        486.58
   3830.38        464.17
   3831.89        441.00
   3833.41        470.92
   3834.93        472.92
   3836.44        459.33
   3837.96        466.50
   3839.47        475.67
   3840.99        466.42
   3842.50        466.58
   3844.01        450.83
   3845.53        474.75
   3847.04        448.92
   3848.55        483.75
   3850.06        455.75
   3851.57        482.17
   3853.08        464.33
   3854.59        454.50
   3856.10        434.67
   3857.60        449.33
   3859.11        472.75
   3860.62        485.67
   3862.12        469.33
   3863.63        499.58
   3865.13        468.00
   3866.64        436.08
   3868.14        470.33
   3869.64        483.83
   3871.14        465.67
   3872.65        469.75
   3874.15        463.33
   3875.65        440.17
   3877.15        477.83
   3878.65        457.33
   3880.14        486.08
   3881.64        463.00
   3883.14        431.83
   3884.64        465.33
   3886.13        450.33
   3887.63        435.50
   3889.12        465.58
   3890.62        478.92
   3892.11        441.33
   3893.60        455.75
   3895.10        445.75
   3896.59        454.25
   3898.08        479.50
   3899.57        433.25
   3901.06        476.00
   3902.55        455.83
   3904.04        449.58
   3905.53        464.58
   3907.01        468.75
   3908.50        487.50
   3909.99        447.08
   3911.47        454.50
   3912.96        447.50
   3914.44        476.67
   3915.93        448.33
   3917.41        449.50
   3918.89        471.83
   3920.38        449.92
   3921.86        463.42
   3923.34        484.00
   3924.82        449.83
   3926.30        479.17
   3927.78        456.67
   3929.26        482.75
   3930.74        477.92
   3932.21        475.75
   3933.69        466.67
   3935.17        460.00
   3936.64        472.42
   3938.12        423.33
   3939.59        484.75
   3941.07        477.50
   3942.54        479.75
   3944.01        435.67
   3945.49        486.75
   3946.96        506.58
   3948.43        432.17
   3949.90        458.00
   3951.37        465.75
   3952.84        456.17
   3954.31        461.25
   3955.78        469.50
   3957.24        506.83
   3958.71        484.08
   3960.18        429.17
   3961.64        467.67
   3963.11        495.42
   3964.57        449.75
   3966.04        448.75
   3967.50        460.08
   3968.96        461.25
   3970.42        471.17
   3971.89        440.58
   3973.35        479.42
   3974.81        468.83
   3976.27        471.42
   3977.73        454.75
   3979.19        453.17
   3980.64        479.58
   3982.10        482.58
   3983.56        458.08
   3985.01        457.08
   3986.47        488.33
   3987.93        459.00
   3989.38        503.58
   3990.83        474.83
   3992.29        436.33
   3993.74        471.25
   3995.19        474.75
   3996.64        469.58
   3998.10        471.83
   3999.55        426.33
   4001.00        469.00
   4002.44        472.75
